# Supplementary material for: Dissecting the Landscape of Activated CMV-Stimulated CD4+ T Cells in Humans by Linking Single-Cell RNA-Seq With T-Cell Receptor Sequencing
Source: Front Immunol. 2021 Dec 7;12:779961. doi: 10.3389/fimmu.2021.779961 (PMC8691692; doi:10.3389/fimmu.2021.779961)
Supplement: Supplementary file 3 [file Table_1.xlsx]

## Sheet: percentage of CD154+T in CD3+T
CD3+CD154+T/CD3+T%
donor	anti-CD3&anti-CD28	CMV	control
donor1	0.201	0.032	-
donor2	0.129	0.0161	0.0037
donor3	0.165	0.0027	0.00063
