# Supplementary material for: Dissecting the Landscape of Activated CMV-Stimulated CD4+ T Cells in Humans by Linking Single-Cell RNA-Seq With T-Cell Receptor Sequencing
Source: Front Immunol. 2021 Dec 7;12:779961. doi: 10.3389/fimmu.2021.779961 (PMC8691692; doi:10.3389/fimmu.2021.779961)
Supplement: Supplementary file 4 [file Table_2.xlsx]

## Sheet: mRNA
sample	donor	naïve/ Recently activated CD4+ T	CD4+ central memory-like T	Treg	CD4+ Cyotoxic T1	CD4+ Cyotoxic T2
CMV	donor #1	71	75	327	19	22
CMV	donor #2	58	15	151	9	56
CMV	donor #3	4	1	12	1	1
CMV	unclear	72	44	188	15	59
control	donor #1	90	153	3	0	10
control	donor #2	34	76	1	0	1
control	donor #3	531	256	10	0	0
control	unclear	404	319	20	0	7

## Sheet: VDJ
sample	donor	naïve/ Recently activated CD4+ T	CD4+ central memory like T	Treg	CD4+ Cyotoxic T1	CD4+ Cyotoxic T2
CMV	donor #1	61	61	270	13	18
CMV	donor #2	50	13	125	9	44
CMV	donor #3	4	1	11	1	1
CMV	unclear	62	32	139	10	49
control	donor #1	79	128	2	0	7
control	donor #2	29	74	1	0	1
control	donor #3	466	225	8	0	0
control	unclear	338	271	14	0	5
