# Supplementary material for: Dissecting the Landscape of Activated CMV-Stimulated CD4+ T Cells in Humans by Linking Single-Cell RNA-Seq With T-Cell Receptor Sequencing
Source: Front Immunol. 2021 Dec 7;12:779961. doi: 10.3389/fimmu.2021.779961 (PMC8691692; doi:10.3389/fimmu.2021.779961)
Supplement: Supplementary file 5 [file Table_3.xlsx]

## Sheet: supplemental table3_gsea_c7_cmv
	NAME	SIZE	ES	NES	NOM p-val	FDR q-val	FWER p-val
1	GSE11057_NAIVE_VS_MEMORY_CD4_TCELL_DN	191	0.705732	2.12437	0	0	0
2	GSE11057_NAIVE_VS_CENT_MEMORY_CD4_TCELL_DN	194	0.662465	2.11295	0	0	0
3	GSE11057_NAIVE_VS_EFF_MEMORY_CD4_TCELL_DN	187	0.662145	2.05283	0	0	0
4	GSE13738_RESTING_VS_BYSTANDER_ACTIVATED_CD4_TCELL_DN	188	0.616282	1.93741	0	5.38e-05	0.003
5	GSE22886_NAIVE_VS_MEMORY_TCELL_DN	192	0.610361	1.92784	0	5.11e-05	0.004
6	GSE20366_TREG_VS_NAIVE_CD4_TCELL_UP	183	0.53357	1.87333	0	6.11e-05	0.012
7	GSE3982_EFF_MEMORY_CD4_TCELL_VS_TH1_DN	186	0.546679	1.86694	0	5.88e-05	0.013
8	GSE22886_NAIVE_CD4_TCELL_VS_48H_ACT_TH1_DN	190	0.583955	1.86485	0	5.94e-05	0.013
9	GSE45739_UNSTIM_VS_ACD3_ACD28_STIM_WT_CD4_TCELL_DN	189	0.533307	1.85618	0	6.87e-05	0.019
10	GSE22886_NAIVE_CD4_TCELL_VS_MEMORY_TCELL_DN	185	0.574517	1.83695	0	9.94e-05	0.024
11	GSE40274_CTRL_VS_FOXP3_AND_HELIOS_TRANSDUCED_ACTIVATED_CD4_TCELL_DN	181	0.561392	1.83027	0	0.000107633	0.028
12	GSE3982_CENT_MEMORY_CD4_TCELL_VS_TH2_DN	185	0.528103	1.8278	0	0.00010694	0.029
13	GSE20366_TREG_VS_NAIVE_CD4_TCELL_HOMEOSTATIC_CONVERSION_UP	168	0.532953	1.82631	0	0.000110055	0.03
14	GSE15930_NAIVE_VS_48H_IN_VITRO_STIM_CD8_TCELL_DN	194	0.563454	1.81968	0	0.000108745	0.033
15	GSE26928_NAIVE_VS_CENT_MEMORY_CD4_TCELL_DN	162	0.535571	1.81095	0	0.000126671	0.039
16	GSE22886_NAIVE_CD4_TCELL_VS_12H_ACT_TH1_DN	196	0.558873	1.80004	0	0.000129039	0.041
17	GSE29617_CTRL_VS_TIV_FLU_VACCINE_PBMC_2008_DN	174	0.555039	1.79497	0	0.000136779	0.045
18	GSE15659_NAIVE_CD4_TCELL_VS_ACTIVATED_TREG_DN	140	0.512758	1.7947	0	0.000137379	0.046
19	GSE3982_MEMORY_CD4_TCELL_VS_TH1_DN	187	0.555401	1.78371	0	0.000145082	0.049
20	GSE14308_TH1_VS_NAIVE_CD4_TCELL_UP	183	0.514393	1.76456	0	0.000171329	0.064
21	GSE13738_RESTING_VS_TCR_ACTIVATED_CD4_TCELL_DN	188	0.519167	1.76316	0	0.000175511	0.067
22	GSE37301_COMMON_LYMPHOID_PROGENITOR_VS_CD4_TCELL_UP	166	0.536067	1.75139	0	0.000220275	0.08
23	GSE14308_NAIVE_CD4_TCELL_VS_INDUCED_TREG_UP	174	0.50759	1.7403	0	0.000241203	0.091
24	GSE24634_NAIVE_CD4_TCELL_VS_DAY7_IL4_CONV_TREG_DN	187	0.514801	1.73438	0	0.000248489	0.098
25	GSE22886_UNSTIM_VS_STIM_MEMORY_TCELL_DN	196	0.53007	1.71844	0	0.000325508	0.124
26	GSE28726_NAIVE_VS_ACTIVATED_CD4_TCELL_DN	185	0.514094	1.71293	0.0021097	0.000340132	0.127
27	GSE20366_TREG_VS_NAIVE_CD4_TCELL_DEC205_CONVERSION_DN	143	0.450779	1.68154	0	0.000517937	0.186
28	GSE9650_NAIVE_VS_EXHAUSTED_CD8_TCELL_UP	187	0.515673	1.66921	0	0.000614363	0.212
29	GSE14308_NAIVE_CD4_TCELL_VS_INDUCED_TREG_DN	178	0.481564	1.63526	0	0.000990416	0.305
30	GSE15659_NAIVE_CD4_TCELL_VS_NONSUPPRESSIVE_TCELL_UP	129	0.458609	1.61568	0	0.00127942	0.364
31	GSE14308_TH1_VS_NAIVE_CD4_TCELL_DN	156	0.482352	1.61048	0	0.00137723	0.375
32	GSE20366_TREG_VS_NAIVE_CD4_TCELL_HOMEOSTATIC_CONVERSION_DN	178	0.448503	1.60376	0	0.0014997	0.397
33	GSE40685_NAIVE_CD4_TCELL_VS_TREG_DN	172	0.427829	1.58949	0	0.00180324	0.429
34	GSE40274_CTRL_VS_SATB1_TRANSDUCED_ACTIVATED_CD4_TCELL_DN	155	0.468405	1.57961	0.00431035	0.00206566	0.46
35	GSE14308_NAIVE_CD4_TCELL_VS_NATURAL_TREG_UP	159	0.454133	1.57397	0	0.00220891	0.472
36	GSE20366_TREG_VS_NAIVE_CD4_TCELL_DN	158	0.422092	1.52256	0	0.00414592	0.607
37	GSE32901_NAIVE_VS_TH1_CD4_TCELL_DN	155	0.427535	1.51503	0.00424628	0.00455165	0.633
38	GSE15659_NAIVE_CD4_TCELL_VS_ACTIVATED_TREG_UP	128	0.420896	1.51223	0	0.00469866	0.638
39	GSE13738_TCR_VS_BYSTANDER_ACTIVATED_CD4_TCELL_UP	184	0.319152	1.18779	0.11036	0.095856	1
40	GSE22886_NAIVE_CD4_TCELL_VS_MEMORY_TCELL_UP	142	0.312272	1.16452	0.144086	0.112909	1
41	GSE40685_NAIVE_CD4_TCELL_VS_TREG_UP	163	0.275005	0.994505	0.488372	0.324121	1
42	GSE22886_NAIVE_VS_MEMORY_TCELL_UP	158	0.241358	0.878487	0.742204	0.601107	1
	SIZE: Number of genes in the gene set after filtering out those genes not in the expression dataset
	ES: enrichment score
	NES: normalized enrichment score
	NOM p-val: nominal p value
	FDR q-val: false discovery rate
	FWER p-val: False discovery rate, A more conservatively estimated probability that the normalized enrichment score represents a false positive finding
