# Supplementary material for: Dissecting the Landscape of Activated CMV-Stimulated CD4+ T Cells in Humans by Linking Single-Cell RNA-Seq With T-Cell Receptor Sequencing
Source: Front Immunol. 2021 Dec 7;12:779961. doi: 10.3389/fimmu.2021.779961 (PMC8691692; doi:10.3389/fimmu.2021.779961)
Supplement: Supplementary file 6 [file Table_4.xlsx]

## Sheet: cmv_5clusters_findallmarkers_RN
p_val	avg_logFC	pct.1	pct.2	p_val_adj	cluster	gene
1.74731e-34	0.657844	0.668	0.267	2.99052e-30	CD4+ recently activated T	TCF7
2.78911e-16	0.546064	0.849	0.62	4.77355e-12	CD4+ recently activated T	MT2A
3.38123e-20	0.534766	0.683	0.353	5.78698e-16	CD4+ recently activated T	SELL
6.42147e-56	0.476749	1	1	1.09903e-51	CD4+ recently activated T	RPS12
5.49042e-20	0.463217	0.985	0.904	9.39686e-16	CD4+ recently activated T	STAT1
2.42198e-42	0.453429	1	1	4.14522e-38	CD4+ recently activated T	RPS3A
2.27898e-49	0.445293	1	1	3.90047e-45	CD4+ recently activated T	RPS8
3.88772e-18	0.435325	0.873	0.655	6.65383e-14	CD4+ recently activated T	RARRES3
8.99673e-22	0.414653	0.834	0.527	1.53979e-17	CD4+ recently activated T	SPINT2
2.26958e-15	0.410992	0.898	0.82	3.88439e-11	CD4+ recently activated T	ZFAS1
4.30365e-16	0.396283	0.624	0.344	7.36571e-12	CD4+ recently activated T	IFNGR2
3.87851e-15	0.393524	0.824	0.556	6.63808e-11	CD4+ recently activated T	MAL
4.47605e-43	0.392709	1	1	7.66076e-39	CD4+ recently activated T	RPL13
6.39387e-37	0.392036	1	1	1.09431e-32	CD4+ recently activated T	RPS6
9.03867e-31	0.391715	1	1	1.54697e-26	CD4+ recently activated T	RPS18
1.28683e-19	0.390184	0.976	0.909	2.20241e-15	CD4+ recently activated T	PNRC1
1.15018e-15	0.385446	0.951	0.896	1.96853e-11	CD4+ recently activated T	IFITM1
8.62328e-16	0.38146	0.839	0.673	1.47587e-11	CD4+ recently activated T	FYB
8.39569e-16	0.381445	0.683	0.437	1.43692e-11	CD4+ recently activated T	UBASH3A
1.17938e-39	0.381074	1	1	2.01851e-35	CD4+ recently activated T	RPS27
5.50827e-40	0.380014	1	1	9.42741e-36	CD4+ recently activated T	RPS19
3.5466e-45	0.377789	1	1	6.07e-41	CD4+ recently activated T	RPLP1
2.86007e-09	0.374236	0.459	0.259	4.89502e-05	CD4+ recently activated T	TIGIT
5.50486e-22	0.373251	0.405	0.13	9.42157e-18	CD4+ recently activated T	ADTRP
2.98127e-20	0.370597	1	0.992	5.10244e-16	CD4+ recently activated T	PABPC1
8.14042e-37	0.368957	1	0.999	1.39323e-32	CD4+ recently activated T	RPS5
8.62925e-15	0.364976	0.971	0.883	1.4769e-10	CD4+ recently activated T	CD7
9.17194e-36	0.362433	1	1	1.56978e-31	CD4+ recently activated T	RPS15A
4.4946e-40	0.361766	1	1	7.6925e-36	CD4+ recently activated T	RPL32
2.65621e-12	0.361527	0.883	0.744	4.54611e-08	CD4+ recently activated T	GBP5
2.65728e-41	0.359068	1	1	4.54793e-37	CD4+ recently activated T	RPS27A
1.51106e-40	0.357132	1	1	2.58618e-36	CD4+ recently activated T	RPS14
6.46755e-12	0.351116	0.907	0.757	1.10692e-07	CD4+ recently activated T	GBP1
5.59654e-14	0.350321	0.449	0.219	9.57848e-10	CD4+ recently activated T	PASK
6.67717e-39	0.350236	1	1	1.1428e-34	CD4+ recently activated T	RPL30
1.64402e-26	0.348591	1	0.998	2.81375e-22	CD4+ recently activated T	RPL13A
4.19703e-31	0.345956	1	1	7.18322e-27	CD4+ recently activated T	RPS4X
1.50918e-11	0.339071	0.751	0.534	2.58296e-07	CD4+ recently activated T	TRIM22
5.76916e-36	0.338634	1	0.999	9.87392e-32	CD4+ recently activated T	RPL22
3.08571e-17	0.335342	0.459	0.195	5.28119e-13	CD4+ recently activated T	PLAC8
6.16056e-13	0.329392	0.912	0.761	1.05438e-08	CD4+ recently activated T	GBP4
7.67186e-37	0.328974	1	1	1.31304e-32	CD4+ recently activated T	RPL39
1.96564e-30	0.325933	1	1	3.36419e-26	CD4+ recently activated T	EEF1A1
2.24567e-32	0.325332	1	1	3.84346e-28	CD4+ recently activated T	RPS28
6.95113e-12	0.323751	0.805	0.626	1.18969e-07	CD4+ recently activated T	EVL
3.13584e-38	0.323671	1	1	5.367e-34	CD4+ recently activated T	RPS25
1.60149e-29	0.322038	1	0.995	2.74094e-25	CD4+ recently activated T	RPS29
3.83092e-25	0.32134	1	0.999	6.55662e-21	CD4+ recently activated T	RPL21
3.08429e-31	0.318156	1	1	5.27876e-27	CD4+ recently activated T	RPS3
1.67971e-34	0.313524	1	0.999	2.87483e-30	CD4+ recently activated T	RPS23
8.75972e-38	0.313347	1	1	1.49923e-33	CD4+ recently activated T	RPL23A
6.65188e-10	0.312145	0.512	0.317	1.13847e-05	CD4+ recently activated T	PIK3IP1
1.13137e-14	0.310018	0.985	0.952	1.93634e-10	CD4+ recently activated T	RPS4Y1
1.6598e-24	0.309364	1	0.999	2.84075e-20	CD4+ recently activated T	RPL34
7.61769e-29	0.309251	1	1	1.30377e-24	CD4+ recently activated T	RPL29
1.41739e-21	0.302077	0.283	0.066	2.42586e-17	CD4+ recently activated T	AIF1
2.6018e-11	0.299314	0.941	0.804	4.45298e-07	CD4+ recently activated T	LIMD2
6.90919e-22	0.298579	1	0.999	1.18251e-17	CD4+ recently activated T	RPL3
9.36723e-28	0.298354	1	1	1.6032e-23	CD4+ recently activated T	RPL41
5.92009e-25	0.298261	1	0.998	1.01322e-20	CD4+ recently activated T	RPSA
2.28043e-27	0.297005	1	0.999	3.90296e-23	CD4+ recently activated T	RPL9
3.91383e-26	0.29526	1	1	6.69853e-22	CD4+ recently activated T	RPL18A
1.48489e-13	0.295022	0.961	0.918	2.54139e-09	CD4+ recently activated T	GLTSCR2
5.66486e-29	0.294052	1	1	9.6954e-25	CD4+ recently activated T	RPL11
2.02915e-20	0.290518	1	1	3.4729e-16	CD4+ recently activated T	TPT1
8.74868e-34	0.290218	1	0.999	1.49734e-29	CD4+ recently activated T	RPL19
1.72648e-14	0.290037	0.507	0.254	2.95487e-10	CD4+ recently activated T	LEF1
1.30281e-31	0.289558	1	1	2.22976e-27	CD4+ recently activated T	RPS21
3.59958e-16	0.288235	0.995	0.977	6.16068e-12	CD4+ recently activated T	RPL36A
1.81076e-16	0.286461	0.937	0.868	3.09911e-12	CD4+ recently activated T	CD37
3.97813e-32	0.286048	1	0.999	6.80857e-28	CD4+ recently activated T	RPLP2
1.67409e-12	0.284613	0.946	0.819	2.8652e-08	CD4+ recently activated T	UBE2L6
5.86618e-23	0.283699	0.283	0.06	1.004e-18	CD4+ recently activated T	CD27
1.16801e-08	0.281554	0.741	0.576	0.000199906	CD4+ recently activated T	GIMAP4
6.53776e-14	0.280739	0.995	0.999	1.11894e-09	CD4+ recently activated T	EEF1B2
2.60914e-08	0.280382	0.844	0.731	0.000446555	CD4+ recently activated T	FAM118A
4.3887e-09	0.279941	0.844	0.728	7.51127e-05	CD4+ recently activated T	PTPN1
2.36991e-10	0.278875	0.98	0.925	4.0561e-06	CD4+ recently activated T	IRF1
2.28872e-27	0.278836	1	1	3.91715e-23	CD4+ recently activated T	RPL37
7.72333e-12	0.277742	0.961	0.935	1.32185e-07	CD4+ recently activated T	TOMM7
1.51877e-08	0.277508	0.634	0.463	0.000259937	CD4+ recently activated T	IL16
7.42104e-21	0.276973	0.995	0.993	1.27011e-16	CD4+ recently activated T	RPL26
1.79527e-10	0.276142	0.395	0.213	3.0726e-06	CD4+ recently activated T	C6orf48
5.57474e-10	0.274236	0.771	0.585	9.54118e-06	CD4+ recently activated T	TCAF2
7.40247e-10	0.273725	0.956	0.938	1.26693e-05	CD4+ recently activated T	STAT3
4.32471e-10	0.271082	0.537	0.328	7.40175e-06	CD4+ recently activated T	PELI1
2.68165e-06	0.26933	0.58	0.452	0.0458965	CD4+ recently activated T	HILPDA
1.49557e-12	0.269325	0.956	0.927	2.55966e-08	CD4+ recently activated T	RPS10
1.68269e-24	0.267444	1	0.998	2.87992e-20	CD4+ recently activated T	RPL36
1.79794e-16	0.266466	1	1	3.07717e-12	CD4+ recently activated T	RPS16
1.86437e-21	0.265564	1	0.999	3.19087e-17	CD4+ recently activated T	RPL35A
4.74958e-25	0.264183	1	0.997	8.1289e-21	CD4+ recently activated T	RPL10A
2.54023e-08	0.263688	0.854	0.768	0.000434761	CD4+ recently activated T	CDC42SE2
1.13801e-19	0.263347	1	0.999	1.9477e-15	CD4+ recently activated T	RPS13
2.62462e-11	0.261779	0.693	0.497	4.49204e-07	CD4+ recently activated T	IDH2
3.28378e-07	0.261284	0.678	0.54	0.00562019	CD4+ recently activated T	ERAP2
9.57691e-31	0.260167	1	1	1.63909e-26	CD4+ recently activated T	RPL28
2.53725e-11	0.259355	0.932	0.893	4.3425e-07	CD4+ recently activated T	EIF3E
2.14179e-08	0.258728	0.351	0.188	0.000366567	CD4+ recently activated T	GCSAM
3.34404e-10	0.256302	0.561	0.342	5.72333e-06	CD4+ recently activated T	PDE3B
3.70581e-07	0.255352	0.459	0.28	0.00634249	CD4+ recently activated T	IFIT3
5.39827e-09	0.254317	0.561	0.375	9.23915e-05	CD4+ recently activated T	FKBP5
1.77799e-07	0.253919	0.727	0.599	0.00304304	CD4+ recently activated T	TTC39C
7.22448e-11	0.253149	1	1	1.23647e-06	CD4+ recently activated T	MALAT1
1.63463e-07	0.252267	0.834	0.73	0.00279767	CD4+ recently activated T	EPSTI1
1.23747e-10	0.250699	0.99	0.967	2.11792e-06	CD4+ recently activated T	RPL27A
8.74442e-09	-0.250367	0.551	0.69	0.000149661	CD4+ recently activated T	EIF4G1
8.80185e-11	-0.250793	0.054	0.26	1.50644e-06	CD4+ recently activated T	PDE4A
4.66761e-09	-0.25096	0.771	0.842	7.98861e-05	CD4+ recently activated T	RPN1
7.24639e-08	-0.25242	0.61	0.75	0.00124022	CD4+ recently activated T	ANXA5
7.11262e-09	-0.25253	0.624	0.759	0.000121733	CD4+ recently activated T	ARF4
1.51286e-08	-0.25267	0.405	0.61	0.000258927	CD4+ recently activated T	PDIA4
1.31931e-07	-0.252953	0.439	0.602	0.002258	CD4+ recently activated T	SEC61A1
8.854e-09	-0.253199	0.644	0.754	0.000151536	CD4+ recently activated T	SPCS3
1.02951e-09	-0.25408	0.693	0.824	1.762e-05	CD4+ recently activated T	TMED10
8.13293e-09	-0.254216	0.434	0.652	0.000139195	CD4+ recently activated T	RFTN1
5.32639e-11	-0.25688	0.99	0.996	9.11612e-07	CD4+ recently activated T	PGAM1
7.764e-12	-0.256912	0.215	0.476	1.32881e-07	CD4+ recently activated T	ACOT9
8.21334e-11	-0.257781	0.22	0.47	1.40571e-06	CD4+ recently activated T	GLIPR2
4.02743e-08	-0.258063	0.229	0.422	0.000689295	CD4+ recently activated T	SLC7A5
2.98585e-10	-0.258402	0.678	0.857	5.11029e-06	CD4+ recently activated T	UBE2L3
1.33015e-09	-0.25858	0.351	0.577	2.27655e-05	CD4+ recently activated T	RDX
1.06689e-09	-0.259121	0.473	0.681	1.82598e-05	CD4+ recently activated T	PSMD1
7.20613e-07	-0.260088	0.498	0.644	0.0123333	CD4+ recently activated T	HNRNPAB
6.40924e-07	-0.260421	0.429	0.587	0.0109694	CD4+ recently activated T	EED
5.72391e-08	-0.260727	0.522	0.698	0.000979647	CD4+ recently activated T	SASH3
3.38189e-08	-0.262154	0.717	0.835	0.000578811	CD4+ recently activated T	RTN4
4.27716e-09	-0.262961	0.356	0.552	7.32037e-05	CD4+ recently activated T	CD58
2.20498e-10	-0.264223	0.688	0.85	3.77382e-06	CD4+ recently activated T	TMED2
2.71037e-11	-0.264239	0.883	0.96	4.6388e-07	CD4+ recently activated T	COX17
4.28228e-11	-0.265099	0.849	0.935	7.32912e-07	CD4+ recently activated T	TUBB4B
1.91006e-06	-0.26546	0.654	0.788	0.0326907	CD4+ recently activated T	RORA
3.32238e-07	-0.266486	0.088	0.245	0.00568625	CD4+ recently activated T	TMPRSS3
7.29445e-13	-0.267118	0.873	0.948	1.24845e-08	CD4+ recently activated T	PSMB6
6.44753e-09	-0.267355	0.317	0.542	0.00011035	CD4+ recently activated T	SELPLG
5.3044e-08	-0.268146	0.444	0.607	0.000907848	CD4+ recently activated T	ATP1B3
2.67744e-12	-0.269062	0.166	0.426	4.58245e-08	CD4+ recently activated T	GPR132
7.25456e-08	-0.270719	0.795	0.898	0.00124162	CD4+ recently activated T	CDK2AP2
1.97376e-06	-0.271084	0.766	0.834	0.0337809	CD4+ recently activated T	CACYBP
1.11419e-09	-0.271722	0.62	0.755	1.90694e-05	CD4+ recently activated T	FAM177A1
1.88727e-09	-0.273366	0.868	0.924	3.23006e-05	CD4+ recently activated T	PDIA3
2.14594e-13	-0.275294	0.922	0.968	3.67277e-09	CD4+ recently activated T	SSR4
2.41749e-12	-0.277905	0.824	0.882	4.13753e-08	CD4+ recently activated T	ATP6V0B
1.26846e-06	-0.27827	0.595	0.727	0.0217097	CD4+ recently activated T	IL15RA
1.36145e-07	-0.281161	0.702	0.799	0.00233013	CD4+ recently activated T	NAMPT
1.31508e-08	-0.281523	0.722	0.838	0.000225076	CD4+ recently activated T	XBP1
1.32061e-09	-0.281926	0.61	0.745	2.26022e-05	CD4+ recently activated T	PRDX4
7.65517e-11	-0.282281	0.961	0.979	1.31018e-06	CD4+ recently activated T	CD2
1.18957e-12	-0.282447	0.932	0.957	2.03595e-08	CD4+ recently activated T	RBM3
1.69569e-08	-0.283462	0.059	0.225	0.000290217	CD4+ recently activated T	HLA-DPB1
6.4228e-16	-0.28387	0.917	0.965	1.09926e-11	CD4+ recently activated T	ARF1
5.19525e-12	-0.284958	0.654	0.819	8.89167e-08	CD4+ recently activated T	ARPC5L
1.59744e-06	-0.285527	0.449	0.641	0.0273401	CD4+ recently activated T	HSPA1A
2.13367e-07	-0.285854	0.4	0.577	0.00365178	CD4+ recently activated T	CD4
4.0372e-18	-0.28881	0.966	0.986	6.90966e-14	CD4+ recently activated T	PSMA7
4.56524e-10	-0.288991	0.449	0.683	7.8134e-06	CD4+ recently activated T	GPR65
4.69855e-11	-0.289136	0.532	0.732	8.04157e-07	CD4+ recently activated T	RUNX3
7.79607e-11	-0.292001	0.332	0.594	1.3343e-06	CD4+ recently activated T	ADAM8
1.43801e-09	-0.293184	0.605	0.79	2.46115e-05	CD4+ recently activated T	BCL2L1
1.94696e-08	-0.294687	0.298	0.488	0.000333223	CD4+ recently activated T	CTSC
4.76512e-12	-0.295754	0.02	0.23	8.1555e-08	CD4+ recently activated T	ZEB2
6.7959e-10	-0.297784	0.668	0.813	1.16312e-05	CD4+ recently activated T	FLNA
1.58631e-08	-0.29883	0.4	0.585	0.000271497	CD4+ recently activated T	SNX9
1.13046e-11	-0.300144	0.659	0.816	1.93479e-07	CD4+ recently activated T	SSR3
2.46795e-17	-0.302475	1	0.999	4.22389e-13	CD4+ recently activated T	MYL6
2.45494e-07	-0.305432	0.571	0.681	0.00420162	CD4+ recently activated T	C9orf16
1.64852e-09	-0.308671	0.263	0.466	2.82143e-05	CD4+ recently activated T	APOBEC3C
9.67472e-10	-0.309281	0.693	0.825	1.65583e-05	CD4+ recently activated T	ANXA6
8.47789e-11	-0.310477	0.22	0.44	1.45099e-06	CD4+ recently activated T	IFNGR1
2.88523e-13	-0.311386	0.932	0.942	4.93808e-09	CD4+ recently activated T	VCP
1.27062e-11	-0.311567	0.371	0.601	2.17467e-07	CD4+ recently activated T	BAK1
6.04227e-09	-0.312443	0.205	0.412	0.000103413	CD4+ recently activated T	IL12RB2
2.94975e-10	-0.312683	0.927	0.962	5.0485e-06	CD4+ recently activated T	CALR
3.36762e-12	-0.313555	0.454	0.698	5.76368e-08	CD4+ recently activated T	UPP1
1.79297e-06	-0.318189	0.571	0.682	0.0306867	CD4+ recently activated T	GPR183
6.47099e-09	-0.318996	0.039	0.207	0.000110751	CD4+ recently activated T	PDCD1
6.63269e-11	-0.322036	0.741	0.902	1.13519e-06	CD4+ recently activated T	TNFAIP3
1.57984e-09	-0.323345	0.454	0.651	2.7039e-05	CD4+ recently activated T	GLUD1
2.49655e-16	-0.323613	0.98	0.992	4.27285e-12	CD4+ recently activated T	SEC61G
2.83952e-12	-0.326308	0.966	0.971	4.85984e-08	CD4+ recently activated T	TUBA1B
5.06647e-14	-0.328961	0.839	0.952	8.67126e-10	CD4+ recently activated T	SH2D2A
2.18973e-09	-0.330066	0.561	0.761	3.74772e-05	CD4+ recently activated T	ITGB1
1.29555e-14	-0.330583	0.854	0.955	2.21734e-10	CD4+ recently activated T	PLP2
1.02445e-08	-0.330646	0.327	0.515	0.000175335	CD4+ recently activated T	SLC1A5
1.32235e-07	-0.33415	0.424	0.617	0.0022632	CD4+ recently activated T	IER3
1.12136e-07	-0.335058	0.22	0.4	0.00191921	CD4+ recently activated T	HLA-DPA1
8.91038e-14	-0.336337	0.61	0.788	1.52501e-09	CD4+ recently activated T	TXNDC17
3.23929e-13	-0.337114	0.941	0.963	5.54404e-09	CD4+ recently activated T	NDUFV2
4.77595e-12	-0.337321	0.395	0.638	8.17403e-08	CD4+ recently activated T	ADAM19
3.07954e-12	-0.344582	0.424	0.672	5.27064e-08	CD4+ recently activated T	GALM
1.71579e-11	-0.345098	0.937	0.978	2.93657e-07	CD4+ recently activated T	MYL12A
7.82662e-15	-0.345935	0.659	0.849	1.33953e-10	CD4+ recently activated T	REEP5
1.26536e-12	-0.346253	0.751	0.87	2.16567e-08	CD4+ recently activated T	PPP1R18
3.08518e-14	-0.348414	0.727	0.857	5.28029e-10	CD4+ recently activated T	CD63
1.47753e-08	-0.350628	0.805	0.86	0.000252879	CD4+ recently activated T	TRAF1
1.41793e-06	-0.351357	0.683	0.795	0.0242679	CD4+ recently activated T	SATB1
4.08814e-22	-0.35176	0.937	0.956	6.99685e-18	CD4+ recently activated T	ARHGDIA
8.09218e-12	-0.354286	0.327	0.585	1.38498e-07	CD4+ recently activated T	ATP2B4
1.86694e-13	-0.354313	0.776	0.886	3.19526e-09	CD4+ recently activated T	GNG2
8.47755e-11	-0.354814	0.361	0.589	1.45093e-06	CD4+ recently activated T	HCST
4.72563e-09	-0.356759	0.82	0.889	8.08791e-05	CD4+ recently activated T	PIM1
3.19306e-15	-0.357173	0.766	0.873	5.46492e-11	CD4+ recently activated T	VASP
1.11884e-09	-0.357914	0.951	0.981	1.91489e-05	CD4+ recently activated T	TNFRSF4
1.78318e-07	-0.358891	0.117	0.287	0.00305191	CD4+ recently activated T	HLA-DQB1
1.53041e-13	-0.359337	0.146	0.422	2.6193e-09	CD4+ recently activated T	PRDM1
7.69126e-16	-0.359621	0.971	0.988	1.31636e-11	CD4+ recently activated T	S100A10
3.18077e-12	-0.360682	0.468	0.685	5.44389e-08	CD4+ recently activated T	SDF2L1
3.85724e-15	-0.363973	0.761	0.882	6.60167e-11	CD4+ recently activated T	SURF4
3.23321e-13	-0.364814	0.888	0.966	5.53365e-09	CD4+ recently activated T	CD99
2.65257e-14	-0.367928	0.834	0.917	4.53988e-10	CD4+ recently activated T	TUBA1C
3.51702e-08	-0.369198	0.127	0.304	0.000601938	CD4+ recently activated T	BATF3
1.25077e-11	-0.370636	0.161	0.397	2.1407e-07	CD4+ recently activated T	SPHK1
1.85049e-15	-0.372299	0.093	0.378	3.16711e-11	CD4+ recently activated T	JAKMIP1
3.68872e-18	-0.372541	0.785	0.886	6.31324e-14	CD4+ recently activated T	TMED9
3.44069e-11	-0.373153	0.356	0.562	5.88873e-07	CD4+ recently activated T	CDK6
7.1636e-18	-0.373687	0.82	0.897	1.22605e-13	CD4+ recently activated T	SELK
1.80994e-10	-0.373952	0.746	0.85	3.0977e-06	CD4+ recently activated T	YWHAQ
2.15158e-09	-0.376879	0.668	0.8	3.68243e-05	CD4+ recently activated T	MTHFD2
1.00832e-16	-0.379996	0.405	0.682	1.72574e-12	CD4+ recently activated T	PRNP
4.33278e-17	-0.380668	0.898	0.974	7.41555e-13	CD4+ recently activated T	PRDX1
2.20216e-19	-0.386141	0.805	0.925	3.769e-15	CD4+ recently activated T	SDF4
3.97443e-20	-0.387218	0.849	0.942	6.80224e-16	CD4+ recently activated T	P4HB
2.21248e-12	-0.388095	0.707	0.846	3.78665e-08	CD4+ recently activated T	IL2RB
6.48867e-13	-0.388952	0.195	0.462	1.11054e-08	CD4+ recently activated T	FRMD4B
5.73079e-12	-0.389194	0.171	0.424	9.80825e-08	CD4+ recently activated T	PHLDA1
2.21802e-15	-0.389397	0.576	0.768	3.79613e-11	CD4+ recently activated T	MANF
1.30084e-15	-0.39033	0.41	0.665	2.22639e-11	CD4+ recently activated T	CAPN2
4.94332e-08	-0.396727	0.054	0.215	0.000846049	CD4+ recently activated T	CXCR6
9.1814e-13	-0.398866	0.449	0.701	1.5714e-08	CD4+ recently activated T	APOBEC3G
9.95548e-18	-0.399861	0.741	0.898	1.70388e-13	CD4+ recently activated T	DYNLL1
1.17137e-16	-0.406805	0.712	0.899	2.00479e-12	CD4+ recently activated T	MYO1G
1.31195e-07	-0.406873	0.546	0.668	0.00224539	CD4+ recently activated T	MAP3K8
8.31971e-08	-0.409526	0.917	0.957	0.00142392	CD4+ recently activated T	VIM
7.97077e-18	-0.41068	0.327	0.642	1.3642e-13	CD4+ recently activated T	FAM129A
4.04861e-28	-0.410824	0.961	0.989	6.92919e-24	CD4+ recently activated T	CLIC1
1.10024e-19	-0.416631	0.912	0.981	1.88307e-15	CD4+ recently activated T	S100A11
2.44516e-19	-0.416985	0.761	0.924	4.18489e-15	CD4+ recently activated T	CYCS
2.09028e-07	-0.42594	0.361	0.546	0.00357751	CD4+ recently activated T	IRF4
2.58619e-08	-0.429254	0.088	0.261	0.000442627	CD4+ recently activated T	AC092580.4
1.15922e-14	-0.435059	0.62	0.835	1.984e-10	CD4+ recently activated T	SYTL3
4.72749e-15	-0.43522	0.595	0.81	8.0911e-11	CD4+ recently activated T	RNF19A
2.40236e-10	-0.437281	0.654	0.794	4.11164e-06	CD4+ recently activated T	RBPJ
4.64513e-12	-0.438004	0.107	0.342	7.95014e-08	CD4+ recently activated T	PHLDA2
3.19734e-21	-0.439032	0.8	0.91	5.47224e-17	CD4+ recently activated T	MYDGF
8.17111e-17	-0.439195	0.849	0.948	1.39848e-12	CD4+ recently activated T	HSP90B1
3.70637e-12	-0.442111	0.99	0.998	6.34346e-08	CD4+ recently activated T	NFKBIA
8.22809e-20	-0.444799	0.883	0.971	1.40824e-15	CD4+ recently activated T	CFLAR
1.13658e-22	-0.44688	0.41	0.736	1.94526e-18	CD4+ recently activated T	ACTN4
3.24457e-27	-0.448	0.995	0.997	5.55309e-23	CD4+ recently activated T	CALM1
3.87241e-27	-0.451765	0.941	0.993	6.62764e-23	CD4+ recently activated T	PPIB
1.54888e-11	-0.452473	0.224	0.478	2.6509e-07	CD4+ recently activated T	AC133644.2
1.4471e-20	-0.454802	0.756	0.913	2.47672e-16	CD4+ recently activated T	PDIA6
1.20521e-28	-0.456333	0.966	0.986	2.06272e-24	CD4+ recently activated T	SEC61B
4.44047e-11	-0.46315	0.18	0.413	7.59987e-07	CD4+ recently activated T	RGS16
1.18218e-09	-0.46387	0.156	0.377	2.0233e-05	CD4+ recently activated T	OSM
7.92822e-19	-0.471022	0.81	0.94	1.35691e-14	CD4+ recently activated T	CD44
9.60407e-11	-0.481931	0.527	0.71	1.64374e-06	CD4+ recently activated T	CDKN1A
3.12877e-18	-0.482402	0.771	0.906	5.35489e-14	CD4+ recently activated T	CMTM6
1.15015e-14	-0.493377	0.566	0.768	1.96847e-10	CD4+ recently activated T	ARRB2
4.11358e-07	-0.501369	0.463	0.598	0.00704039	CD4+ recently activated T	GPR171
9.58586e-11	-0.502016	0.044	0.245	1.64062e-06	CD4+ recently activated T	HLA-DRB5
2.1241e-17	-0.506452	0.668	0.853	3.6354e-13	CD4+ recently activated T	PIM3
9.30938e-14	-0.512098	0.42	0.658	1.5933e-09	CD4+ recently activated T	UCP2
6.35409e-16	-0.51942	0.81	0.895	1.0875e-11	CD4+ recently activated T	HSPA5
2.1802e-18	-0.522473	0.146	0.467	3.73142e-14	CD4+ recently activated T	CTSH
5.42312e-14	-0.537	0.234	0.498	9.28166e-10	CD4+ recently activated T	CCR6
3.9106e-25	-0.554024	0.707	0.892	6.693e-21	CD4+ recently activated T	TPM4
5.4958e-24	-0.556122	0.815	0.936	9.40607e-20	CD4+ recently activated T	TNFRSF18
5.77677e-27	-0.559701	0.673	0.883	9.88694e-23	CD4+ recently activated T	OSTF1
4.10078e-18	-0.566637	0.678	0.848	7.01849e-14	CD4+ recently activated T	TNFRSF1B
1.77032e-29	-0.570751	0.956	0.987	3.0299e-25	CD4+ recently activated T	TXN
5.90007e-12	-0.574412	0.288	0.513	1.0098e-07	CD4+ recently activated T	DUSP4
1.40828e-09	-0.576869	0.22	0.427	2.41028e-05	CD4+ recently activated T	TIMP1
3.82785e-07	-0.579277	0.624	0.714	0.00655137	CD4+ recently activated T	RGS1
1.90597e-22	-0.588512	0.541	0.809	3.26206e-18	CD4+ recently activated T	SLAMF1
5.24246e-13	-0.58956	0.737	0.858	8.97248e-09	CD4+ recently activated T	CD40LG
1.77536e-11	-0.609948	0.517	0.672	3.03853e-07	CD4+ recently activated T	TMEM173
3.30815e-11	-0.617945	0.137	0.36	5.6619e-07	CD4+ recently activated T	CST7
3.04127e-19	-0.622009	0.78	0.898	5.20514e-15	CD4+ recently activated T	GADD45B
4.69566e-07	-0.623311	0.195	0.364	0.00803661	CD4+ recently activated T	FOXP3
4.44084e-25	-0.636626	0.063	0.451	7.60049e-21	CD4+ recently activated T	C10orf128
5.15742e-21	-0.636973	0.195	0.549	8.82692e-17	CD4+ recently activated T	MAF
2.01172e-15	-0.638473	0.127	0.41	3.44306e-11	CD4+ recently activated T	CD70
2.06876e-14	-0.648263	0.112	0.383	3.54069e-10	CD4+ recently activated T	HLA-DRB1
2.46885e-15	-0.707348	0.922	0.952	4.22543e-11	CD4+ recently activated T	LTA
4.77621e-17	-0.724366	0.083	0.378	8.17448e-13	CD4+ recently activated T	HOPX
9.34387e-28	-0.733335	0.98	0.992	1.5992e-23	CD4+ recently activated T	S100A6
3.07596e-14	-0.736258	0.668	0.861	5.26451e-10	CD4+ recently activated T	TNF
3.0133e-31	-0.740177	0.854	0.966	5.15726e-27	CD4+ recently activated T	IL2RA
1.25471e-10	-0.755662	0.239	0.443	2.14744e-06	CD4+ recently activated T	CTLA4
9.56015e-17	-0.761169	0.746	0.856	1.63622e-12	CD4+ recently activated T	LGALS3
1.62438e-08	-0.782012	0.107	0.288	0.000278013	CD4+ recently activated T	GZMH
1.98586e-40	-0.802176	0.624	0.902	3.39881e-36	CD4+ recently activated T	ANXA2
3.18135e-18	-0.813437	0.434	0.708	5.44488e-14	CD4+ recently activated T	TNFRSF9
9.47927e-28	-0.818159	0.19	0.578	1.62238e-23	CD4+ recently activated T	LMNA
7.30281e-17	-0.861356	0.922	0.967	1.24988e-12	CD4+ recently activated T	SRGN
4.69537e-20	-0.874158	0.751	0.927	8.03612e-16	CD4+ recently activated T	S100A4
1.65572e-21	-0.890845	0.751	0.922	2.83376e-17	CD4+ recently activated T	LGALS1
1.23623e-32	-0.897604	0.263	0.702	2.11581e-28	CD4+ recently activated T	IL4I1
9.73827e-35	-0.910585	0.093	0.575	1.66671e-30	CD4+ recently activated T	ZBTB32
4.15073e-28	-0.943541	0.234	0.628	7.10398e-24	CD4+ recently activated T	PTMS
2.96037e-14	-1.01826	0.21	0.473	5.06667e-10	CD4+ recently activated T	NKG7
7.22138e-22	-1.03197	0.317	0.628	1.23594e-17	CD4+ recently activated T	ID2
2.57809e-11	-1.04153	0.156	0.381	4.41241e-07	CD4+ recently activated T	PRF1
3.8851e-08	-1.09547	0.259	0.43	0.000664936	CD4+ recently activated T	CCL5
1.01401e-07	-1.28504	0.8	0.881	0.00173548	CD4+ recently activated T	GZMB
7.83152e-22	-1.33426	0.283	0.586	1.34037e-17	CD4+ recently activated T	LAG3
7.31008e-11	-2.79142	0.976	0.994	1.25112e-06	CD4+ recently activated T	IFNG
3.1581e-06	-0.264628	0.473	0.63	0.0540509	CD4+ recently activated T	IL10RA
1.1697e-05	-1.53507	0.2	0.341	0.200194	CD4+ recently activated T	CCL20
1.23067e-05	0.261115	0.707	0.602	0.21063	CD4+ recently activated T	SNHG8
1.53991e-05	-0.285832	0.259	0.396	0.263556	CD4+ recently activated T	PTP4A3
1.90272e-05	-0.272562	0.195	0.358	0.325651	CD4+ recently activated T	ATF5
2.07688e-05	-0.659825	0.088	0.207	0.355459	CD4+ recently activated T	GZMA
6.71349e-05	-0.267461	0.834	0.905	1	CD4+ recently activated T	CD82
6.89741e-05	-0.331755	0.171	0.292	1	CD4+ recently activated T	LINC00152
0.000101028	-0.293623	0.298	0.424	1	CD4+ recently activated T	ITM2C
0.000115285	-0.276979	0.254	0.378	1	CD4+ recently activated T	CAPG
0.000124651	-0.259332	0.473	0.598	1	CD4+ recently activated T	GLRX
0.000172919	-0.28451	0.244	0.37	1	CD4+ recently activated T	CCR4
0.00019061	-0.279334	0.859	0.91	1	CD4+ recently activated T	CCND2
0.000456448	-0.412821	0.044	0.127	1	CD4+ recently activated T	C15orf48
0.000475438	-0.2829	0.468	0.572	1	CD4+ recently activated T	CD83
0.000808541	-1.20248	0.073	0.157	1	CD4+ recently activated T	CSF2
0.00110549	-0.351023	0.507	0.61	1	CD4+ recently activated T	DUSP2
0.00135241	-0.261453	0.18	0.279	1	CD4+ recently activated T	IQCG
0.00328504	-0.269045	0.283	0.372	1	CD4+ recently activated T	FABP5
0.00624431	-0.291247	0.044	0.104	1	CD4+ recently activated T	GZMK
0.00662543	-0.272336	0.561	0.613	1	CD4+ recently activated T	GSTO1
3.18308e-17	0.681086	0.889	0.674	5.44785e-13	CD4+ central memory like T	RGS1
4.00647e-17	0.627113	0.956	0.9	6.85707e-13	CD4+ central memory like T	IFITM1
1.16247e-10	0.624549	0.504	0.286	1.98958e-06	CD4+ central memory like T	IFIT3
1.68567e-06	0.621604	0.674	0.562	0.0288502	CD4+ central memory like T	GPR171
1.63463e-13	0.55404	0.904	0.772	2.79767e-09	CD4+ central memory like T	GBP4
1.85995e-15	0.523612	0.785	0.53	3.1833e-11	CD4+ central memory like T	XAF1
1.21189e-11	0.522443	0.837	0.672	2.07414e-07	CD4+ central memory like T	GIMAP7
9.19423e-10	0.487262	0.681	0.506	1.57359e-05	CD4+ central memory like T	IFI6
2.19832e-06	0.47098	0.607	0.481	0.0376242	CD4+ central memory like T	TNFSF10
1.74056e-10	0.46952	0.837	0.674	2.97897e-06	CD4+ central memory like T	RARRES3
5.65758e-11	0.454404	0.637	0.392	9.68294e-07	CD4+ central memory like T	ANXA1
6.12648e-17	0.453536	0.993	0.931	1.04855e-12	CD4+ central memory like T	ISG20
3.17261e-10	0.432197	0.8	0.637	5.42992e-06	CD4+ central memory like T	ISG15
6.35323e-07	0.425352	0.815	0.733	0.0108736	CD4+ central memory like T	PIM2
2.02902e-09	0.424868	0.674	0.469	3.47266e-05	CD4+ central memory like T	MX1
2.01082e-10	0.418498	0.756	0.572	3.44153e-06	CD4+ central memory like T	ARHGAP15
4.35277e-10	0.417603	0.904	0.767	7.44976e-06	CD4+ central memory like T	GBP1
1.35784e-09	0.416914	0.874	0.779	2.32394e-05	CD4+ central memory like T	SAT1
1.17561e-12	0.413538	0.933	0.832	2.01206e-08	CD4+ central memory like T	RNF213
2.75602e-11	0.413106	0.57	0.326	4.71693e-07	CD4+ central memory like T	IFI44L
4.5973e-12	0.409236	0.444	0.203	7.86828e-08	CD4+ central memory like T	OAS1
1.29647e-08	0.40518	0.859	0.756	0.000221891	CD4+ central memory like T	GBP5
5.98544e-10	0.39491	0.77	0.594	1.02441e-05	CD4+ central memory like T	IRF7
1.43033e-08	0.394719	0.933	0.874	0.000244802	CD4+ central memory like T	BST2
6.66938e-11	0.39433	0.874	0.731	1.14147e-06	CD4+ central memory like T	EPSTI1
6.33528e-10	0.393152	0.859	0.679	1.08428e-05	CD4+ central memory like T	CXCR4
1.37296e-10	0.382187	0.97	0.93	2.34982e-06	CD4+ central memory like T	IRF1
2.02229e-08	0.375963	0.756	0.585	0.000346116	CD4+ central memory like T	GIMAP4
1.28576e-06	0.36934	0.756	0.633	0.0220057	CD4+ central memory like T	IL7R
1.55798e-11	0.357404	0.852	0.67	2.66649e-07	CD4+ central memory like T	SYNE2
6.02804e-07	0.35332	0.481	0.323	0.010317	CD4+ central memory like T	LAMP3
3.72863e-09	0.352334	0.985	0.967	6.38155e-05	CD4+ central memory like T	KLF6
5.00496e-09	0.349771	0.97	0.911	8.56598e-05	CD4+ central memory like T	STAT1
5.96449e-09	0.348394	0.719	0.542	0.000102082	CD4+ central memory like T	SAMD9L
1.37583e-08	0.344032	0.689	0.491	0.000235474	CD4+ central memory like T	TRAT1
1.51904e-09	0.34114	0.807	0.655	2.59983e-05	CD4+ central memory like T	IFI16
5.05252e-10	0.339245	1	0.995	8.64739e-06	CD4+ central memory like T	IL32
4.82309e-13	0.335518	0.978	0.947	8.25472e-09	CD4+ central memory like T	TAPBP
6.66004e-09	0.324061	0.867	0.724	0.000113987	CD4+ central memory like T	HAPLN3
9.72055e-09	0.323302	0.756	0.615	0.000166367	CD4+ central memory like T	APOL2
1.35815e-08	0.312363	0.881	0.79	0.000232448	CD4+ central memory like T	SP100
9.44806e-08	0.31001	0.733	0.573	0.00161704	CD4+ central memory like T	SAMHD1
2.96081e-08	0.3083	0.556	0.357	0.000506743	CD4+ central memory like T	FAM65B
2.28532e-07	0.306282	0.37	0.192	0.00391132	CD4+ central memory like T	PTGER2
5.12324e-09	0.306096	0.926	0.851	8.76843e-05	CD4+ central memory like T	GSTK1
1.05954e-06	0.301725	0.815	0.761	0.018134	CD4+ central memory like T	IFI35
1.79761e-07	0.301319	0.533	0.328	0.0030766	CD4+ central memory like T	ETV7
9.9309e-07	0.293347	0.533	0.379	0.0169967	CD4+ central memory like T	DTX3L
2.23263e-06	0.279453	0.822	0.719	0.0382114	CD4+ central memory like T	PDE4B
5.65666e-07	0.275945	0.978	0.903	0.00968138	CD4+ central memory like T	LTB
1.22375e-08	0.271309	0.993	0.912	0.000209445	CD4+ central memory like T	PTPRC
1.34662e-06	0.270565	0.756	0.582	0.0230475	CD4+ central memory like T	MAL
3.54987e-08	0.264312	0.904	0.834	0.000607561	CD4+ central memory like T	TWF2
2.85e-06	0.262744	0.637	0.493	0.0487778	CD4+ central memory like T	PARP9
1.21021e-08	0.253462	0.4	0.205	0.000207127	CD4+ central memory like T	HELZ2
2.50161e-06	-0.251536	0.963	0.96	0.0428151	CD4+ central memory like T	RPS17
7.31706e-07	-0.252314	0.778	0.854	0.0125231	CD4+ central memory like T	SNRPD1
1.34986e-07	-0.26545	0.919	0.953	0.00231029	CD4+ central memory like T	GSTP1
2.17559e-06	-0.29348	0.393	0.581	0.0372353	CD4+ central memory like T	EED
3.02559e-07	-0.330905	0.104	0.327	0.00517829	CD4+ central memory like T	PHLDA2
6.29756e-09	-0.333387	0.319	0.581	0.000107783	CD4+ central memory like T	IL21R
2.37491e-06	-0.349257	0.719	0.868	0.0406466	CD4+ central memory like T	TRAF1
2.7014e-07	-0.36235	0.326	0.534	0.00462344	CD4+ central memory like T	SRM
1.47315e-06	-0.408535	0.17	0.38	0.0252129	CD4+ central memory like T	FABP5
2.86234e-07	-0.561526	0.489	0.683	0.0048989	CD4+ central memory like T	TNFRSF9
1.2294e-13	-0.601997	0.193	0.531	2.10411e-09	CD4+ central memory like T	ZBTB32
2.94404e-06	-0.353419	0.63	0.788	0.0503872	CD4+ central memory like T	RBPJ
2.98546e-06	0.258349	0.726	0.634	0.0510962	CD4+ central memory like T	GSDMD
3.04287e-06	-0.435474	0.193	0.395	0.0520788	CD4+ central memory like T	PTP4A3
3.49178e-06	-0.340348	0.719	0.847	0.0597618	CD4+ central memory like T	YWHAQ
3.9823e-06	-0.255075	0.97	0.981	0.068157	CD4+ central memory like T	RAN
4.46618e-06	-0.259824	0.481	0.692	0.0764387	CD4+ central memory like T	SASH3
5.74556e-06	0.415709	0.926	0.827	0.0983353	CD4+ central memory like T	JUN
6.51314e-06	-0.304269	0.289	0.498	0.111472	CD4+ central memory like T	DUSP4
6.55415e-06	-0.383243	0.652	0.802	0.112174	CD4+ central memory like T	RPL22L1
8.27629e-06	-0.259669	0.793	0.87	0.141649	CD4+ central memory like T	NME2
9.12925e-06	0.28271	0.444	0.295	0.156247	CD4+ central memory like T	RPS6KA5
9.44555e-06	0.250092	0.756	0.634	0.161661	CD4+ central memory like T	APOL6
1.11279e-05	-0.253941	1	1	0.190455	CD4+ central memory like T	ACTB
1.1386e-05	0.33965	0.548	0.387	0.194871	CD4+ central memory like T	TSC22D3
1.26059e-05	-0.264119	0.689	0.817	0.215749	CD4+ central memory like T	ANXA6
1.29856e-05	0.34556	0.393	0.247	0.222248	CD4+ central memory like T	ANK3
1.56307e-05	0.250058	0.644	0.481	0.26752	CD4+ central memory like T	DUSP1
1.60164e-05	-0.290712	0.37	0.562	0.27412	CD4+ central memory like T	ODC1
1.78635e-05	0.263581	0.541	0.394	0.305734	CD4+ central memory like T	EIF2AK2
1.84135e-05	0.293425	0.904	0.885	0.315148	CD4+ central memory like T	LY6E
1.97181e-05	0.262118	0.689	0.569	0.337475	CD4+ central memory like T	APOL3
2.81295e-05	-0.576308	0.452	0.61	0.481436	CD4+ central memory like T	DUSP2
3.20112e-05	-0.400989	0.467	0.637	0.547872	CD4+ central memory like T	UCP2
3.67755e-05	-0.310993	0.2	0.374	0.629413	CD4+ central memory like T	EBI3
3.92002e-05	0.267181	0.793	0.658	0.670911	CD4+ central memory like T	DPP4
4.34282e-05	-0.297204	0.852	0.908	0.743274	CD4+ central memory like T	HSPD1
4.78737e-05	0.278993	0.711	0.615	0.819358	CD4+ central memory like T	ICAM2
5.95489e-05	0.256666	0.785	0.707	1	CD4+ central memory like T	PPP1R15A
6.03094e-05	0.271998	0.881	0.824	1	CD4+ central memory like T	IFITM3
0.000101938	-0.83476	0.207	0.36	1	CD4+ central memory like T	PRF1
0.000114999	0.285829	0.644	0.515	1	CD4+ central memory like T	TIFA
0.000118357	-0.27704	0.733	0.807	1	CD4+ central memory like T	SYTL3
0.000120569	-0.26976	0.667	0.77	1	CD4+ central memory like T	BCL2L1
0.000126474	-0.534093	0.444	0.592	1	CD4+ central memory like T	ID2
0.000134971	-0.64363	0.281	0.424	1	CD4+ central memory like T	CTLA4
0.000154236	0.250909	0.415	0.301	1	CD4+ central memory like T	OAS3
0.000386064	-0.25788	0.904	0.948	1	CD4+ central memory like T	HSPE1
0.000425346	-0.708781	0.311	0.443	1	CD4+ central memory like T	NKG7
0.000441614	0.259044	0.674	0.613	1	CD4+ central memory like T	SOD2
0.000452052	0.263031	0.467	0.36	1	CD4+ central memory like T	PLSCR1
0.000723401	0.26289	0.756	0.723	1	CD4+ central memory like T	ITGB1
0.000821863	-0.313975	0.237	0.387	1	CD4+ central memory like T	RGCC
0.000854038	-0.280906	0.141	0.273	1	CD4+ central memory like T	HLA-DQB1
0.000858381	0.261685	0.607	0.545	1	CD4+ central memory like T	LINC-PINT
0.00097289	0.253945	0.437	0.342	1	CD4+ central memory like T	SOS1
0.00101945	-0.33203	0.415	0.524	1	CD4+ central memory like T	LMNA
0.00132357	-0.265686	0.244	0.371	1	CD4+ central memory like T	SPHK1
0.00149922	0.683296	0.259	0.151	1	CD4+ central memory like T	CXCL10
0.00178151	-0.373401	0.459	0.574	1	CD4+ central memory like T	PTMS
0.00197575	-0.414189	0.215	0.342	1	CD4+ central memory like T	HOPX
0.00252087	-0.314547	0.541	0.612	1	CD4+ central memory like T	GSTO1
0.00295061	-0.785192	0.585	0.669	1	CD4+ central memory like T	MT2A
0.00331883	-1.13833	0.059	0.153	1	CD4+ central memory like T	CSF2
0.00595273	0.276186	0.741	0.762	1	CD4+ central memory like T	ZFP36L2
0.00604809	-0.471762	0.926	0.963	1	CD4+ central memory like T	SRGN
0.00783624	-0.329924	0.289	0.405	1	CD4+ central memory like T	TIMP1
0.00877041	-0.385428	0.289	0.416	1	CD4+ central memory like T	INSIG1
1.25288e-64	4.63543	1	0.832	2.1443e-60	CD4+ Cytotoxic T2	CCL4
3.19586e-74	4.1289	0.957	0.45	5.46972e-70	CD4+ Cytotoxic T2	CCL3
2.49811e-16	2.59194	0.174	0.026	4.27552e-12	CD4+ Cytotoxic T2	CXCL13
1.05472e-42	2.40855	0.935	0.721	1.80515e-38	CD4+ Cytotoxic T2	CCL4L2
2.84808e-56	1.85193	0.906	0.335	4.87449e-52	CD4+ Cytotoxic T2	CCL5
1.33593e-80	1.81636	0.928	0.266	2.28644e-76	CD4+ Cytotoxic T2	PRF1
3.40809e-77	1.66321	0.848	0.181	5.83294e-73	CD4+ Cytotoxic T2	GZMH
3.40399e-71	1.6293	0.978	0.523	5.82593e-67	CD4+ Cytotoxic T2	ID2
2.11228e-68	1.59971	0.993	0.955	3.61517e-64	CD4+ Cytotoxic T2	SRGN
2.23897e-58	1.56989	0.964	0.478	3.832e-54	CD4+ Cytotoxic T2	LAG3
1.78653e-73	1.51437	0.964	0.336	3.05765e-69	CD4+ Cytotoxic T2	CTLA4
6.41853e-66	1.40676	0.942	0.362	1.09853e-61	CD4+ Cytotoxic T2	NKG7
1.74811e-48	1.24507	0.971	0.621	2.99189e-44	CD4+ Cytotoxic T2	TNFRSF9
1.5333e-55	1.20778	0.826	0.263	2.62424e-51	CD4+ Cytotoxic T2	HOPX
2.82025e-82	1.17959	0.957	0.239	4.82686e-78	CD4+ Cytotoxic T2	CST7
1.11315e-49	1.11609	0.92	0.563	1.90515e-45	CD4+ Cytotoxic T2	GSTO1
4.32861e-52	1.08324	0.696	0.171	7.40841e-48	CD4+ Cytotoxic T2	CCL3L3
4.15033e-49	1.01211	0.957	0.457	7.10328e-45	CD4+ Cytotoxic T2	IRF4
1.42622e-39	1.00085	0.797	0.318	2.44097e-35	CD4+ Cytotoxic T2	RGS16
1.48412e-82	0.983766	0.493	0.024	2.54008e-78	CD4+ Cytotoxic T2	FGFBP2
8.02351e-82	0.965104	0.732	0.106	1.37322e-77	CD4+ Cytotoxic T2	PDCD1
2.69071e-45	0.961587	0.71	0.217	4.60516e-41	CD4+ Cytotoxic T2	BATF3
4.79265e-59	0.924169	0.87	0.29	8.20263e-55	CD4+ Cytotoxic T2	SPHK1
1.39347e-28	0.92071	0.964	0.855	2.38493e-24	CD4+ Cytotoxic T2	GZMB
2.60676e-56	0.851532	0.797	0.203	4.46147e-52	CD4+ Cytotoxic T2	LINC00152
2.73565e-39	0.83951	0.978	0.743	4.68207e-35	CD4+ Cytotoxic T2	RBPJ
1.90701e-40	0.836296	0.667	0.175	3.26384e-36	CD4+ Cytotoxic T2	AC092580.4
5.42724e-14	0.78414	0.797	0.566	9.28873e-10	CD4+ Cytotoxic T2	DUSP2
2.42124e-34	0.780007	0.978	0.814	4.14395e-30	CD4+ Cytotoxic T2	YWHAQ
2.76402e-37	0.751124	0.906	0.434	4.73063e-33	CD4+ Cytotoxic T2	MAF
2.8889e-34	0.745905	0.841	0.436	4.94435e-30	CD4+ Cytotoxic T2	SLC1A5
2.02928e-34	0.745792	0.87	0.379	3.47311e-30	CD4+ Cytotoxic T2	AC133644.2
6.49948e-29	0.7449	0.899	0.517	1.11239e-24	CD4+ Cytotoxic T2	PTMS
2.99856e-38	0.744533	0.993	0.829	5.13204e-34	CD4+ Cytotoxic T2	TNFAIP8
3.1182e-24	0.740125	0.877	0.616	5.3368e-20	CD4+ Cytotoxic T2	TMEM173
4.48375e-35	0.735514	0.913	0.46	7.67394e-31	CD4+ Cytotoxic T2	LMNA
2.59803e-38	0.733851	0.949	0.625	4.44653e-34	CD4+ Cytotoxic T2	C9orf16
5.95803e-36	0.72665	0.87	0.505	1.01972e-31	CD4+ Cytotoxic T2	CD4
2.14228e-35	0.720162	0.92	0.506	3.6665e-31	CD4+ Cytotoxic T2	SNX9
3.19105e-20	0.71977	0.645	0.319	5.46147e-16	CD4+ Cytotoxic T2	FABP5
2.29219e-16	0.71739	0.616	0.338	3.92308e-12	CD4+ Cytotoxic T2	RGCC
2.52139e-31	0.706598	0.862	0.424	4.31536e-27	CD4+ Cytotoxic T2	DUSP4
3.9784e-84	0.690525	0.543	0.034	6.80903e-80	CD4+ Cytotoxic T2	LAIR2
9.17708e-31	0.689599	0.964	0.804	1.57066e-26	CD4+ Cytotoxic T2	CACYBP
1.43295e-36	0.688308	1	0.94	2.45249e-32	CD4+ Cytotoxic T2	IL2RA
8.43768e-26	0.686803	0.739	0.362	1.44411e-21	CD4+ Cytotoxic T2	SLA
1.33083e-28	0.682589	0.913	0.568	2.27772e-24	CD4+ Cytotoxic T2	REL
1.14674e-32	0.677123	0.899	0.581	1.96265e-28	CD4+ Cytotoxic T2	GLUD1
1.93653e-27	0.657497	0.739	0.367	3.31438e-23	CD4+ Cytotoxic T2	LYST
9.48289e-47	0.650305	0.406	0.042	1.623e-42	CD4+ Cytotoxic T2	TRAV41
5.47476e-23	0.64872	1	0.99	9.37005e-19	CD4+ Cytotoxic T2	IFNG
2.15456e-26	0.647099	0.761	0.336	3.68753e-22	CD4+ Cytotoxic T2	C10orf128
5.40426e-35	0.645765	0.826	0.403	9.2494e-31	CD4+ Cytotoxic T2	SIAH2
2.16801e-32	0.631786	0.819	0.381	3.71055e-28	CD4+ Cytotoxic T2	APOBEC3C
5.72345e-33	0.628622	0.87	0.508	9.79568e-29	CD4+ Cytotoxic T2	MAP2K3
7.73453e-20	0.628303	0.833	0.535	1.32377e-15	CD4+ Cytotoxic T2	LBH
2.38429e-40	0.607318	0.855	0.314	4.08072e-36	CD4+ Cytotoxic T2	TGIF1
3.95514e-30	0.604803	0.855	0.484	6.76922e-26	CD4+ Cytotoxic T2	CDK6
6.52547e-22	0.604425	0.841	0.543	1.11683e-17	CD4+ Cytotoxic T2	ICOS
2.72761e-57	0.598932	0.746	0.165	4.66831e-53	CD4+ Cytotoxic T2	GPR137B
2.25228e-20	0.595747	0.877	0.536	3.85478e-16	CD4+ Cytotoxic T2	GPR171
1.19326e-88	0.593774	0.413	0.007	2.04226e-84	CD4+ Cytotoxic T2	FNDC9
5.74655e-24	0.585774	0.732	0.337	9.83522e-20	CD4+ Cytotoxic T2	IQGAP2
1.19477e-27	0.579733	0.891	0.441	2.04485e-23	CD4+ Cytotoxic T2	ZBTB32
4.33982e-28	0.578437	0.761	0.309	7.4276e-24	CD4+ Cytotoxic T2	CBLB
8.15384e-31	0.574512	1	0.749	1.39553e-26	CD4+ Cytotoxic T2	NFKB1
3.75074e-23	0.573676	0.812	0.505	6.4194e-19	CD4+ Cytotoxic T2	ODC1
5.22086e-52	0.571084	0.471	0.056	8.93549e-48	CD4+ Cytotoxic T2	NR4A1
2.22697e-46	0.565353	0.638	0.137	3.81146e-42	CD4+ Cytotoxic T2	ZEB2
1.35691e-11	0.555433	0.478	0.234	2.32235e-07	CD4+ Cytotoxic T2	IQCG
1.26685e-18	0.554094	0.928	0.808	2.16822e-14	CD4+ Cytotoxic T2	PIM3
8.15308e-17	0.540431	0.862	0.631	1.3954e-12	CD4+ Cytotoxic T2	APOBEC3G
2.09395e-21	0.534869	0.986	0.958	3.5838e-17	CD4+ Cytotoxic T2	PRDX1
5.50901e-23	0.533502	0.978	0.815	9.42867e-19	CD4+ Cytotoxic T2	LITAF
3.9695e-87	0.531856	0.478	0.019	6.79381e-83	CD4+ Cytotoxic T2	ZACN
5.45136e-48	0.527482	0.565	0.101	9.33e-44	CD4+ Cytotoxic T2	LINC01588
2.40685e-22	0.524642	0.949	0.889	4.11933e-18	CD4+ Cytotoxic T2	CYCS
2.72752e-16	0.520593	0.754	0.479	4.66815e-12	CD4+ Cytotoxic T2	SRM
3.40836e-21	0.51191	0.623	0.28	5.8334e-17	CD4+ Cytotoxic T2	IGFLR1
4.47436e-22	0.501187	0.746	0.361	7.65786e-18	CD4+ Cytotoxic T2	EXOC2
7.46498e-26	0.498036	0.775	0.361	1.27763e-21	CD4+ Cytotoxic T2	MDFIC
4.65408e-32	0.487972	0.341	0.046	7.96546e-28	CD4+ Cytotoxic T2	TRBV6-5
5.08621e-15	0.484742	0.29	0.075	8.70505e-11	CD4+ Cytotoxic T2	IGFBP4
2.49647e-56	0.483989	0.529	0.065	4.2727e-52	CD4+ Cytotoxic T2	MIR4435-2HG
1.45807e-12	0.482699	0.957	0.884	2.49549e-08	CD4+ Cytotoxic T2	CD82
5.70753e-16	0.47704	0.971	0.893	9.76843e-12	CD4+ Cytotoxic T2	HSPD1
8.83106e-16	0.470809	0.826	0.599	1.51144e-11	CD4+ Cytotoxic T2	RAB27A
6.5358e-19	0.470718	0.964	0.876	1.1186e-14	CD4+ Cytotoxic T2	PDIA6
2.68577e-49	0.46361	0.348	0.025	4.5967e-45	CD4+ Cytotoxic T2	NR4A3
9.53433e-19	0.462475	0.833	0.546	1.6318e-14	CD4+ Cytotoxic T2	ATP1B3
2.21787e-21	0.459739	0.957	0.849	3.79588e-17	CD4+ Cytotoxic T2	SURF4
2.49316e-14	0.459405	0.768	0.578	4.26704e-10	CD4+ Cytotoxic T2	FYN
7.94256e-19	0.45921	0.652	0.314	1.35937e-14	CD4+ Cytotoxic T2	CTNNA1
1.96395e-19	0.448887	0.928	0.758	3.3613e-15	CD4+ Cytotoxic T2	RANBP1
7.49864e-19	0.448558	0.971	0.894	1.28339e-14	CD4+ Cytotoxic T2	TUBA1C
2.75301e-12	0.448253	0.652	0.356	4.71177e-08	CD4+ Cytotoxic T2	MYC
2.85326e-20	0.447447	0.993	0.947	4.88336e-16	CD4+ Cytotoxic T2	CD99
5.09324e-23	0.443826	0.71	0.33	8.71708e-19	CD4+ Cytotoxic T2	KPNA2
5.08027e-15	0.438173	0.913	0.768	8.69489e-11	CD4+ Cytotoxic T2	EID1
7.84507e-16	0.436795	0.775	0.486	1.34268e-11	CD4+ Cytotoxic T2	FAM195B
3.47994e-16	0.436133	0.862	0.63	5.95591e-12	CD4+ Cytotoxic T2	UPP1
3.09161e-18	0.431735	0.826	0.525	5.2913e-14	CD4+ Cytotoxic T2	EED
3.89621e-18	0.43161	0.899	0.653	6.66837e-14	CD4+ Cytotoxic T2	SMS
5.90407e-06	0.427214	0.149	0.067	0.101048	Treg	CXCL9
6.42919e-06	-0.513499	0.372	0.456	0.110036	Treg	CTLA4
8.02679e-06	0.33823	0.622	0.508	0.137379	Treg	TMEM120A
1.3189e-05	-0.253177	0.619	0.667	0.22573	Treg	NR3C1
1.76267e-05	0.689241	0.178	0.096	0.301681	Treg	CSF2
5.15473e-05	-0.474626	0.299	0.364	0.882231	Treg	HOPX
9.6488e-05	-0.632979	0.513	0.561	1	Treg	LAG3
0.000153422	-0.320166	0.242	0.314	1	Treg	BATF3
0.000457335	-0.736648	0.177	0.247	1	Treg	GNLY
0.000979447	2.03612	0.28	0.216	1	Treg	IL22
0.00176175	-0.614366	0.584	0.563	1	Treg	ID2
0.00216985	-0.272539	0.351	0.395	1	Treg	RGCC
0.00654694	-0.260927	0.291	0.337	1	Treg	IFIT3
1.87432e-15	0.430778	1	0.954	3.2079e-11	CD4+ Cytotoxic T2	MIR155HG
2.08114e-18	0.430339	0.993	0.997	3.56187e-14	CD4+ Cytotoxic T2	CALM1
8.75578e-16	0.427574	0.92	0.759	1.49855e-11	CD4+ Cytotoxic T2	MTHFD2
1.75379e-21	0.422827	0.449	0.133	3.00161e-17	CD4+ Cytotoxic T2	ACTA2
1.95778e-26	0.419182	0.667	0.241	3.35074e-22	CD4+ Cytotoxic T2	SOCS2
9.75906e-22	0.414922	0.652	0.291	1.67026e-17	CD4+ Cytotoxic T2	DUSP22
2.01288e-13	0.413389	0.899	0.777	3.44505e-09	CD4+ Cytotoxic T2	C1QBP
3.61783e-21	0.412148	0.732	0.36	6.19191e-17	CD4+ Cytotoxic T2	CD151
2.72082e-15	0.406981	0.775	0.5	4.65668e-11	CD4+ Cytotoxic T2	HPRT1
1.67125e-13	0.405782	0.942	0.865	2.86034e-09	CD4+ Cytotoxic T2	TNFAIP3
5.67853e-23	0.405195	0.746	0.32	9.7188e-19	CD4+ Cytotoxic T2	HLA-DPA1
6.08233e-16	0.405049	0.906	0.805	1.04099e-11	CD4+ Cytotoxic T2	REEP5
7.35527e-38	0.404823	0.246	0.015	1.25885e-33	CD4+ Cytotoxic T2	ZBED2
3.80135e-14	0.402966	0.891	0.74	6.50601e-10	CD4+ Cytotoxic T2	TXNDC17
9.1421e-22	0.402029	1	0.977	1.56467e-17	CD4+ Cytotoxic T2	RAN
4.04174e-19	0.400506	0.928	0.727	6.91745e-15	CD4+ Cytotoxic T2	DDOST
4.39474e-18	0.400188	0.993	0.992	7.5216e-14	CD4+ Cytotoxic T2	NPM1
3.87644e-19	0.399224	0.833	0.486	6.63452e-15	CD4+ Cytotoxic T2	CHMP4B
3.25714e-16	0.3992	0.5	0.201	5.5746e-12	CD4+ Cytotoxic T2	TAGAP
2.24874e-18	0.397981	0.957	0.858	3.84873e-14	CD4+ Cytotoxic T2	TMED9
1.34214e-12	0.396731	0.957	0.782	2.29707e-08	CD4+ Cytotoxic T2	ANXA6
2.62271e-21	0.396334	0.42	0.116	4.48877e-17	CD4+ Cytotoxic T2	JAML
1.84236e-19	0.395147	0.725	0.331	3.1532e-15	CD4+ Cytotoxic T2	IL12RB2
9.23402e-18	0.39122	0.949	0.823	1.5804e-13	CD4+ Cytotoxic T2	ILF2
3.74573e-21	0.390993	0.732	0.372	6.41082e-17	CD4+ Cytotoxic T2	APMAP
4.39663e-28	0.390897	0.239	0.024	7.52483e-24	CD4+ Cytotoxic T2	IL21-AS1
3.10561e-19	0.388917	0.949	0.751	5.31525e-15	CD4+ Cytotoxic T2	RPN2
1.14442e-13	0.38827	0.804	0.595	1.95868e-09	CD4+ Cytotoxic T2	HNRNPAB
1.33176e-17	0.386379	0.928	0.817	2.2793e-13	CD4+ Cytotoxic T2	RPN1
1.97171e-15	0.386193	0.913	0.672	3.37458e-11	CD4+ Cytotoxic T2	SNHG15
1.37768e-22	0.386084	0.551	0.188	2.35789e-18	CD4+ Cytotoxic T2	GNPTAB
5.23084e-23	0.383249	1	0.99	8.95258e-19	CD4+ Cytotoxic T2	SUB1
1.64149e-08	0.377849	0.543	0.342	0.000280942	CD4+ Cytotoxic T2	ARMCX3
3.75583e-23	0.375344	0.63	0.25	6.4281e-19	CD4+ Cytotoxic T2	TOMM34
1.15075e-21	0.375146	0.594	0.224	1.96951e-17	CD4+ Cytotoxic T2	PLAGL2
3.73825e-15	0.370475	0.899	0.716	6.39801e-11	CD4+ Cytotoxic T2	IMPDH2
1.7605e-09	0.37012	0.514	0.274	3.01309e-05	CD4+ Cytotoxic T2	PHLDA2
2.55232e-11	0.367338	0.935	0.8	4.36829e-07	CD4+ Cytotoxic T2	CD6
9.11576e-16	0.36634	0.565	0.267	1.56016e-11	CD4+ Cytotoxic T2	RRAGC
3.00716e-17	0.366279	0.942	0.807	5.14676e-13	CD4+ Cytotoxic T2	OSTC
3.81409e-12	0.365426	0.92	0.765	6.52782e-08	CD4+ Cytotoxic T2	NAMPT
1.07088e-11	0.363075	0.833	0.707	1.83281e-07	CD4+ Cytotoxic T2	PRDX4
4.47856e-25	0.360217	0.522	0.149	7.66505e-21	CD4+ Cytotoxic T2	AC017002.1
2.58778e-19	0.359541	0.681	0.34	4.42899e-15	CD4+ Cytotoxic T2	AGK
1.60638e-20	0.359276	0.993	0.959	2.74932e-16	CD4+ Cytotoxic T2	HMGB1
1.13827e-11	0.357674	0.928	0.823	1.94814e-07	CD4+ Cytotoxic T2	CALM3
2.80121e-13	0.355336	0.717	0.481	4.79428e-09	CD4+ Cytotoxic T2	EBNA1BP2
2.17335e-12	0.352286	0.725	0.465	3.7197e-08	CD4+ Cytotoxic T2	NOP16
1.15661e-17	0.352222	0.688	0.369	1.97954e-13	CD4+ Cytotoxic T2	DKC1
7.19391e-10	0.351398	0.891	0.743	1.23124e-05	CD4+ Cytotoxic T2	CTSB
1.48077e-12	0.350293	0.913	0.808	2.53434e-08	CD4+ Cytotoxic T2	SNRPE
8.58415e-17	0.349642	1	0.995	1.46918e-12	CD4+ Cytotoxic T2	HSP90AB1
1.41045e-09	0.349489	0.797	0.56	2.41398e-05	CD4+ Cytotoxic T2	GARS
2.58859e-07	0.349169	0.891	0.742	0.00443037	CD4+ Cytotoxic T2	TRBC2
5.92291e-20	0.348404	0.681	0.307	1.01371e-15	CD4+ Cytotoxic T2	FAM173A
3.34979e-09	0.346063	0.797	0.603	5.73317e-05	CD4+ Cytotoxic T2	HSPH1
2.46994e-11	0.345225	0.768	0.551	4.2273e-07	CD4+ Cytotoxic T2	TMEM109
1.64627e-14	0.344698	0.391	0.137	2.8176e-10	CD4+ Cytotoxic T2	PSAT1
2.24712e-22	0.344499	0.493	0.152	3.84594e-18	CD4+ Cytotoxic T2	ADGRG5
8.72508e-12	0.343365	0.652	0.369	1.4933e-07	CD4+ Cytotoxic T2	SRPK2
2.07199e-11	0.341841	0.978	0.939	3.54622e-07	CD4+ Cytotoxic T2	HSPE1
1.41718e-13	0.338825	0.826	0.553	2.42551e-09	CD4+ Cytotoxic T2	ARL5A
2.49238e-12	0.337546	0.848	0.577	4.26571e-08	CD4+ Cytotoxic T2	EML2
1.41625e-20	0.337463	0.522	0.184	2.42391e-16	CD4+ Cytotoxic T2	MFSD2A
1.59397e-10	0.337457	0.623	0.343	2.72808e-06	CD4+ Cytotoxic T2	PRDM1
1.21575e-09	0.335427	0.899	0.77	2.08075e-05	CD4+ Cytotoxic T2	RPL22L1
6.85735e-43	0.333048	0.399	0.048	1.17364e-38	CD4+ Cytotoxic T2	NCALD
2.39457e-14	0.332596	0.341	0.105	4.0983e-10	CD4+ Cytotoxic T2	PLEK
8.77966e-10	0.332424	0.659	0.441	1.50264e-05	CD4+ Cytotoxic T2	SHMT2
6.01205e-16	0.329915	1	0.994	1.02896e-11	CD4+ Cytotoxic T2	PGAM1
5.984e-08	0.329012	0.942	0.873	0.00102416	CD4+ Cytotoxic T2	HSPA5
2.48802e-11	0.328912	0.942	0.858	4.25825e-07	CD4+ Cytotoxic T2	MYO1G
1.79659e-17	0.328744	0.384	0.115	3.07486e-13	CD4+ Cytotoxic T2	RHOB
6.61843e-15	0.328544	0.609	0.286	1.13274e-10	CD4+ Cytotoxic T2	OXCT1
8.90468e-12	0.327876	0.486	0.224	1.52404e-07	CD4+ Cytotoxic T2	LTBP4
8.29862e-12	0.325221	0.609	0.327	1.42031e-07	CD4+ Cytotoxic T2	ZBTB38
1.6924e-10	0.323466	0.783	0.554	2.89653e-06	CD4+ Cytotoxic T2	SND1
1.72531e-15	0.320858	0.986	0.971	2.95287e-11	CD4+ Cytotoxic T2	PARK7
5.45503e-07	0.319102	0.696	0.502	0.00933629	CD4+ Cytotoxic T2	PMAIP1
1.27974e-08	0.31831	0.594	0.363	0.000219028	CD4+ Cytotoxic T2	SLC7A5
4.08022e-13	0.317771	0.978	0.848	6.9833e-09	CD4+ Cytotoxic T2	MTDH
2.79907e-17	0.317032	0.5	0.188	4.79061e-13	CD4+ Cytotoxic T2	KIF21A
1.79359e-10	0.316827	0.928	0.744	3.06972e-06	CD4+ Cytotoxic T2	RORA
1.46108e-09	0.316826	0.978	0.97	2.50064e-05	CD4+ Cytotoxic T2	NCL
1.61914e-08	0.316101	0.819	0.606	0.000277116	CD4+ Cytotoxic T2	STAT5A
5.91568e-12	0.315648	0.986	0.774	1.01247e-07	CD4+ Cytotoxic T2	SYTL3
7.53046e-12	0.315165	0.986	0.957	1.28884e-07	CD4+ Cytotoxic T2	RPS17
7.49994e-12	0.312401	0.978	0.879	1.28361e-07	CD4+ Cytotoxic T2	MYDGF
8.16811e-14	0.310919	0.957	0.856	1.39797e-09	CD4+ Cytotoxic T2	SPCS2
5.89053e-51	0.309073	0.406	0.038	1.00816e-46	CD4+ Cytotoxic T2	HEATR5A
3.16322e-06	0.533168	0.591	0.327	0.0541385	CD4+ cytotoxic T1	HLA-DRB1
3.59538e-06	0.759159	0.273	0.086	0.061535	CD4+ cytotoxic T1	KLRC1
3.6945e-06	0.86481	0.182	0.04	0.0632313	CD4+ cytotoxic T1	CD8A
3.75536e-06	-0.552819	0.705	0.909	0.0642729	CD4+ cytotoxic T1	HSPD1
3.86051e-06	0.283548	0.205	0.05	0.0660726	CD4+ cytotoxic T1	BCR
6.10323e-06	-0.448653	1	1	0.104457	CD4+ cytotoxic T1	TMSB4X
6.39562e-06	-0.448453	0.75	0.978	0.109461	CD4+ cytotoxic T1	TUBA1B
6.41886e-06	-0.656786	0.25	0.641	0.109859	CD4+ cytotoxic T1	IL4I1
6.54268e-06	-0.441024	0.636	0.856	0.111978	CD4+ cytotoxic T1	EZR
7.01478e-06	-0.500711	0.75	0.924	0.120058	CD4+ cytotoxic T1	TYMP
7.54519e-06	0.332191	0.864	0.741	0.129136	CD4+ cytotoxic T1	CCL4L2
8.61701e-06	-0.427243	0.159	0.528	0.14748	CD4+ cytotoxic T1	TUBB2A
8.97056e-06	-0.358596	0.568	0.883	0.153531	CD4+ cytotoxic T1	TCEB1
9.6088e-06	-0.630204	0.068	0.422	0.164455	CD4+ cytotoxic T1	SELL
9.74551e-06	0.477991	0.273	0.086	0.166794	CD4+ cytotoxic T1	LAIR2
1.1184e-05	0.574622	0.659	0.41	0.191414	CD4+ cytotoxic T1	ANXA1
1.21008e-05	0.942332	0.25	0.076	0.207105	CD4+ cytotoxic T1	XCL1
1.25721e-05	-0.310304	0.159	0.53	0.215172	CD4+ cytotoxic T1	SEC23B
1.29414e-05	-0.968646	0.25	0.585	0.221491	CD4+ cytotoxic T1	TMEM120A
1.30254e-05	-0.323656	1	1	0.222929	CD4+ cytotoxic T1	RPS18
1.37007e-05	-0.391758	0.909	0.989	0.234487	CD4+ cytotoxic T1	HSP90AA1
1.51499e-05	-0.367704	0.386	0.703	0.259291	CD4+ cytotoxic T1	PRELID3B
1.54351e-05	0.380737	0.477	0.222	0.264172	CD4+ cytotoxic T1	GPR137B
1.55178e-05	0.401624	0.455	0.221	0.265587	CD4+ cytotoxic T1	GNPTAB
1.56442e-05	-0.378885	0.205	0.552	0.267751	CD4+ cytotoxic T1	PLGRKT
1.58773e-05	0.613758	0.727	0.513	0.27174	CD4+ cytotoxic T1	TRBC1
1.61195e-05	-0.498907	0.659	0.91	0.275885	CD4+ cytotoxic T1	CCND2
1.8045e-05	-0.399969	0.523	0.788	0.30884	CD4+ cytotoxic T1	CYB5A
2.0137e-05	-0.369726	0.455	0.782	0.344644	CD4+ cytotoxic T1	AKR1A1
2.06838e-05	-0.375594	0.159	0.514	0.354004	CD4+ cytotoxic T1	TFRC
2.1266e-05	-0.34813	0.75	0.945	0.363967	CD4+ cytotoxic T1	APRT
2.38502e-05	0.51024	0.591	0.367	0.408197	CD4+ cytotoxic T1	PRDM1
2.42317e-05	-0.283991	0.932	0.997	0.414726	CD4+ cytotoxic T1	HINT1
2.46825e-05	-0.395985	0.75	0.957	0.422441	CD4+ cytotoxic T1	LDHB
2.65716e-05	-0.355844	0.864	0.987	0.454773	CD4+ cytotoxic T1	TUBB
2.67172e-05	-0.35263	0.045	0.361	0.457264	CD4+ cytotoxic T1	KCNN4
2.72124e-05	-0.441501	0.432	0.715	0.465741	CD4+ cytotoxic T1	FURIN
2.72305e-05	0.510102	0.955	0.952	0.466051	CD4+ cytotoxic T1	CD99
2.74361e-05	0.56889	0.705	0.535	0.469569	CD4+ cytotoxic T1	ATP2B4
2.82811e-05	0.538689	0.364	0.169	0.484031	CD4+ cytotoxic T1	IGF2R
2.96388e-05	-0.375292	0.227	0.598	0.507267	CD4+ cytotoxic T1	CD28
2.99965e-05	-0.29636	0.068	0.399	0.513389	CD4+ cytotoxic T1	NRAS
3.11936e-05	0.322802	0.295	0.11	0.533879	CD4+ cytotoxic T1	GFI1
3.31396e-05	-0.509061	0.045	0.36	0.567184	CD4+ cytotoxic T1	CCR4
3.79038e-05	-0.268318	1	1	0.648723	CD4+ cytotoxic T1	PFN1
3.87057e-05	-0.348612	0.295	0.661	0.662448	CD4+ cytotoxic T1	NME3
4.0282e-05	0.572316	0.955	0.959	0.689426	CD4+ cytotoxic T1	SRGN
4.02906e-05	0.575975	0.386	0.175	0.689574	CD4+ cytotoxic T1	PYHIN1
4.14644e-05	0.675347	0.773	0.657	0.709664	CD4+ cytotoxic T1	TNFRSF9
4.37247e-05	-0.352172	0.159	0.493	0.748348	CD4+ cytotoxic T1	MRTO4
4.38781e-05	-0.280027	0.068	0.374	0.750973	CD4+ cytotoxic T1	SLC4A1AP
4.8727e-05	-0.4231	0.159	0.507	0.833963	CD4+ cytotoxic T1	GK
4.90828e-05	-0.311845	0.273	0.642	0.840053	CD4+ cytotoxic T1	AIMP1
4.92391e-05	-0.660306	0.523	0.797	0.842728	CD4+ cytotoxic T1	GBP4
5.0188e-05	-0.503658	0.045	0.347	0.858968	CD4+ cytotoxic T1	TCF7
5.13429e-05	0.29573	1	1	0.878733	CD4+ cytotoxic T1	HLA-B
5.46026e-05	0.645408	0.568	0.362	0.934524	CD4+ cytotoxic T1	RGCC
5.50484e-05	0.316952	0.727	0.562	0.942153	CD4+ cytotoxic T1	FAM107B
5.67925e-05	-0.325173	0.273	0.613	0.972003	CD4+ cytotoxic T1	CAMK4
5.6907e-05	-0.347601	0.364	0.695	0.973963	CD4+ cytotoxic T1	YWHAH
5.72978e-05	-0.384726	0.455	0.813	0.980652	CD4+ cytotoxic T1	HN1
5.77038e-05	-0.294368	0.227	0.589	0.987601	CD4+ cytotoxic T1	ESD
5.86464e-05	0.30451	0.341	0.142	1	CD4+ cytotoxic T1	CD300A
6.16978e-05	-0.418547	0.477	0.769	1	CD4+ cytotoxic T1	BCL2L1
6.50449e-05	-0.66644	0.977	0.958	1	CD4+ cytotoxic T1	MIR155HG
6.61517e-05	0.255686	0.977	0.876	1	CD4+ cytotoxic T1	GMFG
7.12455e-05	-0.312735	0.25	0.61	1	CD4+ cytotoxic T1	EIF3J
7.39477e-05	0.411167	0.864	0.817	1	CD4+ cytotoxic T1	TNFRSF1B
8.3876e-05	-0.417257	0.568	0.83	1	CD4+ cytotoxic T1	PPA1
8.55834e-05	-0.320874	0	0.268	1	CD4+ cytotoxic T1	TMPRSS6
8.58934e-05	0.269573	0.159	0.04	1	CD4+ cytotoxic T1	C1orf21
9.03947e-05	1.03357	0.227	0.074	1	CD4+ cytotoxic T1	TRBV6-5
9.2758e-05	-0.367687	0.591	0.831	1	CD4+ cytotoxic T1	PFDN2
9.5137e-05	-0.299643	0.818	0.961	1	CD4+ cytotoxic T1	PSMB3
9.56024e-05	-0.332625	0.273	0.651	1	CD4+ cytotoxic T1	ANKLE2
9.81627e-05	-0.440297	0.682	0.502	1	CD4+ cytotoxic T1	CCL3
0.000103142	-0.281537	0.273	0.631	1	CD4+ cytotoxic T1	SUCLG1
0.000106091	-0.289387	0.886	0.967	1	CD4+ cytotoxic T1	DBI
0.000110577	-0.295615	0.045	0.338	1	CD4+ cytotoxic T1	ITPR1
0.000111221	0.291151	0.977	0.918	1	CD4+ cytotoxic T1	RAP1B
0.000112147	-0.288462	0.045	0.323	1	CD4+ cytotoxic T1	MB21D2
0.000113639	0.40325	0.614	0.42	1	CD4+ cytotoxic T1	GLIPR2
0.000117843	-0.381293	0.545	0.833	1	CD4+ cytotoxic T1	TNFRSF25
0.000119748	-0.296063	0.205	0.541	1	CD4+ cytotoxic T1	PPIH
0.000120936	0.280211	0.955	0.997	1	CD4+ cytotoxic T1	IL2RG
0.000128088	-0.469924	0.818	0.952	1	CD4+ cytotoxic T1	IL2RA
0.000128919	-0.310362	0.432	0.766	1	CD4+ cytotoxic T1	TKT
0.000137514	-0.346597	0.795	0.952	1	CD4+ cytotoxic T1	COX17
0.00013879	-0.253242	0.977	0.999	1	CD4+ cytotoxic T1	CFL1
0.000141568	-0.415764	0.477	0.851	1	CD4+ cytotoxic T1	CD40LG
0.000142802	-1.24948	0.409	0.669	1	CD4+ cytotoxic T1	MT2A
0.00014321	0.252597	1	0.997	1	CD4+ cytotoxic T1	MT-ND4
0.000152879	-0.2662	0.341	0.695	1	CD4+ cytotoxic T1	R3HDM4
0.000155573	-0.322292	0.205	0.511	1	CD4+ cytotoxic T1	TIMM13
0.00015605	-0.351624	0.591	0.855	1	CD4+ cytotoxic T1	SNRPD1
0.000164148	-0.43989	0.091	0.367	1	CD4+ cytotoxic T1	CAPG
0.000172934	0.672284	0.773	0.729	1	CD4+ cytotoxic T1	NEAT1
0.000173266	0.644183	0.705	0.656	1	CD4+ cytotoxic T1	APOBEC3G
0.00017456	0.47773	0.841	0.766	1	CD4+ cytotoxic T1	C12orf57
0.000174609	-0.2678	0.159	0.49	1	CD4+ cytotoxic T1	GOT2
0.000179369	-0.264723	0.159	0.471	1	CD4+ cytotoxic T1	NAE1
0.000190556	-0.270158	0.477	0.824	1	CD4+ cytotoxic T1	NDUFS6
0.000191775	-0.367164	0.341	0.642	1	CD4+ cytotoxic T1	APOL2
0.000193155	0.335663	0.568	0.37	1	CD4+ cytotoxic T1	TMEM263
0.000204938	-0.35685	0.068	0.351	1	CD4+ cytotoxic T1	LAMP3
0.000206204	0.251439	0.25	0.09	1	CD4+ cytotoxic T1	MATK
0.000207794	-0.262488	0.114	0.396	1	CD4+ cytotoxic T1	PTRH2
0.000212235	0.258701	0.273	0.108	1	CD4+ cytotoxic T1	RALGAPA2
0.00022297	0.435805	0.682	0.546	1	CD4+ cytotoxic T1	CD96
0.000252102	-0.354992	0.75	0.926	1	CD4+ cytotoxic T1	PRMT1
0.000255443	0.348549	0.773	0.567	1	CD4+ cytotoxic T1	ID2
0.000257329	-0.281948	0.091	0.38	1	CD4+ cytotoxic T1	CD274
0.000261048	0.419497	0.5	0.3	1	CD4+ cytotoxic T1	PRKCQ
0.000268836	-0.293037	0.477	0.792	1	CD4+ cytotoxic T1	AURKAIP1
0.000271808	-0.3124	1	1	1	CD4+ cytotoxic T1	TMSB10
0.000275059	-0.293628	0.386	0.691	1	CD4+ cytotoxic T1	UPF2
0.000279411	-0.3307	0.318	0.585	1	CD4+ cytotoxic T1	RAB11FIP1
0.00028535	-0.33378	0.273	0.6	1	CD4+ cytotoxic T1	DDHD1
0.000287659	0.396428	0.5	0.312	1	CD4+ cytotoxic T1	CHST12
0.000291282	0.417073	0.705	0.632	1	CD4+ cytotoxic T1	PRNP
0.000298087	0.294253	0.795	0.694	1	CD4+ cytotoxic T1	RUNX3
0.000298098	-0.40136	0.409	0.673	1	CD4+ cytotoxic T1	GPR183
0.000298579	-0.280356	0.068	0.325	1	CD4+ cytotoxic T1	SMCO4
0.000321398	-0.322196	0.568	0.871	1	CD4+ cytotoxic T1	CCT7
0.000326109	-0.270513	0.386	0.72	1	CD4+ cytotoxic T1	PSMB5
0.000332361	0.444815	0.432	0.264	1	CD4+ cytotoxic T1	NFATC3
0.000334604	-0.29136	0.273	0.548	1	CD4+ cytotoxic T1	RANGAP1
0.000335709	-0.257365	0.932	0.982	1	CD4+ cytotoxic T1	RAN
0.000347459	-0.315215	0.818	0.965	1	CD4+ cytotoxic T1	RPS17
0.000349909	-0.315145	0.705	0.956	1	CD4+ cytotoxic T1	LTA
0.00035777	-0.299957	0.182	0.484	1	CD4+ cytotoxic T1	IKBKE
0.000371924	-0.315832	0.318	0.605	1	CD4+ cytotoxic T1	SLC50A1
0.000381497	0.390147	0.909	0.836	1	CD4+ cytotoxic T1	GBP2
0.000391393	0.300534	0.818	0.703	1	CD4+ cytotoxic T1	CD3G
0.000407842	0.350659	0.955	0.932	1	CD4+ cytotoxic T1	SH2D2A
0.00042441	-0.252434	0.545	0.834	1	CD4+ cytotoxic T1	PPP2R1A
0.000424971	-0.267599	0.795	0.917	1	CD4+ cytotoxic T1	NOL7
0.000429841	-0.315975	0.455	0.83	1	CD4+ cytotoxic T1	SZRD1
0.000449348	-0.275967	0	0.224	1	CD4+ cytotoxic T1	GCSAM
0.000451806	-0.283328	0.636	0.888	1	CD4+ cytotoxic T1	NDUFAB1
0.000458885	-0.26177	0.591	0.867	1	CD4+ cytotoxic T1	ATP5C1
0.000467153	-0.260958	0.341	0.664	1	CD4+ cytotoxic T1	MRPS12
0.000473905	-0.259544	0.182	0.49	1	CD4+ cytotoxic T1	ECE1
0.000482701	0.367345	0.75	0.675	1	CD4+ cytotoxic T1	MEAF6
0.000495887	0.626357	0.705	0.602	1	CD4+ cytotoxic T1	ZFP36
0.000539265	0.286797	0.591	0.454	1	CD4+ cytotoxic T1	CAND1
0.000540335	-0.271879	0.159	0.433	1	CD4+ cytotoxic T1	TESC
0.000560618	-0.271616	0.273	0.579	1	CD4+ cytotoxic T1	PMVK
0.00058312	-0.291921	0.932	0.99	1	CD4+ cytotoxic T1	YBX1
0.000585998	-0.284918	0.5	0.775	1	CD4+ cytotoxic T1	NECAP2
0.000586384	-0.285227	0.295	0.621	1	CD4+ cytotoxic T1	NRDC
0.00058866	-0.320018	0.182	0.45	1	CD4+ cytotoxic T1	AHR
0.000600059	-0.498103	1	0.997	1	CD4+ cytotoxic T1	NFKBIA
0.000624307	0.319538	0.75	0.732	1	CD4+ cytotoxic T1	CELF2
0.000655521	-0.343423	0.114	0.38	1	CD4+ cytotoxic T1	S1PR1
0.000656736	-0.324648	0.932	0.972	1	CD4+ cytotoxic T1	NCL
0.000658853	0.293618	0.795	0.649	1	CD4+ cytotoxic T1	MIEN1
0.000690128	-0.328652	1	1	1	CD4+ cytotoxic T1	ACTB
0.000690129	-0.288929	0.364	0.657	1	CD4+ cytotoxic T1	PSMD1
0.000710474	0.255734	0.977	0.981	1	CD4+ cytotoxic T1	CD3E
0.000711206	-0.250498	0.659	0.875	1	CD4+ cytotoxic T1	LSM7
0.000718669	-0.283197	0.455	0.716	1	CD4+ cytotoxic T1	NUP62
0.000732534	0.398776	0.545	0.425	1	CD4+ cytotoxic T1	G6PD
0.000741479	-0.48076	0.114	0.363	1	CD4+ cytotoxic T1	EBI3
0.000784493	0.413254	0.818	0.786	1	CD4+ cytotoxic T1	CLEC2D
0.000797929	0.412995	0.727	0.563	1	CD4+ cytotoxic T1	LBH
0.000831849	0.281433	0.25	0.106	1	CD4+ cytotoxic T1	CTB-58E17.1
0.000852664	-0.482618	0.318	0.587	1	CD4+ cytotoxic T1	ICOS
0.000853848	-0.311378	0.773	0.958	1	CD4+ cytotoxic T1	TAPBP
0.000861638	0.285474	0.409	0.243	1	CD4+ cytotoxic T1	EMC9
0.000866495	-0.32057	0.568	0.797	1	CD4+ cytotoxic T1	CCT5
0.000901067	0.35016	0.318	0.163	1	CD4+ cytotoxic T1	ACTA2
0.000941081	0.251061	0.545	0.388	1	CD4+ cytotoxic T1	POLR3GL
0.00094278	-0.26968	0.25	0.528	1	CD4+ cytotoxic T1	MKRN1
0.000953225	-0.385714	0.318	0.573	1	CD4+ cytotoxic T1	ERAP2
0.000980472	-0.278569	0.295	0.53	1	CD4+ cytotoxic T1	RFC1
0.000995464	0.309153	0.205	0.075	1	CD4+ cytotoxic T1	LINC00861
0.00100316	-0.436531	0.091	0.339	1	CD4+ cytotoxic T1	ATF5
0.00102486	0.283381	0.341	0.18	1	CD4+ cytotoxic T1	ARAP1
0.0010461	-0.296419	0.568	0.82	1	CD4+ cytotoxic T1	DYNLT1
0.00104717	-0.315483	0.318	0.643	1	CD4+ cytotoxic T1	SERPINB9
0.00108611	-0.266527	0.841	0.971	1	CD4+ cytotoxic T1	VDAC1
0.00111921	-0.312915	0.523	0.771	1	CD4+ cytotoxic T1	GRINA
0.00112594	-0.46179	0.159	0.399	1	CD4+ cytotoxic T1	MYC
0.001127	-0.314065	0.977	0.997	1	CD4+ cytotoxic T1	HSP90AB1
0.00114363	0.395977	0.705	0.562	1	CD4+ cytotoxic T1	TRIM69
0.001145	0.365971	0.568	0.423	1	CD4+ cytotoxic T1	ARAP2
0.00122137	0.407415	0.727	0.554	1	CD4+ cytotoxic T1	PTMS
0.00124207	-0.279259	0.955	0.993	1	CD4+ cytotoxic T1	NPM1
0.0012424	-0.283176	0.432	0.728	1	CD4+ cytotoxic T1	EIF4A1
0.00124694	-0.283602	0.523	0.832	1	CD4+ cytotoxic T1	TBCB
0.00124738	-0.335971	0.5	0.765	1	CD4+ cytotoxic T1	UNC119
0.00125269	0.284541	0.409	0.253	1	CD4+ cytotoxic T1	CYB561D2
0.00129878	-0.301927	0.614	0.849	1	CD4+ cytotoxic T1	UBE2L6
0.00132829	-0.265052	0.409	0.689	1	CD4+ cytotoxic T1	EIF2S1
0.00137629	0.265546	1	0.979	1	CD4+ cytotoxic T1	H3F3A
0.0013787	-0.266666	0.386	0.65	1	CD4+ cytotoxic T1	POLR2I
0.00138441	0.273068	0.932	0.908	1	CD4+ cytotoxic T1	2020-09-07
0.00139819	-0.27164	0.5	0.745	1	CD4+ cytotoxic T1	PSIP1
0.00140723	0.848355	0.227	0.096	1	CD4+ cytotoxic T1	TRDC
0.00142625	-0.255602	0.591	0.834	1	CD4+ cytotoxic T1	HUWE1
0.00145976	-0.293674	0.455	0.698	1	CD4+ cytotoxic T1	TMEM147
0.00147814	-0.399095	0.568	0.754	1	CD4+ cytotoxic T1	EPSTI1
0.00152641	-0.321124	0.568	0.821	1	CD4+ cytotoxic T1	FAS
0.00158149	-0.40872	0.091	0.31	1	CD4+ cytotoxic T1	PHLDA2
0.00158177	0.799774	0.273	0.129	1	CD4+ cytotoxic T1	TRDV2
0.00159479	0.38344	0.227	0.088	1	CD4+ cytotoxic T1	GZMK
0.00160292	-0.255702	0.227	0.487	1	CD4+ cytotoxic T1	CRTC2
0.00161293	-0.517159	0.568	0.791	1	CD4+ cytotoxic T1	GBP1
0.00162599	-0.281534	0.295	0.595	1	CD4+ cytotoxic T1	IER3
0.00162919	0.359587	0.5	0.336	1	CD4+ cytotoxic T1	C12orf75
0.00167795	-0.255191	0.386	0.64	1	CD4+ cytotoxic T1	COA4
0.00170341	0.292469	0.455	0.302	1	CD4+ cytotoxic T1	NUCB2
0.00171633	-0.316961	0.25	0.523	1	CD4+ cytotoxic T1	TRAT1
0.00172201	0.384999	0.545	0.435	1	CD4+ cytotoxic T1	BTG3
0.00174551	0.25071	1	0.984	1	CD4+ cytotoxic T1	S100A10
0.00177037	-0.259125	0.523	0.795	1	CD4+ cytotoxic T1	MAPK1IP1L
0.00182269	0.318084	0.659	0.501	1	CD4+ cytotoxic T1	PPP2R5C
0.00188012	-0.407576	0.545	0.75	1	CD4+ cytotoxic T1	PIM2
0.00188871	0.306556	0.591	0.475	1	CD4+ cytotoxic T1	DNAJC1
0.0019606	0.551633	0.364	0.205	1	CD4+ cytotoxic T1	HLA-DRB5
0.00200626	-0.250134	0.455	0.727	1	CD4+ cytotoxic T1	YIF1A
0.00202125	-0.293431	0.455	0.745	1	CD4+ cytotoxic T1	ICAM1
0.00203276	-0.3358	0.568	0.799	1	CD4+ cytotoxic T1	C1QBP
0.00210224	-0.25468	0.432	0.751	1	CD4+ cytotoxic T1	DNPEP
0.00213855	0.34091	0.727	0.688	1	CD4+ cytotoxic T1	TLN1
0.00215072	-0.438385	0.909	0.935	1	CD4+ cytotoxic T1	IRF1
0.00215567	-0.252774	0.432	0.697	1	CD4+ cytotoxic T1	PSMC2
0.00218472	-0.268826	0.364	0.614	1	CD4+ cytotoxic T1	PFKFB3
0.00222303	0.456073	0.477	0.356	1	CD4+ cytotoxic T1	TNIK
0.00223853	-0.507383	0.568	0.838	1	CD4+ cytotoxic T1	TNF
0.00233482	-0.292309	0.841	0.954	1	CD4+ cytotoxic T1	PSMB10
0.00239726	-0.260192	0.455	0.742	1	CD4+ cytotoxic T1	FAM177A1
0.00250917	0.265983	0.455	0.307	1	CD4+ cytotoxic T1	PSMA3-AS1
0.00251474	-0.274448	0.295	0.554	1	CD4+ cytotoxic T1	RALB
0.0025174	-0.263732	0.636	0.913	1	CD4+ cytotoxic T1	TUBA1C
0.00253789	-0.273635	0.568	0.811	1	CD4+ cytotoxic T1	GDI2
0.00254158	0.300879	0.932	0.931	1	CD4+ cytotoxic T1	ARL6IP5
0.00260839	0.327529	0.727	0.654	1	CD4+ cytotoxic T1	UPP1
0.00265483	0.849463	0.159	0.055	1	CD4+ cytotoxic T1	XCL2
0.00279343	0.282362	0.318	0.174	1	CD4+ cytotoxic T1	ALKBH5
0.00286305	0.450956	0.227	0.103	1	CD4+ cytotoxic T1	BCL2L11
0.00291359	0.464	0.545	0.427	1	CD4+ cytotoxic T1	APOBEC3C
0.00296718	0.897076	0.523	0.432	1	CD4+ cytotoxic T1	CD52
0.00299024	-1.16191	0	0.17	1	CD4+ cytotoxic T1	CXCL10
0.00303385	0.330793	0.273	0.14	1	CD4+ cytotoxic T1	PTPRJ
0.00305955	0.294512	0.273	0.136	1	CD4+ cytotoxic T1	EZH1
0.00315593	-0.286947	0.068	0.266	1	CD4+ cytotoxic T1	PASK
0.00326829	-0.350917	0.864	0.94	1	CD4+ cytotoxic T1	ISG20
0.00327969	0.288899	0.727	0.628	1	CD4+ cytotoxic T1	RASGRP1
0.00338894	-0.336766	0.614	0.862	1	CD4+ cytotoxic T1	HSPB1
0.0034182	-0.255416	0.773	0.909	1	CD4+ cytotoxic T1	PRELID1
0.00343391	0.295083	0.182	0.073	1	CD4+ cytotoxic T1	ASCL2
0.00362951	-0.276631	0.455	0.742	1	CD4+ cytotoxic T1	FKBP4
0.00382886	0.327814	0.818	0.835	1	CD4+ cytotoxic T1	KMT2E
0.00383098	-1.02329	0.977	0.991	1	CD4+ cytotoxic T1	IFNG
0.00391983	-0.324081	0.705	0.882	1	CD4+ cytotoxic T1	DDX21
0.00412679	-0.29417	0.864	0.973	1	CD4+ cytotoxic T1	S100A11
0.00426296	0.294173	0.318	0.183	1	CD4+ cytotoxic T1	GDE1
0.00439589	0.301049	0.682	0.628	1	CD4+ cytotoxic T1	CCDC12
0.00441899	-0.333219	0.386	0.6	1	CD4+ cytotoxic T1	NCOA7
0.00443608	0.297444	0.341	0.205	1	CD4+ cytotoxic T1	AC241585.2
0.00477916	-0.432782	0.318	0.563	1	CD4+ cytotoxic T1	CD83
0.0047817	0.30358	0.5	0.401	1	CD4+ cytotoxic T1	HDAC3
0.00479714	-0.461804	0.886	0.952	1	CD4+ cytotoxic T1	VIM
0.00521803	-0.261935	0.727	0.946	1	CD4+ cytotoxic T1	PLP2
0.00529721	0.345115	0.932	0.872	1	CD4+ cytotoxic T1	TNFAIP3
0.00540846	0.328063	0.273	0.141	1	CD4+ cytotoxic T1	RIN3
0.00544466	-0.428862	0	0.151	1	CD4+ cytotoxic T1	UBD
0.00605856	0.338772	0.614	0.574	1	CD4+ cytotoxic T1	GZMM
0.00609441	0.281014	0.295	0.166	1	CD4+ cytotoxic T1	SYNE1
0.00616837	-0.261769	0.273	0.485	1	CD4+ cytotoxic T1	IFIH1
0.00626598	0.280388	0.386	0.26	1	CD4+ cytotoxic T1	BLCAP
0.00627086	-0.257552	0.318	0.561	1	CD4+ cytotoxic T1	SLC43A3
0.00634143	-0.574545	0.159	0.346	1	CD4+ cytotoxic T1	OSM
0.00644477	-0.269073	0.727	0.927	1	CD4+ cytotoxic T1	TUBB4B
0.00645761	0.275359	0.5	0.379	1	CD4+ cytotoxic T1	METTL23
0.00670351	-0.264202	0.023	0.177	1	CD4+ cytotoxic T1	EGLN3
0.00681194	0.5745	0.705	0.644	1	CD4+ cytotoxic T1	IL7R
0.00681568	0.298813	0.773	0.73	1	CD4+ cytotoxic T1	EPC1
0.00709189	0.278963	0.295	0.171	1	CD4+ cytotoxic T1	ARHGEF3
0.00726606	-0.333625	0.455	0.663	1	CD4+ cytotoxic T1	ISG15
0.00750922	-0.26735	0.341	0.559	1	CD4+ cytotoxic T1	RGS14
0.00755016	0.302357	0.477	0.36	1	CD4+ cytotoxic T1	BRWD1
0.00768968	0.308232	0.341	0.21	1	CD4+ cytotoxic T1	IL12RB1
0.00801819	-0.321733	0.182	0.357	1	CD4+ cytotoxic T1	ETV7
0.00803934	0.473764	0.773	0.71	1	CD4+ cytotoxic T1	APBB1IP
0.00812121	0.573755	0.318	0.183	1	CD4+ cytotoxic T1	CXCR6
0.00814476	0.304019	0.682	0.687	1	CD4+ cytotoxic T1	CCDC107
0.00827092	0.330943	0.5	0.371	1	CD4+ cytotoxic T1	TGIF1
0.00859089	0.25143	0.227	0.117	1	CD4+ cytotoxic T1	RANBP9
0.00864958	-0.29559	0.386	0.599	1	CD4+ cytotoxic T1	SAMHD1
0.00891852	0.307112	0.477	0.346	1	CD4+ cytotoxic T1	ITGAE
0.00936732	0.288823	0.295	0.17	1	CD4+ cytotoxic T1	INPP4A
0.00951835	-0.359617	0.114	0.3	1	CD4+ cytotoxic T1	TIGIT
0.00958547	0.365593	0.568	0.5	1	CD4+ cytotoxic T1	ITGA4
0.00959766	0.270534	0.273	0.157	1	CD4+ cytotoxic T1	DPYD
1.88759e-46	0.308917	0.297	0.017	3.23061e-42	CD4+ Cytotoxic T2	EGR2
1.46999e-21	0.30854	0.514	0.155	2.51588e-17	CD4+ Cytotoxic T2	HLA-DPB1
1.58671e-09	0.307901	0.899	0.8	2.71565e-05	CD4+ Cytotoxic T2	CCT2
2.42247e-12	0.306519	0.92	0.819	4.14606e-08	CD4+ Cytotoxic T2	CCT4
2.78856e-12	0.306389	0.754	0.471	4.77263e-08	CD4+ Cytotoxic T2	FHOD1
1.62615e-15	0.306386	0.58	0.27	2.78316e-11	CD4+ Cytotoxic T2	ACSL4
2.64025e-08	0.304049	0.928	0.869	0.000451879	CD4+ Cytotoxic T2	DDX21
1.22765e-06	0.302558	0.848	0.759	0.0210112	CD4+ Cytotoxic T2	C12orf57
4.22384e-46	0.301726	0.232	0.006	7.2291e-42	CD4+ Cytotoxic T2	PRSS23
5.19167e-20	0.301435	0.362	0.091	8.88555e-16	CD4+ Cytotoxic T2	GADD45A
5.56473e-14	0.301308	0.993	0.886	9.52403e-10	CD4+ Cytotoxic T2	RAC1
2.42074e-10	0.300337	0.848	0.678	4.1431e-06	CD4+ Cytotoxic T2	RUNX3
4.77132e-24	0.300156	0.348	0.071	8.16612e-20	CD4+ Cytotoxic T2	HAVCR2
3.22913e-11	0.299931	0.768	0.602	5.52666e-07	CD4+ Cytotoxic T2	PSMD12
4.50583e-12	0.29992	0.928	0.834	7.71173e-08	CD4+ Cytotoxic T2	SNRPD1
2.05942e-07	0.298935	0.978	0.838	0.0035247	CD4+ Cytotoxic T2	ANXA2
2.99921e-21	0.298071	0.5	0.166	5.13315e-17	CD4+ Cytotoxic T2	UCK2
1.85964e-21	0.297854	0.493	0.149	3.18277e-17	CD4+ Cytotoxic T2	RP11-325F22.2
4.80085e-07	0.296611	0.514	0.329	0.00821665	CD4+ Cytotoxic T2	C10orf54
7.35349e-10	0.296552	0.906	0.809	1.25855e-05	CD4+ Cytotoxic T2	PPA1
4.45945e-14	0.29635	0.638	0.328	7.63236e-10	CD4+ Cytotoxic T2	PARVB
9.02125e-11	0.296279	0.978	0.936	1.54399e-06	CD4+ Cytotoxic T2	SERBP1
4.35511e-18	0.295455	0.471	0.166	7.45377e-14	CD4+ Cytotoxic T2	BORCS5
1.74605e-06	0.295444	0.884	0.748	0.0298836	CD4+ Cytotoxic T2	SLAMF1
9.35138e-12	0.295078	0.826	0.589	1.60049e-07	CD4+ Cytotoxic T2	C19orf24
3.09533e-10	0.294878	0.79	0.579	5.29766e-06	CD4+ Cytotoxic T2	RABGGTB
2.09955e-11	0.294668	0.768	0.505	3.59338e-07	CD4+ Cytotoxic T2	SRPRB
5.05802e-30	0.294135	0.362	0.061	8.6568e-26	CD4+ Cytotoxic T2	MATK
7.27377e-14	0.293738	0.594	0.298	1.2449e-09	CD4+ Cytotoxic T2	FUOM
2.43412e-11	0.292813	0.971	0.913	4.166e-07	CD4+ Cytotoxic T2	RAP1B
7.67819e-07	0.292349	0.877	0.778	0.0131412	CD4+ Cytotoxic T2	MFSD10
1.36943e-11	0.291635	0.862	0.73	2.34377e-07	CD4+ Cytotoxic T2	KDELR2
3.3937e-09	0.291513	0.92	0.853	5.80831e-05	CD4+ Cytotoxic T2	SRI
1.06883e-10	0.290813	0.754	0.551	1.8293e-06	CD4+ Cytotoxic T2	SEC61A1
3.6273e-13	0.290651	0.971	0.941	6.20812e-09	CD4+ Cytotoxic T2	TRMT112
4.52159e-11	0.290598	0.696	0.406	7.73871e-07	CD4+ Cytotoxic T2	BTG3
1.54904e-11	0.290486	0.783	0.584	2.65118e-07	CD4+ Cytotoxic T2	MINOS1
5.26616e-11	0.290218	0.877	0.779	9.01304e-07	CD4+ Cytotoxic T2	TOMM5
2.0765e-11	0.290166	0.703	0.452	3.55393e-07	CD4+ Cytotoxic T2	MRTO4
1.59663e-07	0.289712	0.449	0.234	0.00273263	CD4+ Cytotoxic T2	HLA-DQB1
7.56329e-12	0.28781	0.746	0.492	1.29446e-07	CD4+ Cytotoxic T2	ARL1
5.16659e-17	0.287272	0.486	0.179	8.84262e-13	CD4+ Cytotoxic T2	BACH2
1.20983e-12	0.287164	0.457	0.196	2.07062e-08	CD4+ Cytotoxic T2	RAB33A
1.94972e-11	0.286674	0.928	0.773	3.33695e-07	CD4+ Cytotoxic T2	ARPC5L
6.54624e-12	0.285731	0.928	0.786	1.12039e-07	CD4+ Cytotoxic T2	CANX
5.42756e-12	0.284059	0.717	0.472	9.28928e-08	CD4+ Cytotoxic T2	TIMM13
5.25547e-10	0.283734	0.993	0.967	8.99473e-06	CD4+ Cytotoxic T2	TUBA1B
5.28322e-09	0.282691	0.855	0.734	9.04223e-05	CD4+ Cytotoxic T2	UFM1
2.58197e-10	0.282619	0.732	0.49	4.41903e-06	CD4+ Cytotoxic T2	SRP68
6.34865e-15	0.281917	0.993	0.952	1.08657e-10	CD4+ Cytotoxic T2	ARF1
2.04715e-10	0.281053	0.906	0.707	3.5037e-06	CD4+ Cytotoxic T2	HNRNPH3
3.20129e-09	0.280792	0.949	0.907	5.47901e-05	CD4+ Cytotoxic T2	DAD1
3.20996e-23	0.280521	0.507	0.154	5.49384e-19	CD4+ Cytotoxic T2	CDC25B
6.8814e-08	0.280268	0.594	0.394	0.00117775	CD4+ Cytotoxic T2	NANS
1.65493e-20	0.279517	0.406	0.112	2.8324e-16	CD4+ Cytotoxic T2	PYCR1
9.54388e-08	0.279206	0.942	0.851	0.00163344	CD4+ Cytotoxic T2	NME2
6.6685e-08	0.278537	0.71	0.5	0.00114131	CD4+ Cytotoxic T2	NOLC1
6.46141e-11	0.278396	0.993	0.923	1.10587e-06	CD4+ Cytotoxic T2	HSP90B1
3.21655e-08	0.278328	0.949	0.805	0.000550512	CD4+ Cytotoxic T2	MAT2B
1.77591e-10	0.278304	0.522	0.268	3.03948e-06	CD4+ Cytotoxic T2	ST8SIA4
3.09666e-10	0.277728	0.935	0.85	5.29993e-06	CD4+ Cytotoxic T2	CCT7
5.04581e-11	0.277182	0.986	0.886	8.6359e-07	CD4+ Cytotoxic T2	ANP32B
1.10057e-09	0.276171	0.746	0.531	1.88363e-05	CD4+ Cytotoxic T2	HDAC2
1.85375e-09	0.275753	0.486	0.261	3.17269e-05	CD4+ Cytotoxic T2	MAPK13
1.75058e-22	0.27566	0.42	0.112	2.99612e-18	CD4+ Cytotoxic T2	SGPL1
1.37538e-17	0.275368	0.435	0.143	2.35396e-13	CD4+ Cytotoxic T2	MIR222HG
3.00024e-10	0.275335	0.899	0.692	5.13492e-06	CD4+ Cytotoxic T2	PSAP
1.74844e-11	0.275166	0.899	0.753	2.99245e-07	CD4+ Cytotoxic T2	STRAP
1.05054e-30	0.275023	0.435	0.083	1.798e-26	CD4+ Cytotoxic T2	PRR5L
8.53313e-09	0.27244	0.862	0.719	0.000146044	CD4+ Cytotoxic T2	ARF4
3.13774e-12	0.272354	0.507	0.248	5.37025e-08	CD4+ Cytotoxic T2	C20orf27
1.25422e-09	0.272216	0.935	0.796	2.1466e-05	CD4+ Cytotoxic T2	HM13
7.65358e-11	0.272121	0.942	0.862	1.30991e-06	CD4+ Cytotoxic T2	UQCRQ
4.41185e-08	0.270316	0.884	0.824	0.000755088	CD4+ Cytotoxic T2	CCT6A
3.00781e-31	0.270239	0.399	0.07	5.14786e-27	CD4+ Cytotoxic T2	BCL2L11
9.45567e-08	0.269772	0.761	0.523	0.00161834	CD4+ Cytotoxic T2	HCST
2.56425e-12	0.269539	1	0.984	4.38871e-08	CD4+ Cytotoxic T2	HSP90AA1
4.76001e-08	0.26821	0.906	0.774	0.000814675	CD4+ Cytotoxic T2	SSR3
2.68107e-14	0.268184	0.688	0.364	4.58864e-10	CD4+ Cytotoxic T2	STARD3NL
1.15437e-06	0.268087	0.935	0.925	0.019757	CD4+ Cytotoxic T2	TNIP1
1.19876e-11	0.267844	0.971	0.951	2.05168e-07	CD4+ Cytotoxic T2	TMEM258
3.82881e-12	0.266817	0.696	0.398	6.553e-08	CD4+ Cytotoxic T2	TMEM14C
1.90146e-11	0.266358	0.558	0.304	3.25435e-07	CD4+ Cytotoxic T2	ADI1
1.61292e-07	0.266277	0.775	0.596	0.00276051	CD4+ Cytotoxic T2	MRPL3
7.48982e-12	0.266031	0.71	0.415	1.28188e-07	CD4+ Cytotoxic T2	DCTD
1.72041e-10	0.265686	0.855	0.657	2.94448e-06	CD4+ Cytotoxic T2	ACTN4
1.13003e-13	0.265534	0.514	0.224	1.93404e-09	CD4+ Cytotoxic T2	CTPS1
1.1973e-11	0.264314	0.775	0.507	2.04917e-07	CD4+ Cytotoxic T2	POLD2
5.64747e-18	0.264004	0.355	0.098	9.66564e-14	CD4+ Cytotoxic T2	FHL3
3.40391e-08	0.263453	0.688	0.495	0.000582578	CD4+ Cytotoxic T2	ASXL1
1.97692e-10	0.26303	0.935	0.885	3.38351e-06	CD4+ Cytotoxic T2	PSMD8
5.11573e-14	0.261883	0.623	0.299	8.75557e-10	CD4+ Cytotoxic T2	FAM3C
2.28832e-08	0.260572	0.783	0.569	0.000391646	CD4+ Cytotoxic T2	REXO2
4.66546e-12	0.260522	0.457	0.198	7.98493e-08	CD4+ Cytotoxic T2	ETS2
3.20222e-09	0.26029	0.645	0.41	5.48061e-05	CD4+ Cytotoxic T2	RPP30
5.21736e-19	0.259411	0.399	0.116	8.92952e-15	CD4+ Cytotoxic T2	SLC29A1
1.34129e-12	0.259394	0.551	0.274	2.29562e-08	CD4+ Cytotoxic T2	RABEP1
1.72012e-06	0.2586	0.877	0.75	0.0294399	CD4+ Cytotoxic T2	CCDC85B
7.40831e-09	0.258543	0.551	0.322	0.000126793	CD4+ Cytotoxic T2	LIMA1
2.37423e-09	0.258119	0.891	0.784	4.0635e-05	CD4+ Cytotoxic T2	NHP2
7.27117e-10	0.257876	0.92	0.794	1.24446e-05	CD4+ Cytotoxic T2	DNAJB6
6.7401e-07	0.257538	0.971	0.871	0.0115357	CD4+ Cytotoxic T2	CMTM6
2.62414e-10	0.257364	0.804	0.552	4.49121e-06	CD4+ Cytotoxic T2	SUPT4H1
7.79488e-08	0.257337	0.891	0.775	0.00133409	CD4+ Cytotoxic T2	CCT5
3.67478e-10	0.257295	0.659	0.411	6.28938e-06	CD4+ Cytotoxic T2	DCUN1D5
4.2991e-09	0.256701	0.964	0.896	7.3579e-05	CD4+ Cytotoxic T2	SDF4
5.51243e-09	0.256364	0.928	0.853	9.43452e-05	CD4+ Cytotoxic T2	PDCD5
8.09573e-11	0.255626	0.493	0.241	1.38558e-06	CD4+ Cytotoxic T2	PCED1B
4.85351e-12	0.255325	0.986	0.986	8.30678e-08	CD4+ Cytotoxic T2	HNRNPDL
7.08834e-19	0.255209	0.435	0.13	1.21317e-14	CD4+ Cytotoxic T2	PSTPIP2
4.50284e-14	0.255116	0.572	0.253	7.70661e-10	CD4+ Cytotoxic T2	AGO2
3.48429e-10	0.254557	0.681	0.425	5.96336e-06	CD4+ Cytotoxic T2	SNX5
7.35947e-12	0.254102	0.957	0.885	1.25957e-07	CD4+ Cytotoxic T2	XRCC6
1.04604e-12	0.254024	0.413	0.156	1.79029e-08	CD4+ Cytotoxic T2	CXCR3
2.58448e-07	0.253893	0.717	0.564	0.00442333	CD4+ Cytotoxic T2	NIFK
7.60357e-08	0.253146	0.942	0.864	0.00130135	CD4+ Cytotoxic T2	RHOG
3.13994e-09	0.25295	0.645	0.404	5.374e-05	CD4+ Cytotoxic T2	ACOT9
4.82412e-14	0.252869	0.986	0.982	8.25649e-10	CD4+ Cytotoxic T2	ATP5G2
2.43112e-06	0.25278	0.862	0.737	0.0416087	CD4+ Cytotoxic T2	VDAC3
2.52924e-10	0.252774	0.957	0.845	4.3288e-06	CD4+ Cytotoxic T2	BSG
1.94804e-17	0.252701	0.377	0.111	3.33406e-13	CD4+ Cytotoxic T2	CLCF1
5.53449e-10	0.2523	0.696	0.441	9.47228e-06	CD4+ Cytotoxic T2	ERCC1
3.12315e-07	0.252149	0.978	0.907	0.00534527	CD4+ Cytotoxic T2	TNFRSF18
3.64659e-12	0.251705	0.493	0.222	6.24113e-08	CD4+ Cytotoxic T2	PRMT5
1.06047e-10	0.251481	0.775	0.502	1.81499e-06	CD4+ Cytotoxic T2	SMIM15
2.37339e-10	0.251197	0.804	0.583	4.06206e-06	CD4+ Cytotoxic T2	OLA1
1.21124e-11	0.250984	0.587	0.301	2.07304e-07	CD4+ Cytotoxic T2	PRKCB
8.32244e-09	0.250893	0.551	0.315	0.000142439	CD4+ Cytotoxic T2	KIF3B
2.88789e-41	0.25063	0.29	0.021	4.94262e-37	CD4+ Cytotoxic T2	RP11-680A11.5
4.7635e-16	0.250628	0.399	0.133	8.15273e-12	CD4+ Cytotoxic T2	ACOX3
2.07985e-06	-0.250489	0.717	0.823	0.0355966	CD4+ Cytotoxic T2	SLC16A3
8.05205e-07	-0.250748	0.181	0.373	0.0137811	CD4+ Cytotoxic T2	TRIM56
2.44645e-08	-0.251413	0.377	0.579	0.00041871	CD4+ Cytotoxic T2	SYNRG
1.53145e-09	-0.252278	0.029	0.259	2.62108e-05	CD4+ Cytotoxic T2	DDX60
3.09568e-08	-0.253257	0.08	0.287	0.000529826	CD4+ Cytotoxic T2	IFIT5
3.1303e-07	-0.253595	0.92	0.973	0.00535752	CD4+ Cytotoxic T2	AC090498.1
2.10087e-06	-0.253608	0.478	0.598	0.0359563	CD4+ Cytotoxic T2	PTDSS1
4.79666e-08	-0.255965	1	0.997	0.000820948	CD4+ Cytotoxic T2	TPI1
3.43296e-07	-0.256556	0.725	0.788	0.00587551	CD4+ Cytotoxic T2	ILK
1.03208e-07	-0.25662	0.014	0.198	0.00176641	CD4+ Cytotoxic T2	ADTRP
1.18923e-17	-0.258009	0.993	1	2.03537e-13	CD4+ Cytotoxic T2	RPL19
3.61806e-07	-0.259081	0.261	0.453	0.00619231	CD4+ Cytotoxic T2	ODF2L
9.12867e-09	-0.259946	0.993	0.987	0.000156237	CD4+ Cytotoxic T2	SH3BGRL3
2.15321e-07	-0.260546	0.065	0.254	0.00368522	CD4+ Cytotoxic T2	LGALS3BP
3.76752e-07	-0.260874	0.543	0.691	0.00644811	CD4+ Cytotoxic T2	HMHA1
4.24176e-07	-0.261216	0.79	0.863	0.00725977	CD4+ Cytotoxic T2	GPSM3
8.39359e-11	-0.261348	0.971	0.976	1.43656e-06	CD4+ Cytotoxic T2	GUK1
1.30201e-07	-0.261463	0.696	0.788	0.00222838	CD4+ Cytotoxic T2	TANK
7.30486e-08	-0.263591	0.696	0.817	0.00125023	CD4+ Cytotoxic T2	BNIP3L
1.77693e-14	-0.264229	1	1	3.04122e-10	CD4+ Cytotoxic T2	RPL18A
6.20483e-08	-0.265551	0.92	0.938	0.00106196	CD4+ Cytotoxic T2	SYNGR2
3.28605e-13	-0.265802	1	0.999	5.62408e-09	CD4+ Cytotoxic T2	RPS5
1.42043e-08	-0.265965	0.116	0.342	0.000243107	CD4+ Cytotoxic T2	SPG20
5.49287e-07	-0.266362	0.507	0.673	0.00940105	CD4+ Cytotoxic T2	RASAL3
1.95838e-07	-0.266549	0.819	0.874	0.00335177	CD4+ Cytotoxic T2	GNG2
2.03407e-06	-0.266701	0.565	0.686	0.0348131	CD4+ Cytotoxic T2	IFI16
2.63577e-08	-0.267009	0.138	0.37	0.000451112	CD4+ Cytotoxic T2	PARP10
2.40706e-17	-0.267519	1	1	4.11968e-13	CD4+ Cytotoxic T2	RPL23A
3.21779e-07	-0.268461	0.63	0.779	0.00550724	CD4+ Cytotoxic T2	ITK
9.07154e-16	-0.269145	1	1	1.55259e-11	CD4+ Cytotoxic T2	RPS14
9.1919e-08	-0.269234	0.261	0.478	0.00157319	CD4+ Cytotoxic T2	SNX20
1.08651e-06	-0.272348	0.355	0.535	0.0185956	CD4+ Cytotoxic T2	NMI
3.40895e-07	-0.274073	0.304	0.502	0.00583442	CD4+ Cytotoxic T2	UBASH3A
9.87045e-07	-0.275624	0.543	0.697	0.0168933	CD4+ Cytotoxic T2	SMG1
8.63973e-07	-0.276409	0.913	0.922	0.0147869	CD4+ Cytotoxic T2	PTPRC
5.33292e-10	-0.276447	0.891	0.929	9.1273e-06	CD4+ Cytotoxic T2	COMMD6
6.18263e-11	-0.277059	0.036	0.293	1.05816e-06	CD4+ Cytotoxic T2	LSR
1.57921e-08	-0.277556	0.804	0.871	0.000270281	CD4+ Cytotoxic T2	HIGD2A
3.84533e-07	-0.277686	0.181	0.383	0.00658128	CD4+ Cytotoxic T2	P2RY8
1.38584e-06	-0.277871	0.623	0.716	0.0237186	CD4+ Cytotoxic T2	MGAT1
1.52712e-07	-0.278695	0.486	0.639	0.00261366	CD4+ Cytotoxic T2	METTL9
1.30816e-08	-0.278762	0.92	0.935	0.000223892	CD4+ Cytotoxic T2	ARPC1B
5.1822e-09	-0.279192	0.232	0.463	8.86934e-05	CD4+ Cytotoxic T2	DGKA
1.20023e-11	-0.28014	0.957	0.964	2.0542e-07	CD4+ Cytotoxic T2	ACTR3
2.84754e-06	-0.280308	0.572	0.696	0.0487357	CD4+ Cytotoxic T2	ETS1
3.732e-09	-0.280357	0.138	0.388	6.38732e-05	CD4+ Cytotoxic T2	LPAR2
2.09362e-06	-0.281958	1	0.998	0.0358324	CD4+ Cytotoxic T2	FTL
3.5692e-08	-0.282627	0.217	0.434	0.000610869	CD4+ Cytotoxic T2	MALT1
1.48026e-07	-0.28424	0.551	0.659	0.00253346	CD4+ Cytotoxic T2	CALCOCO2
7.28136e-22	-0.284672	1	0.999	1.24621e-17	CD4+ Cytotoxic T2	FAU
8.61623e-07	-0.284935	0.42	0.554	0.0147467	CD4+ Cytotoxic T2	LTA4H
3.20801e-09	-0.285049	0.203	0.448	5.49051e-05	CD4+ Cytotoxic T2	AP1G2
1.16961e-07	-0.285883	0.333	0.509	0.00200179	CD4+ Cytotoxic T2	BIN2
7.51857e-12	-0.286069	0.986	0.974	1.2868e-07	CD4+ Cytotoxic T2	DAZAP2
2.06326e-08	-0.28652	0.312	0.509	0.000353127	CD4+ Cytotoxic T2	GPR137
4.89245e-08	-0.288161	0.203	0.442	0.000837344	CD4+ Cytotoxic T2	TNFSF8
3.64467e-10	-0.288759	0.007	0.243	6.23785e-06	CD4+ Cytotoxic T2	GCSAM
2.8415e-09	-0.289094	0.087	0.323	4.86322e-05	CD4+ Cytotoxic T2	BLM
5.33062e-09	-0.28933	0.051	0.276	9.12336e-05	CD4+ Cytotoxic T2	LST1
4.75404e-09	-0.289991	0.167	0.408	8.13655e-05	CD4+ Cytotoxic T2	MGAT4A
1.41488e-07	-0.290313	0.384	0.55	0.00242156	CD4+ Cytotoxic T2	IDH2
6.03888e-08	-0.290867	0.007	0.193	0.00103355	CD4+ Cytotoxic T2	EGLN3
6.26503e-18	-0.291744	1	1	1.07226e-13	CD4+ Cytotoxic T2	RPS28
8.6868e-07	-0.293452	0.196	0.385	0.0148675	CD4+ Cytotoxic T2	PELI1
1.03761e-08	-0.294527	0.435	0.646	0.000177587	CD4+ Cytotoxic T2	KMT2A
7.52041e-10	-0.294755	0.159	0.422	1.28712e-05	CD4+ Cytotoxic T2	RCAN3
7.53881e-08	-0.294834	0.29	0.506	0.00129027	CD4+ Cytotoxic T2	CYSTM1
8.72449e-10	-0.294956	0.812	0.871	1.4932e-05	CD4+ Cytotoxic T2	PAK2
5.64165e-07	-0.295072	0.783	0.828	0.00965568	CD4+ Cytotoxic T2	TNFRSF25
7.74896e-07	-0.295689	0.094	0.282	0.0132623	CD4+ Cytotoxic T2	PCSK1N
3.47012e-09	-0.296294	0.275	0.491	5.9391e-05	CD4+ Cytotoxic T2	MYD88
4.20808e-08	-0.296896	0.688	0.791	0.000720214	CD4+ Cytotoxic T2	TMEM123
1.72481e-08	-0.29703	0.138	0.375	0.000295201	CD4+ Cytotoxic T2	TNFSF14
3.78557e-08	-0.298515	0.812	0.881	0.000647901	CD4+ Cytotoxic T2	MYH9
1.85439e-07	-0.299032	0.674	0.807	0.00317378	CD4+ Cytotoxic T2	EML4
1.14783e-10	-0.299536	0.029	0.288	1.96451e-06	CD4+ Cytotoxic T2	TMPRSS6
2.49712e-07	-0.301414	0.304	0.502	0.00427383	CD4+ Cytotoxic T2	PAG1
3.05899e-11	-0.301674	0.072	0.344	5.23546e-07	CD4+ Cytotoxic T2	MB21D2
3.43013e-08	-0.30219	0.804	0.854	0.000587066	CD4+ Cytotoxic T2	EZR
1.16898e-08	-0.302524	0.587	0.774	0.000200071	CD4+ Cytotoxic T2	NINJ1
7.89944e-07	-0.303902	0.514	0.723	0.0135199	CD4+ Cytotoxic T2	CXCR4
2.03492e-15	-0.303998	0.993	0.995	3.48277e-11	CD4+ Cytotoxic T2	EEF1D
6.75485e-18	-0.30906	1	0.998	1.15609e-13	CD4+ Cytotoxic T2	RPL36
7.86612e-09	-0.309303	0.63	0.74	0.000134629	CD4+ Cytotoxic T2	G3BP2
3.21578e-08	-0.310089	0.362	0.568	0.000550381	CD4+ Cytotoxic T2	RALB
4.40516e-13	-0.31077	0.014	0.308	7.53944e-09	CD4+ Cytotoxic T2	DAPP1
7.56359e-22	-0.31112	1	1	1.29451e-17	CD4+ Cytotoxic T2	RPS21
7.84269e-07	-0.311788	0.268	0.485	0.0134228	CD4+ Cytotoxic T2	AK4
1.11918e-09	-0.311938	0.333	0.589	1.91548e-05	CD4+ Cytotoxic T2	DOCK8
1.47948e-11	-0.312583	0.123	0.407	2.53213e-07	CD4+ Cytotoxic T2	MICAL1
1.64259e-06	-0.312971	0.848	0.909	0.0281129	CD4+ Cytotoxic T2	HIF1A
5.10457e-10	-0.313449	0.558	0.776	8.73647e-06	CD4+ Cytotoxic T2	C19orf66
4.40084e-09	-0.314843	0.797	0.853	7.53204e-05	CD4+ Cytotoxic T2	ZYX
8.32441e-09	-0.315185	0.254	0.492	0.000142472	CD4+ Cytotoxic T2	NPC2
1.2065e-08	-0.315399	0.283	0.525	0.000206493	CD4+ Cytotoxic T2	SNX10
5.13471e-10	-0.315503	0.928	0.949	8.78805e-06	CD4+ Cytotoxic T2	NFKB2
1.04235e-08	-0.317008	0.732	0.815	0.000178398	CD4+ Cytotoxic T2	2020-09-01
3.40636e-08	-0.317261	0.478	0.645	0.000582998	CD4+ Cytotoxic T2	PPM1K
8.38094e-09	-0.318809	0.826	0.878	0.00014344	CD4+ Cytotoxic T2	MBNL1
7.712e-09	-0.319326	0.312	0.53	0.000131991	CD4+ Cytotoxic T2	CASP4
1.44644e-12	-0.319537	0.08	0.395	2.47558e-08	CD4+ Cytotoxic T2	SAMD9
5.20086e-12	-0.319582	0.043	0.331	8.90127e-08	CD4+ Cytotoxic T2	LEF1
2.44392e-11	-0.321246	0.978	0.971	4.18278e-07	CD4+ Cytotoxic T2	CD3D
1.75993e-12	-0.322052	0.804	0.904	3.01212e-08	CD4+ Cytotoxic T2	CAST
5.86041e-08	-0.324145	0.442	0.605	0.00100301	CD4+ Cytotoxic T2	RBMS1
1.55761e-07	-0.324276	0.457	0.63	0.00266585	CD4+ Cytotoxic T2	BTG2
5.45557e-09	-0.324432	0.21	0.437	9.33721e-05	CD4+ Cytotoxic T2	EIF2AK2
2.46867e-09	-0.32644	0.674	0.833	4.22514e-05	CD4+ Cytotoxic T2	TNFRSF14
2.2768e-09	-0.326632	0.667	0.807	3.89675e-05	CD4+ Cytotoxic T2	STK17A
7.94287e-11	-0.331065	0.406	0.631	1.35942e-06	CD4+ Cytotoxic T2	BCL3
1.84286e-22	-0.331243	1	1	3.15406e-18	CD4+ Cytotoxic T2	RPL30
1.41457e-09	-0.333115	0.362	0.577	2.42103e-05	CD4+ Cytotoxic T2	RCSD1
2.16356e-07	-0.333567	0.254	0.464	0.00370294	CD4+ Cytotoxic T2	AHR
3.16103e-09	-0.333909	0.594	0.729	5.4101e-05	CD4+ Cytotoxic T2	KDSR
6.1627e-09	-0.334171	0.145	0.379	0.000105475	CD4+ Cytotoxic T2	SOS1
1.93792e-10	-0.334694	0.297	0.54	3.31674e-06	CD4+ Cytotoxic T2	HPCAL1
9.1621e-12	-0.336406	0.601	0.745	1.56809e-07	CD4+ Cytotoxic T2	USP15
4.99184e-21	-0.336457	1	1	8.54353e-17	CD4+ Cytotoxic T2	RPS19
5.52969e-12	-0.338237	0.225	0.515	9.46407e-08	CD4+ Cytotoxic T2	TRIM21
1.47675e-09	-0.341235	0.188	0.435	2.52745e-05	CD4+ Cytotoxic T2	SH2D1A
1.27814e-22	-0.341249	1	1	2.18754e-18	CD4+ Cytotoxic T2	RPS15A
9.5622e-14	-0.341625	0.036	0.35	1.63657e-09	CD4+ Cytotoxic T2	OAS3
2.05924e-09	-0.341875	0.696	0.808	3.5244e-05	CD4+ Cytotoxic T2	PHF11
1.14088e-11	-0.34333	0.326	0.579	1.95261e-07	CD4+ Cytotoxic T2	NUB1
4.97068e-17	-0.344538	1	1	8.50733e-13	CD4+ Cytotoxic T2	PKM
9.92104e-14	-0.344773	0.899	0.959	1.69799e-09	CD4+ Cytotoxic T2	CD53
9.19177e-13	-0.345235	0.283	0.58	1.57317e-08	CD4+ Cytotoxic T2	BIN1
6.09627e-11	-0.346575	0.478	0.71	1.04338e-06	CD4+ Cytotoxic T2	MITD1
1.87119e-08	-0.350884	0.196	0.441	0.000320254	CD4+ Cytotoxic T2	CLEC2B
5.44178e-09	-0.352259	0.514	0.698	9.31361e-05	CD4+ Cytotoxic T2	CYLD
1.12001e-26	-0.352724	1	1	1.9169e-22	CD4+ Cytotoxic T2	RPL39
6.15396e-20	-0.352777	1	0.999	1.05325e-15	CD4+ Cytotoxic T2	RPL34
3.46549e-12	-0.353498	0.71	0.875	5.93118e-08	CD4+ Cytotoxic T2	RELB
2.89409e-11	-0.356454	0.152	0.428	4.95323e-07	CD4+ Cytotoxic T2	DTX3L
8.13709e-11	-0.357125	0.471	0.667	1.39266e-06	CD4+ Cytotoxic T2	GSDMD
3.087e-11	-0.35779	0.652	0.804	5.28341e-07	CD4+ Cytotoxic T2	ENO2
1.27111e-14	-0.35798	0.971	0.976	2.1755e-10	CD4+ Cytotoxic T2	PSMB8
1.14108e-10	-0.359187	0.399	0.645	1.95296e-06	CD4+ Cytotoxic T2	TCAF2
5.80589e-12	-0.361262	0.819	0.91	9.93678e-08	CD4+ Cytotoxic T2	RHOH
7.09724e-11	-0.362085	0.674	0.797	1.21469e-06	CD4+ Cytotoxic T2	CDC42SE2
2.57561e-09	-0.363066	0.457	0.622	4.40816e-05	CD4+ Cytotoxic T2	DENND2D
1.07126e-09	-0.366228	0.051	0.285	1.83345e-05	CD4+ Cytotoxic T2	PASK
3.18274e-27	-0.367062	1	1	5.44726e-23	CD4+ Cytotoxic T2	RPL41
4.40247e-08	-0.369412	0.442	0.599	0.000753482	CD4+ Cytotoxic T2	PARP14
5.60738e-27	-0.370307	0.993	0.995	9.59702e-23	CD4+ Cytotoxic T2	HINT1
6.42203e-10	-0.370512	0.478	0.641	1.09913e-05	CD4+ Cytotoxic T2	XRN1
3.77623e-13	-0.373133	0.638	0.782	6.46301e-09	CD4+ Cytotoxic T2	NECAP2
5.82208e-15	-0.373543	0.978	0.986	9.96449e-11	CD4+ Cytotoxic T2	PSMB9
1.94498e-08	-0.373592	0.833	0.875	0.000332884	CD4+ Cytotoxic T2	FAM162A
2.09293e-07	-0.373832	0.572	0.705	0.00358205	CD4+ Cytotoxic T2	AHNAK
5.9609e-10	-0.375067	0.384	0.61	1.02021e-05	CD4+ Cytotoxic T2	CD28
4.20609e-14	-0.376137	1	0.999	7.19873e-10	CD4+ Cytotoxic T2	ENO1
3.72303e-10	-0.376358	0.638	0.783	6.37197e-06	CD4+ Cytotoxic T2	IFI35
3.16972e-13	-0.377684	0.304	0.593	5.42498e-09	CD4+ Cytotoxic T2	TBC1D10C
2.31078e-11	-0.378138	0.696	0.85	3.95491e-07	CD4+ Cytotoxic T2	CD48
3.69128e-09	-0.378384	0.355	0.571	6.31763e-05	CD4+ Cytotoxic T2	KIAA1551
1.33736e-15	-0.380822	0.08	0.427	2.2889e-11	CD4+ Cytotoxic T2	SUSD3
3.69139e-12	-0.381993	0.703	0.818	6.31781e-08	CD4+ Cytotoxic T2	ADAR
4.19418e-07	-0.383185	0.833	0.895	0.00717834	CD4+ Cytotoxic T2	LY6E
3.87233e-10	-0.383332	0.493	0.687	6.6275e-06	CD4+ Cytotoxic T2	2020-09-09
5.2258e-08	-0.383854	0.841	0.886	0.000894395	CD4+ Cytotoxic T2	BST2
1.51137e-13	-0.384718	0.159	0.473	2.5867e-09	CD4+ Cytotoxic T2	OXNAD1
1.15261e-16	-0.386994	1	1	1.97268e-12	CD4+ Cytotoxic T2	GAPDH
2.2024e-14	-0.392264	0.029	0.347	3.7694e-10	CD4+ Cytotoxic T2	TMEM156
3.67657e-29	-0.392271	1	1	6.29245e-25	CD4+ Cytotoxic T2	RPL11
1.75243e-08	-0.392932	0.043	0.253	0.000299929	CD4+ Cytotoxic T2	FSCN1
1.16289e-11	-0.395978	0.326	0.603	1.99029e-07	CD4+ Cytotoxic T2	TRIM22
8.83605e-13	-0.396746	0.42	0.681	1.51229e-08	CD4+ Cytotoxic T2	LRP10
1.67285e-08	-0.399946	0.116	0.337	0.000286308	CD4+ Cytotoxic T2	CSF1
3.86182e-14	-0.400306	0.072	0.405	6.6095e-10	CD4+ Cytotoxic T2	MAST4
1.32439e-12	-0.40057	0.29	0.568	2.26669e-08	CD4+ Cytotoxic T2	CTSS
2.6566e-10	-0.400619	0.159	0.408	4.54678e-06	CD4+ Cytotoxic T2	PDE3B
1.12619e-25	-0.400756	1	1	1.92748e-21	CD4+ Cytotoxic T2	PFN1
3.32908e-09	-0.401902	0.594	0.718	5.69772e-05	CD4+ Cytotoxic T2	IL15RA
3.63122e-15	-0.402752	0.167	0.524	6.21483e-11	CD4+ Cytotoxic T2	IZUMO4
1.45749e-10	-0.404121	0.855	0.907	2.49449e-06	CD4+ Cytotoxic T2	CCND2
7.47553e-08	-0.406495	0.152	0.374	0.00127944	CD4+ Cytotoxic T2	CCR4
1.08461e-14	-0.409598	0.457	0.683	1.85631e-10	CD4+ Cytotoxic T2	ICAM3
8.52456e-13	-0.418237	0.217	0.536	1.45898e-08	CD4+ Cytotoxic T2	ALDOC
1.67638e-07	-0.418785	0.899	0.953	0.00286912	CD4+ Cytotoxic T2	LTA
5.6668e-12	-0.421096	0.167	0.45	9.69872e-08	CD4+ Cytotoxic T2	ITGB7
1.8602e-11	-0.421869	0.022	0.293	3.18373e-07	CD4+ Cytotoxic T2	CCNG2
1.60656e-12	-0.42389	0.804	0.866	2.74962e-08	CD4+ Cytotoxic T2	GSTK1
9.50437e-14	-0.424472	0.87	0.927	1.62667e-09	CD4+ Cytotoxic T2	PNRC1
5.19984e-14	-0.426663	0.87	0.932	8.89952e-10	CD4+ Cytotoxic T2	GLTSCR2
1.13983e-13	-0.428645	0.514	0.763	1.95082e-09	CD4+ Cytotoxic T2	ICAM1
5.01368e-27	-0.429273	1	1	8.58091e-23	CD4+ Cytotoxic T2	RPS12
1.73887e-15	-0.429592	0.92	0.972	2.97607e-11	CD4+ Cytotoxic T2	C4orf3
2.46088e-16	-0.430309	0.145	0.499	4.2118e-12	CD4+ Cytotoxic T2	PARP12
6.88039e-15	-0.430335	0.072	0.404	1.17758e-10	CD4+ Cytotoxic T2	THEMIS
1.4288e-11	-0.431577	0.341	0.601	2.44539e-07	CD4+ Cytotoxic T2	PDE4D
1.51229e-09	-0.431926	0.449	0.625	2.58828e-05	CD4+ Cytotoxic T2	PFKFB3
8.70523e-15	-0.434412	0.145	0.468	1.4899e-10	CD4+ Cytotoxic T2	GRAP2
9.26467e-10	-0.445482	0.217	0.463	1.58565e-05	CD4+ Cytotoxic T2	CD52
2.8498e-06	-0.44642	0.014	0.163	0.0487743	CD4+ Cytotoxic T2	UBD
7.62365e-39	-0.448232	1	1	1.30479e-34	CD4+ Cytotoxic T2	RPL28
1.26444e-13	-0.449103	0.645	0.786	2.16408e-09	CD4+ Cytotoxic T2	LCK
4.30639e-16	-0.45225	0.638	0.821	7.37039e-12	CD4+ Cytotoxic T2	SP100
4.38259e-17	-0.454637	0.79	0.919	7.5008e-13	CD4+ Cytotoxic T2	CSTB
2.34805e-12	-0.457015	0.558	0.755	4.01869e-08	CD4+ Cytotoxic T2	SOCS3
2.64065e-15	-0.458486	0.036	0.38	4.51946e-11	CD4+ Cytotoxic T2	LAMP3
1.99238e-11	-0.470459	0.42	0.615	3.40996e-07	CD4+ Cytotoxic T2	NCOA7
2.22414e-09	-0.475804	0.167	0.399	3.80661e-05	CD4+ Cytotoxic T2	PTP4A3
6.66513e-13	-0.478061	0.507	0.686	1.14074e-08	CD4+ Cytotoxic T2	CLDND1
1.31902e-14	-0.478152	0.761	0.852	2.2575e-10	CD4+ Cytotoxic T2	TWF2
2.32664e-14	-0.480063	0.616	0.786	3.98204e-10	CD4+ Cytotoxic T2	CNN2
3.63492e-14	-0.480739	0.514	0.726	6.22117e-10	CD4+ Cytotoxic T2	FYB
4.6074e-15	-0.481655	0.225	0.57	7.88556e-11	CD4+ Cytotoxic T2	TIFA
8.32888e-15	-0.482098	0.565	0.774	1.42549e-10	CD4+ Cytotoxic T2	FAM118A
8.2365e-12	-0.482564	0.877	0.871	1.40968e-07	CD4+ Cytotoxic T2	CCND3
7.47346e-21	-0.483305	0.065	0.493	1.27908e-16	CD4+ Cytotoxic T2	CARD16
3.7767e-15	-0.483314	0.333	0.621	6.46382e-11	CD4+ Cytotoxic T2	DDHD1
6.97326e-11	-0.489034	0.42	0.628	1.19347e-06	CD4+ Cytotoxic T2	GIMAP4
2.69271e-06	-0.489497	0.312	0.495	0.0460857	CD4+ Cytotoxic T2	HILPDA
1.47319e-15	-0.499175	0.188	0.532	2.52136e-11	CD4+ Cytotoxic T2	IL16
1.64466e-25	-0.501661	0.971	0.99	2.81484e-21	CD4+ Cytotoxic T2	RAC2
5.25077e-18	-0.505356	0.174	0.553	8.9867e-14	CD4+ Cytotoxic T2	PARP9
6.21894e-13	-0.50543	0.486	0.696	1.06437e-08	CD4+ Cytotoxic T2	ARL4C
1.17314e-08	-0.507172	0.007	0.211	0.000200782	CD4+ Cytotoxic T2	CXCR6
2.14525e-21	-0.508306	0.094	0.522	3.6716e-17	CD4+ Cytotoxic T2	IKBKE
1.11909e-14	-0.513401	0.507	0.743	1.91532e-10	CD4+ Cytotoxic T2	PPP1R15A
1.37e-18	-0.513524	0.036	0.438	2.34476e-14	CD4+ Cytotoxic T2	IFNGR2
2.24432e-19	-0.514295	0.13	0.523	3.84115e-15	CD4+ Cytotoxic T2	IFIH1
8.15354e-22	-0.514926	0.645	0.841	1.39548e-17	CD4+ Cytotoxic T2	ACAP1
6.14058e-49	-0.525214	1	1	1.05096e-44	CD4+ Cytotoxic T2	RPS27A
7.59356e-18	-0.527081	0.014	0.395	1.29964e-13	CD4+ Cytotoxic T2	ETV7
1.61059e-15	-0.528753	0.819	0.918	2.75653e-11	CD4+ Cytotoxic T2	SLC2A3
1.02305e-06	-0.535493	0.167	0.344	0.0175095	CD4+ Cytotoxic T2	FOS
4.90327e-08	-0.536997	0.913	0.917	0.000839194	CD4+ Cytotoxic T2	CCR7
2.57991e-24	-0.539143	1	1	4.41551e-20	CD4+ Cytotoxic T2	ACTB
2.86903e-18	-0.54263	0.993	0.993	4.91034e-14	CD4+ Cytotoxic T2	PGK1
3.06344e-41	-0.543695	1	1	5.24308e-37	CD4+ Cytotoxic T2	RPS27
1.07916e-16	-0.547824	0.036	0.398	1.84698e-12	CD4+ Cytotoxic T2	CAPG
1.52772e-23	-0.548281	0.891	0.964	2.61469e-19	CD4+ Cytotoxic T2	LCP1
1.41413e-17	-0.548355	0.312	0.641	2.42029e-13	CD4+ Cytotoxic T2	IL10RA
1.6188e-16	-0.54909	0.732	0.877	2.77058e-12	CD4+ Cytotoxic T2	STK17B
4.13797e-10	-0.549947	0.529	0.712	7.08214e-06	CD4+ Cytotoxic T2	GIMAP7
6.71776e-17	-0.551498	0.667	0.843	1.14974e-12	CD4+ Cytotoxic T2	IL2RB
2.45105e-22	-0.552419	0.174	0.6	4.19498e-18	CD4+ Cytotoxic T2	RGS14
2.26827e-20	-0.552479	0.254	0.637	3.88215e-16	CD4+ Cytotoxic T2	ARHGAP15
2.38725e-34	-0.552633	1	1	4.08578e-30	CD4+ Cytotoxic T2	TPT1
3.00883e-12	-0.553602	0.428	0.647	5.14962e-08	CD4+ Cytotoxic T2	TRAF4
1.14309e-17	-0.562011	0.87	0.918	1.9564e-13	CD4+ Cytotoxic T2	IFITM2
5.10228e-17	-0.562831	0.029	0.395	8.73255e-13	CD4+ Cytotoxic T2	IFI44L
1.44419e-18	-0.570462	0.986	0.997	2.47172e-14	CD4+ Cytotoxic T2	FTH1
3.28814e-22	-0.570905	0.312	0.672	5.62765e-18	CD4+ Cytotoxic T2	APOL2
8.14782e-27	-0.572731	0.949	0.977	1.3945e-22	CD4+ Cytotoxic T2	CYBA
1.76845e-16	-0.574505	0.333	0.651	3.02671e-12	CD4+ Cytotoxic T2	IRF7
4.43507e-11	-0.57525	0.667	0.79	7.59063e-07	CD4+ Cytotoxic T2	SATB1
6.98949e-13	-0.576279	0.254	0.561	1.19625e-08	CD4+ Cytotoxic T2	IFI6
2.44914e-21	-0.579613	0.486	0.767	4.1917e-17	CD4+ Cytotoxic T2	SIT1
6.83004e-21	-0.580473	0.935	0.943	1.16896e-16	CD4+ Cytotoxic T2	ARHGDIB
6.85275e-20	-0.580773	0.964	0.972	1.17285e-15	CD4+ Cytotoxic T2	MYL12A
5.00606e-21	-0.583468	0.13	0.563	8.56787e-17	CD4+ Cytotoxic T2	TRAT1
6.73241e-14	-0.583499	0.029	0.347	1.15225e-09	CD4+ Cytotoxic T2	IFIT3
8.60341e-16	-0.585878	0.029	0.376	1.47247e-11	CD4+ Cytotoxic T2	TCF7
4.29212e-24	-0.586163	0.551	0.855	7.34596e-20	CD4+ Cytotoxic T2	IKZF1
3.98839e-21	-0.589485	0.391	0.745	6.82612e-17	CD4+ Cytotoxic T2	FURIN
5.52591e-15	-0.591955	0.435	0.704	9.45759e-11	CD4+ Cytotoxic T2	TXNIP
1.70654e-21	-0.594956	0.746	0.853	2.92074e-17	CD4+ Cytotoxic T2	UBE2L6
8.58535e-14	-0.596637	0.138	0.456	1.46938e-09	CD4+ Cytotoxic T2	ANXA1
1.85889e-20	-0.597134	0.522	0.786	3.18149e-16	CD4+ Cytotoxic T2	WIPF1
9.50834e-19	-0.616153	0.152	0.537	1.62735e-14	CD4+ Cytotoxic T2	MX1
1.73965e-25	-0.621522	0.645	0.876	2.9774e-21	CD4+ Cytotoxic T2	LAPTM5
3.63072e-22	-0.624292	0.239	0.637	6.21397e-18	CD4+ Cytotoxic T2	SAMHD1
2.65701e-14	-0.625571	0.225	0.535	4.54747e-10	CD4+ Cytotoxic T2	DUSP1
3.17878e-27	-0.634263	0.217	0.673	5.44048e-23	CD4+ Cytotoxic T2	TTC39C
1.661e-26	-0.651224	0.181	0.635	2.84281e-22	CD4+ Cytotoxic T2	APOL3
1.00426e-14	-0.656503	0.333	0.593	1.71878e-10	CD4+ Cytotoxic T2	ERAP2
6.68745e-22	-0.659042	0.899	0.978	1.14456e-17	CD4+ Cytotoxic T2	KLF6
1.0716e-23	-0.66078	0.848	0.911	1.83405e-19	CD4+ Cytotoxic T2	SQSTM1
5.01346e-11	-0.666017	0.754	0.849	8.58054e-07	CD4+ Cytotoxic T2	JUN
8.66526e-35	-0.66829	0.884	0.959	1.48306e-30	CD4+ Cytotoxic T2	PSMB10
6.70186e-22	-0.669691	0.486	0.82	1.14702e-17	CD4+ Cytotoxic T2	GNA15
1.82781e-27	-0.673504	0.536	0.849	3.12829e-23	CD4+ Cytotoxic T2	SPOCK2
3.22851e-27	-0.676037	0.225	0.702	5.52559e-23	CD4+ Cytotoxic T2	APOL6
4.74746e-44	-0.692533	0.971	0.995	8.12528e-40	CD4+ Cytotoxic T2	PSME1
1.00653e-36	-0.700043	1	1	1.72267e-32	CD4+ Cytotoxic T2	TMSB10
2.82201e-28	-0.714515	0.275	0.718	4.82987e-24	CD4+ Cytotoxic T2	PTPRCAP
1.0298e-28	-0.715487	0.087	0.623	1.7625e-24	CD4+ Cytotoxic T2	SAMD9L
5.99217e-31	-0.719383	0.442	0.796	1.02556e-26	CD4+ Cytotoxic T2	UNC119
4.74385e-20	-0.719953	0.688	0.849	8.1191e-16	CD4+ Cytotoxic T2	IFITM3
1.22803e-33	-0.747935	0.094	0.667	2.10178e-29	CD4+ Cytotoxic T2	CAMK4
1.24144e-25	-0.754492	0.341	0.736	2.12472e-21	CD4+ Cytotoxic T2	SYNE2
3.46702e-22	-0.75501	0.725	0.921	5.9338e-18	CD4+ Cytotoxic T2	CD7
1.00473e-40	-0.75979	0.833	0.966	1.7196e-36	CD4+ Cytotoxic T2	TAPBP
6.8319e-34	-0.787195	0.072	0.645	1.16928e-29	CD4+ Cytotoxic T2	SPINT2
7.44874e-21	-0.788893	0.986	0.991	1.27485e-16	CD4+ Cytotoxic T2	S100A6
1.25999e-21	-0.802811	0.116	0.544	2.15647e-17	CD4+ Cytotoxic T2	TNFSF10
3.77657e-28	-0.805702	0.457	0.785	6.4636e-24	CD4+ Cytotoxic T2	EPSTI1
4.39407e-12	-0.806138	0.5	0.724	7.52045e-08	CD4+ Cytotoxic T2	RGS1
4.40666e-11	-0.821609	0.899	0.892	7.542e-07	CD4+ Cytotoxic T2	LGALS1
6.7275e-40	-0.838091	0.413	0.842	1.15141e-35	CD4+ Cytotoxic T2	FLT3LG
2.83281e-35	-0.838358	0.5	0.87	4.84836e-31	CD4+ Cytotoxic T2	LIMD2
4.55283e-32	-0.851329	0.754	0.939	7.79217e-28	CD4+ Cytotoxic T2	TYMP
1.22767e-34	-0.851373	0.862	0.977	2.10116e-30	CD4+ Cytotoxic T2	CYTIP
3.34157e-29	-0.8613	0.101	0.618	5.7191e-25	CD4+ Cytotoxic T2	XAF1
1.04824e-49	-0.863799	0.935	0.996	1.79406e-45	CD4+ Cytotoxic T2	PSME2
4.42975e-19	-0.873116	0.058	0.455	7.58152e-15	CD4+ Cytotoxic T2	SELL
4.42688e-29	-0.884407	0.58	0.878	7.5766e-25	CD4+ Cytotoxic T2	RNF213
9.43816e-21	-0.884693	0.536	0.814	1.61534e-16	CD4+ Cytotoxic T2	CD69
2.18384e-30	-0.898739	0.471	0.864	3.73764e-26	CD4+ Cytotoxic T2	COTL1
3.05182e-39	-0.930366	0.906	0.966	5.22319e-35	CD4+ Cytotoxic T2	CORO1A
4.74597e-11	-0.938396	0.094	0.366	8.12272e-07	CD4+ Cytotoxic T2	FOXP3
1.26328e-24	-0.958671	0.232	0.677	2.1621e-20	CD4+ Cytotoxic T2	ALOX5AP
3.42439e-32	-0.9592	0.21	0.713	5.86085e-28	CD4+ Cytotoxic T2	ISG15
9.63024e-39	-0.96002	0.159	0.74	1.64822e-34	CD4+ Cytotoxic T2	DPP4
6.87337e-40	-1.01055	0.109	0.728	1.17638e-35	CD4+ Cytotoxic T2	EVL
1.3285e-43	-1.018	0.217	0.808	2.27372e-39	CD4+ Cytotoxic T2	HAPLN3
3.95342e-30	-1.02172	0.493	0.825	6.76627e-26	CD4+ Cytotoxic T2	GBP4
1.5016e-29	-1.03029	0.297	0.728	2.56998e-25	CD4+ Cytotoxic T2	CDKN1A
7.69948e-44	-1.0351	0.804	0.955	1.31777e-39	CD4+ Cytotoxic T2	ISG20
3.41891e-50	-1.04278	1	1	5.85146e-46	CD4+ Cytotoxic T2	TMSB4X
6.18644e-36	-1.08707	0.08	0.669	1.05881e-31	CD4+ Cytotoxic T2	MAL
1.59307e-36	-1.15872	0.333	0.824	2.72654e-32	CD4+ Cytotoxic T2	GBP5
2.20152e-31	-1.17609	0.623	0.865	3.7679e-27	CD4+ Cytotoxic T2	LGALS3
1.54606e-42	-1.17732	0.79	0.953	2.64609e-38	CD4+ Cytotoxic T2	IRF1
1.48214e-34	-1.18808	0.254	0.75	2.53668e-30	CD4+ Cytotoxic T2	RARRES3
1.32448e-07	-1.21541	0.007	0.184	0.00226685	CD4+ Cytotoxic T2	CXCL10
3.97473e-47	-1.23953	0.529	0.926	6.80275e-43	CD4+ Cytotoxic T2	SOCS1
1.72647e-58	-1.24529	0.899	0.993	2.95486e-54	CD4+ Cytotoxic T2	CD74
2.90792e-42	-1.31875	0.333	0.841	4.97691e-38	CD4+ Cytotoxic T2	GBP1
7.47986e-40	-1.32508	0.688	0.934	1.28018e-35	CD4+ Cytotoxic T2	IFITM1
1.73161e-23	-1.37376	0.891	0.897	2.96365e-19	CD4+ Cytotoxic T2	S100A4
4.04519e-53	-1.40019	0.92	0.986	6.92335e-49	CD4+ Cytotoxic T2	DDIT4
2.41751e-57	-1.45398	0.993	0.996	4.13758e-53	CD4+ Cytotoxic T2	IL32
1.59334e-50	-1.46887	0.71	0.944	2.727e-46	CD4+ Cytotoxic T2	STAT1
3.2733e-68	-2.54249	0.5	0.965	5.60225e-64	CD4+ Cytotoxic T2	LTB
4.30403e-16	2.17928	0.614	0.192	7.36635e-12	CD4+ cytotoxic T1	GNLY
4.39747e-30	2.02034	1	0.407	7.52627e-26	CD4+ cytotoxic T1	NKG7
2.79197e-28	1.72306	1	0.378	4.77845e-24	CD4+ cytotoxic T1	CCL5
5.4392e-22	1.51172	0.864	0.301	9.30919e-18	CD4+ cytotoxic T1	CST7
2.1445e-17	1.48476	1	0.862	3.67031e-13	CD4+ cytotoxic T1	GZMB
1.16276e-20	1.44139	0.864	0.323	1.99007e-16	CD4+ cytotoxic T1	PRF1
1.4942e-11	1.33377	0.523	0.174	2.55733e-07	CD4+ cytotoxic T1	GZMA
2.35219e-15	1.32128	0.682	0.241	4.02577e-11	CD4+ cytotoxic T1	GZMH
5.3986e-15	1.10481	0.682	0.256	9.23971e-11	CD4+ cytotoxic T1	LINC00152
2.08556e-07	1.06892	0.318	0.094	0.00356944	CD4+ cytotoxic T1	KLRD1
1.97484e-10	1.065	0.886	0.754	3.37994e-06	CD4+ cytotoxic T1	ZFP36L2
1.88422e-17	0.983025	0.523	0.117	3.22485e-13	CD4+ cytotoxic T1	PLEK
3.14494e-10	0.940337	0.864	0.522	5.38257e-06	CD4+ cytotoxic T1	LAG3
1.4159e-13	0.934133	0.364	0.067	2.42332e-09	CD4+ cytotoxic T1	FGFBP2
1.55891e-09	0.852614	0.682	0.314	2.66807e-05	CD4+ cytotoxic T1	HOPX
2.0078e-11	0.810253	0.795	0.421	3.43635e-07	CD4+ cytotoxic T1	AC133644.2
1.61545e-11	0.77423	0.114	0.007	2.76485e-07	CD4+ cytotoxic T1	CRTAM
2.97342e-08	0.736041	0.705	0.446	0.000508901	CD4+ cytotoxic T1	CTSC
3.49577e-12	0.734919	0.545	0.181	5.98301e-08	CD4+ cytotoxic T1	ZEB2
5.72018e-25	0.731479	0.455	0.059	9.79009e-21	CD4+ cytotoxic T1	TGFBR3
2.93822e-08	0.726476	0.659	0.388	0.000502877	CD4+ cytotoxic T1	IKZF3
3.9649e-09	0.721705	0.864	0.59	6.78592e-05	CD4+ cytotoxic T1	FYN
2.95597e-07	0.718116	0.773	0.635	0.00505914	CD4+ cytotoxic T1	NR3C1
6.82137e-08	0.689468	0.477	0.19	0.00116748	CD4+ cytotoxic T1	KLRB1
2.87014e-09	0.675084	0.568	0.219	4.91225e-05	CD4+ cytotoxic T1	AC092580.4
5.49919e-14	0.669513	0.591	0.182	9.41187e-10	CD4+ cytotoxic T1	HLA-DPB1
1.07427e-07	0.661643	0.636	0.35	0.00183861	CD4+ cytotoxic T1	CBLB
1.64971e-06	0.629485	0.75	0.618	0.0282348	CD4+ cytotoxic T1	ITGB2
3.27315e-09	0.624597	0.795	0.541	5.602e-05	CD4+ cytotoxic T1	HCST
2.34677e-06	0.612426	0.773	0.658	0.0401651	CD4+ cytotoxic T1	C9orf16
2.80966e-07	0.612328	0.182	0.034	0.00480874	CD4+ cytotoxic T1	TRGV10
6.23831e-10	0.604476	0.727	0.356	1.06769e-05	CD4+ cytotoxic T1	HLA-DPA1
2.87478e-06	0.597717	0.318	0.111	0.0492019	CD4+ cytotoxic T1	MIR4435-2HG
9.48901e-07	0.592833	0.636	0.405	0.0162404	CD4+ cytotoxic T1	APMAP
6.44077e-10	0.592147	0.364	0.093	1.10234e-05	CD4+ cytotoxic T1	HAVCR2
5.21237e-11	0.584419	0.568	0.199	8.92097e-07	CD4+ cytotoxic T1	PTGER2
6.60684e-08	0.576122	0.364	0.115	0.00113076	CD4+ cytotoxic T1	SLA2
1.7195e-08	0.572232	0.477	0.181	0.000294292	CD4+ cytotoxic T1	AC017002.1
2.71988e-08	0.550021	1	1	0.000465508	CD4+ cytotoxic T1	MALAT1
1.58942e-06	0.51712	0.932	0.92	0.0272029	CD4+ cytotoxic T1	PTPRC
1.94463e-21	0.510708	0.341	0.036	3.32824e-17	CD4+ cytotoxic T1	TYROBP
5.76336e-07	0.480578	0.909	0.76	0.00986399	CD4+ cytotoxic T1	RORA
3.88323e-07	0.470802	0.341	0.113	0.00664615	CD4+ cytotoxic T1	PTPN22
4.07871e-12	0.460616	0.386	0.085	6.98071e-08	CD4+ cytotoxic T1	FASLG
4.44927e-08	0.44292	0.455	0.17	0.000761493	CD4+ cytotoxic T1	SLFN12L
2.59355e-21	0.436879	0.25	0.018	4.43886e-17	CD4+ cytotoxic T1	S1PR5
3.94222e-08	0.418954	1	0.999	0.00067471	CD4+ cytotoxic T1	MT-CO1
1.93264e-07	0.411757	0.364	0.119	0.00330772	CD4+ cytotoxic T1	CD68
1.0637e-06	0.401509	0.591	0.298	0.0182052	CD4+ cytotoxic T1	GPRIN3
6.4334e-07	0.395957	0.318	0.097	0.0110108	CD4+ cytotoxic T1	SLAMF7
1.65339e-07	0.370177	0.295	0.083	0.00282978	CD4+ cytotoxic T1	PIK3CG
2.24023e-12	0.354526	0.182	0.018	3.83416e-08	CD4+ cytotoxic T1	TRGV9
1.49265e-14	0.323773	0.182	0.015	2.55466e-10	CD4+ cytotoxic T1	CADM1
1.25913e-06	0.314394	0.205	0.046	0.0215501	CD4+ cytotoxic T1	ADGRG1
5.37531e-07	0.303982	0.364	0.12	0.00919984	CD4+ cytotoxic T1	CTSW
2.2671e-12	0.302809	0.182	0.018	3.88014e-08	CD4+ cytotoxic T1	TRGC1
6.43323e-14	0.30159	0.25	0.031	1.10105e-09	CD4+ cytotoxic T1	SAMD3
2.78486e-10	0.298394	0.159	0.017	4.76629e-06	CD4+ cytotoxic T1	KLRG1
1.68001e-07	0.291284	0.25	0.058	0.00287534	CD4+ cytotoxic T1	CCR5
4.3584e-07	0.28659	0.227	0.053	0.0074594	CD4+ cytotoxic T1	SLC12A6
6.99738e-10	0.266509	0.159	0.018	1.1976e-05	CD4+ cytotoxic T1	DTHD1
5.2132e-07	-0.297405	1	1	0.0089224	CD4+ cytotoxic T1	PPIA
1.22762e-06	-0.396397	0.864	0.965	0.0210107	CD4+ cytotoxic T1	PRDX1
3.82033e-08	-0.43292	0.955	0.994	0.000653849	CD4+ cytotoxic T1	PSME1
1.25779e-07	-0.469228	0.932	0.991	0.00215271	CD4+ cytotoxic T1	PSME2
1.74212e-06	-0.508662	0.25	0.655	0.0298164	CD4+ cytotoxic T1	GPX1
2.30047e-10	-0.522809	0.795	0.978	3.93726e-06	CD4+ cytotoxic T1	EIF5A
1.93036e-07	-0.526749	0	0.407	0.0033038	CD4+ cytotoxic T1	IFNGR2
2.86822e-07	-0.534658	0.477	0.876	0.00490895	CD4+ cytotoxic T1	NME2
1.28517e-07	-0.544609	0.136	0.596	0.00219956	CD4+ cytotoxic T1	SPINT2
7.47651e-08	-0.554618	0.523	0.875	0.0012796	CD4+ cytotoxic T1	PDCD5
4.2005e-07	-0.571713	0.341	0.747	0.00718915	CD4+ cytotoxic T1	SOCS3
6.25952e-10	-0.599693	0.727	0.955	1.07132e-05	CD4+ cytotoxic T1	NFKB2
2.65761e-06	-0.61491	0.886	0.985	0.045485	CD4+ cytotoxic T1	TXN
9.93776e-07	-0.617473	0.045	0.428	0.0170085	CD4+ cytotoxic T1	TNFSF8
6.29738e-11	-0.619049	0.614	0.948	1.0778e-06	CD4+ cytotoxic T1	SYNGR2
1.93996e-06	-0.636253	0.091	0.467	0.0332024	CD4+ cytotoxic T1	CCR6
6.18301e-07	-0.656835	0.5	0.831	0.0105822	CD4+ cytotoxic T1	COTL1
2.5019e-07	-0.670463	0.432	0.795	0.004282	CD4+ cytotoxic T1	GNA15
1.79525e-08	-0.694169	0.386	0.753	0.000307256	CD4+ cytotoxic T1	HAPLN3
1.81798e-08	-0.702073	0.955	0.848	0.000311148	CD4+ cytotoxic T1	CCL4
2.67406e-07	-0.713322	0.909	0.981	0.00457665	CD4+ cytotoxic T1	DDIT4
9.65541e-09	-0.72341	0.159	0.639	0.000165252	CD4+ cytotoxic T1	TRAF4
1.25381e-08	-0.731594	0.841	0.981	0.00021459	CD4+ cytotoxic T1	TNFRSF4
9.42826e-08	-0.748784	1	0.99	0.00161365	CD4+ cytotoxic T1	S100A6
7.30015e-07	-0.763001	0.773	0.923	0.0124942	CD4+ cytotoxic T1	STAT1
1.37123e-08	-0.765184	0.591	0.891	0.000234686	CD4+ cytotoxic T1	SOCS1
4.2966e-09	-0.766068	0.386	0.855	7.35363e-05	CD4+ cytotoxic T1	LGALS3
2.3488e-08	-0.830569	0.182	0.618	0.000401996	CD4+ cytotoxic T1	MAL
4.9825e-10	-1.0009	0.568	0.93	8.52755e-06	CD4+ cytotoxic T1	CCR7
1.06225e-46	0.942437	0.95	0.828	1.81805e-42	Treg	S100A4
2.38843e-50	0.763513	0.935	0.711	4.0878e-46	Treg	LGALS3
2.10998e-32	0.738998	0.94	0.831	3.61124e-28	Treg	LGALS1
1.45384e-42	0.677773	0.777	0.431	2.48825e-38	Treg	IL4I1
2.85362e-50	0.670375	0.993	0.987	4.88398e-46	Treg	S100A6
1.16378e-33	0.647474	0.979	0.904	1.9918e-29	Treg	LTA
2.56061e-17	0.639436	0.432	0.209	4.38249e-13	Treg	FOXP3
3.35573e-38	0.617544	0.81	0.508	5.74333e-34	Treg	CDKN1A
2.11883e-16	0.545197	0.431	0.22	3.62638e-12	Treg	OSM
1.95798e-28	0.53614	0.496	0.213	3.35108e-24	Treg	PTP4A3
1.75912e-20	0.50135	0.471	0.22	3.01073e-16	Treg	CD70
2.10408e-30	0.481051	0.993	0.967	3.60113e-26	Treg	TXN
9.57421e-08	0.443345	0.155	0.057	0.00163863	Treg	C15orf48
3.2825e-16	0.428487	0.487	0.268	5.61799e-12	Treg	TIMP1
2.08481e-27	0.422805	0.883	0.649	3.56815e-23	Treg	GNA15
6.78104e-23	0.421197	0.531	0.259	1.16057e-18	Treg	CTSH
2.27578e-34	0.416464	0.987	0.923	3.895e-30	Treg	CORO1A
1.04413e-24	0.403409	0.891	0.734	1.78703e-20	Treg	IL2RB
1.61365e-33	0.390766	1	1	2.76176e-29	Treg	ACTB
9.55233e-21	0.386486	0.565	0.308	1.63488e-16	Treg	CCR6
2.70895e-17	0.385456	0.454	0.23	4.63637e-13	Treg	CAPG
6.31267e-21	0.384227	0.904	0.805	1.08041e-16	Treg	TPM4
2.03652e-18	0.382951	0.94	0.851	3.48551e-14	Treg	CCND2
7.11928e-15	0.381264	0.829	0.707	1.21846e-10	Treg	SATB1
2.35314e-15	0.374167	0.978	0.826	4.0274e-11	Treg	LTB
8.60175e-12	0.368487	0.792	0.657	1.47219e-07	Treg	ARRB2
1.30156e-24	0.363533	0.979	0.96	2.22762e-20	Treg	MYL12A
4.3096e-16	0.349253	0.409	0.197	7.37588e-12	Treg	CCL20
3.41956e-08	0.345122	0.413	0.278	0.000585258	Treg	EBI3
1.24726e-13	0.339896	0.667	0.477	2.13468e-09	Treg	IER3
2.78388e-15	0.337797	0.897	0.839	4.76461e-11	Treg	CCND3
7.22172e-19	0.326966	0.953	0.872	1.236e-14	Treg	TYMP
1.2661e-18	0.324196	0.999	0.992	2.16693e-14	Treg	IL32
3.85111e-21	0.324148	0.662	0.402	6.59118e-17	Treg	ADAM8
6.12818e-11	0.324113	0.881	0.812	1.04884e-06	Treg	TRAF1
1.78091e-13	0.318508	0.701	0.51	3.04803e-09	Treg	UCP2
1.87613e-22	0.314012	0.919	0.801	3.211e-18	Treg	GNG2
1.27241e-13	0.308523	0.596	0.358	2.17773e-09	Treg	ZBTB32
1.75002e-25	0.307236	1	1	2.99516e-21	Treg	TMSB10
2.79648e-11	0.307127	0.999	0.994	4.78618e-07	Treg	NFKBIA
1.85386e-09	0.29912	0.717	0.594	3.17287e-05	Treg	GPR183
9.41602e-10	0.294251	0.292	0.148	1.61155e-05	Treg	FSCN1
4.89303e-09	0.291898	0.289	0.142	8.37442e-05	Treg	IL23A
1.25631e-13	0.28975	0.661	0.485	2.15018e-09	Treg	CD28
1.69153e-14	0.288207	0.886	0.732	2.89506e-10	Treg	COTL1
2.01991e-37	0.287379	1	1	3.45708e-33	Treg	PFN1
6.89949e-14	0.286848	0.776	0.611	1.18085e-09	Treg	IL15RA
3.36718e-20	0.285412	0.81	0.567	5.76293e-16	Treg	FURIN
6.26078e-29	0.28413	1	0.998	1.07153e-24	Treg	MYL6
1.01947e-11	0.282882	0.257	0.098	1.74483e-07	Treg	CXCR6
4.80873e-17	0.282041	0.99	0.943	8.23013e-13	Treg	S100A11
5.5278e-17	0.281517	0.99	0.931	9.46084e-13	Treg	CYTIP
1.55541e-26	0.281045	0.971	0.929	2.66208e-22	Treg	ARHGDIA
8.12371e-21	0.279789	0.976	0.929	1.39037e-16	Treg	LCP1
2.90754e-16	0.273042	0.754	0.557	4.97626e-12	Treg	SASH3
3.87749e-11	0.270913	0.895	0.814	6.63632e-07	Treg	STK17B
1.79116e-15	0.270271	0.996	0.956	3.06557e-11	Treg	DDIT4
2.86376e-07	0.264329	0.192	0.086	0.00490133	Treg	UBD
6.22353e-25	0.264159	0.993	0.973	1.06516e-20	Treg	CLIC1
4.57703e-14	0.263156	0.937	0.807	7.83358e-10	Treg	SOCS1
1.74587e-10	0.262053	0.903	0.845	2.98806e-06	Treg	PIM1
6.54783e-15	0.259696	0.77	0.548	1.12066e-10	Treg	DPP4
1.15511e-13	0.257293	0.833	0.653	1.97697e-09	Treg	UNC119
1.72248e-16	0.257249	0.982	0.9	2.94802e-12	Treg	COX17
4.28383e-14	0.254337	0.243	0.079	7.33177e-10	Treg	HBEGF
4.43438e-11	0.252141	0.956	0.927	7.58945e-07	Treg	LSP1
4.09339e-09	-0.262307	0.083	0.195	7.00584e-05	Treg	PLEK
1.07468e-13	-0.263453	0.294	0.483	1.83931e-09	Treg	TGIF1
3.85745e-12	-0.265062	0.035	0.148	6.60203e-08	Treg	TRAV41
2.5815e-18	-0.269087	0.988	1	4.41824e-14	Treg	PABPC1
1.88769e-11	-0.277247	0.786	0.854	3.23078e-07	Treg	CD6
1.13193e-06	-0.278065	0.375	0.456	0.019373	Treg	LYST
5.10713e-21	-0.293631	0.024	0.182	8.74085e-17	Treg	LAIR2
5.96525e-10	-0.293816	0.177	0.31	1.02095e-05	Treg	TAGAP
3.77808e-07	-0.294285	0.64	0.692	0.00646619	Treg	C9orf16
4.21867e-10	-0.303081	0.851	0.889	7.22026e-06	Treg	GZMB
4.54984e-08	-0.311062	0.358	0.466	0.000778705	Treg	SLA
1.77227e-10	-0.317943	0.324	0.458	3.03324e-06	Treg	IQGAP2
9.41727e-08	-0.331656	0.178	0.301	0.00161177	Treg	AC092580.4
5.66646e-14	-0.333339	0.283	0.462	9.69814e-10	Treg	CBLB
4.09402e-26	-0.344618	1	1	7.00692e-22	Treg	MALAT1
2.4969e-10	-0.344677	0.124	0.249	4.27345e-06	Treg	PDCD1
7.67396e-13	-0.350148	0.55	0.665	1.3134e-08	Treg	FYN
2.65674e-08	-0.386628	0.525	0.64	0.000454702	Treg	GPR171
3.52068e-17	-0.396791	0.484	0.68	6.02564e-13	Treg	LBH
1.16071e-10	-0.41105	0.375	0.513	1.98655e-06	Treg	AC133644.2
1.99495e-13	-0.41897	0.161	0.324	3.41435e-09	Treg	CCL3L3
2.80653e-10	-0.427812	0.037	0.136	4.80337e-06	Treg	TRBV6-5
2.4266e-15	-0.42818	0.583	0.73	4.15312e-11	Treg	IL7R
1.46508e-08	-0.433491	0.475	0.565	0.000250749	Treg	IRF4
1.18237e-09	-0.44037	0.563	0.657	2.02362e-05	Treg	GSTO1
3.59964e-21	-0.51902	0.176	0.397	6.16079e-17	Treg	LINC00152
1.50331e-25	-0.521947	0.007	0.17	2.57292e-21	Treg	FGFBP2
1.61838e-22	-0.547889	0.696	0.841	2.76986e-18	Treg	ZFP36L2
2.34857e-06	-0.700789	0.971	0.944	0.0401957	Treg	SRGN
5.15015e-21	-0.776032	0.23	0.441	8.81447e-17	Treg	CST7
2.05087e-23	-1.08104	0.161	0.383	3.51006e-19	Treg	GZMH
2.14211e-13	-1.09758	0.376	0.496	3.66622e-09	Treg	NKG7
1.89703e-16	-1.12149	0.273	0.433	3.24678e-12	Treg	PRF1
3.60089e-20	-1.35179	0.311	0.517	6.16293e-16	Treg	CCL5
4.94036e-19	-1.50169	0.705	0.799	8.45542e-15	Treg	CCL4L2
4.33056e-25	-3.09228	0.425	0.617	7.41176e-21	Treg	CCL3
2.82077e-26	-3.67335	0.832	0.877	4.82774e-22	Treg	CCL4
3.01816e-06	-0.271793	0.08	0.25	0.0516558	CD4+ Cytotoxic T2	OAS1
3.10617e-06	-0.271612	0.674	0.754	0.0531622	CD4+ Cytotoxic T2	MTFP1
3.24833e-06	-0.297864	0.435	0.572	0.0555951	CD4+ Cytotoxic T2	KDM5B
3.59177e-06	-0.353235	0.399	0.551	0.0614732	CD4+ Cytotoxic T2	PTGER4
3.97259e-06	-0.2635	0.37	0.509	0.0679909	CD4+ Cytotoxic T2	DOCK2
5.47836e-06	0.457858	0.159	0.337	0.0937621	CD4+ Cytotoxic T2	CCL20
5.76498e-06	-0.360014	0.246	0.426	0.0986677	CD4+ Cytotoxic T2	TSC22D3
5.83812e-06	-0.27041	0.428	0.575	0.0999194	CD4+ Cytotoxic T2	ZC3H12A
6.48498e-06	-0.36618	0.841	0.882	0.11099	CD4+ Cytotoxic T2	PIM1
6.64919e-06	-0.270451	0.543	0.612	0.113801	CD4+ Cytotoxic T2	RGS19
6.8496e-06	-0.269753	0.732	0.788	0.117231	CD4+ Cytotoxic T2	RHOF
8.52317e-06	-0.583313	0	0.128	0.145874	CD4+ Cytotoxic T2	CXCL9
9.15933e-06	0.267305	0.362	0.203	0.156762	CD4+ Cytotoxic T2	NFKBID
1.01311e-05	-0.286417	0.043	0.188	0.173394	CD4+ Cytotoxic T2	HBEGF
1.02342e-05	-0.257522	0.275	0.415	0.175158	CD4+ Cytotoxic T2	TC2N
1.32141e-05	-0.51347	0.572	0.634	0.226159	CD4+ Cytotoxic T2	IL4I1
1.81435e-05	-0.251986	0.413	0.547	0.310526	CD4+ Cytotoxic T2	SPTAN1
1.98441e-05	-0.26228	0.348	0.483	0.339631	CD4+ Cytotoxic T2	C5orf56
2.02492e-05	-0.265938	0.428	0.565	0.346565	CD4+ Cytotoxic T2	ADAM8
2.43475e-05	-0.277345	0.442	0.55	0.416708	CD4+ Cytotoxic T2	LIMS1
2.83746e-05	-0.588538	0.217	0.355	0.485631	CD4+ Cytotoxic T2	OSM
3.00569e-05	-0.267006	0.551	0.627	0.514423	CD4+ Cytotoxic T2	CRELD2
3.58438e-05	0.252847	0.71	0.556	0.613466	CD4+ Cytotoxic T2	LAPTM4A
4.65308e-05	-0.252274	0.587	0.665	0.796375	CD4+ Cytotoxic T2	SH3BP1
4.92487e-05	-0.260418	0.529	0.647	0.842892	CD4+ Cytotoxic T2	LPIN2
5.55018e-05	-0.308999	0.681	0.737	0.949913	CD4+ Cytotoxic T2	PDE4B
6.32933e-05	-0.818639	0.514	0.58	1	CD4+ Cytotoxic T2	TMEM120A
8.05859e-05	-0.254122	0.543	0.66	1	CD4+ Cytotoxic T2	ZFAND5
0.000119338	0.484988	0.167	0.072	1	CD4+ Cytotoxic T2	XCL1
0.000143033	0.342728	0.13	0.05	1	CD4+ Cytotoxic T2	XCL2
0.000150046	-0.305445	0.471	0.568	1	CD4+ Cytotoxic T2	CORO1B
0.000158937	0.266862	0.92	0.843	1	CD4+ Cytotoxic T2	STK4
0.000243773	-0.262484	0.558	0.631	1	CD4+ Cytotoxic T2	ITGB2
0.000251094	-2.03418	0.145	0.266	1	CD4+ Cytotoxic T2	IL22
0.000268832	-0.296736	0.522	0.617	1	CD4+ Cytotoxic T2	ZFP36
0.000372172	-0.299094	0.29	0.428	1	CD4+ Cytotoxic T2	CTSH
0.000380727	0.304899	0.986	0.945	1	CD4+ Cytotoxic T2	VIM
0.000381249	0.478865	0.312	0.194	1	CD4+ Cytotoxic T2	GNLY
0.000604635	-0.262476	0.725	0.751	1	CD4+ Cytotoxic T2	TUBA4A
0.000793222	0.287341	0.601	0.516	1	CD4+ Cytotoxic T2	CD59
0.000810239	-0.321577	0.906	0.897	1	CD4+ Cytotoxic T2	ARID5A
0.00154055	-0.255634	0.442	0.523	1	CD4+ Cytotoxic T2	RAB9A
0.00179473	0.67236	0.884	0.821	1	CD4+ Cytotoxic T2	TNF
0.00187386	-0.380552	0.022	0.103	1	CD4+ Cytotoxic T2	GZMK
0.00220801	-0.301994	0.587	0.624	1	CD4+ Cytotoxic T2	SOD2
0.00238359	0.322708	0.601	0.51	1	CD4+ Cytotoxic T2	TRBC1
0.00244801	-0.366857	0.036	0.122	1	CD4+ Cytotoxic T2	C15orf48
0.00395331	-0.428589	0.761	0.74	1	CD4+ Cytotoxic T2	PIM2
0.0042877	-0.259247	0.717	0.799	1	CD4+ Cytotoxic T2	SAT1
0.00451752	-0.377698	0.275	0.373	1	CD4+ Cytotoxic T2	CD70
