# Supplementary material for: Dissecting the Landscape of Activated CMV-Stimulated CD4+ T Cells in Humans by Linking Single-Cell RNA-Seq With T-Cell Receptor Sequencing
Source: Front Immunol. 2021 Dec 7;12:779961. doi: 10.3389/fimmu.2021.779961 (PMC8691692; doi:10.3389/fimmu.2021.779961)
Supplement: Supplementary file 7 [file Table_5.xlsx]

## Sheet: Sheet1
p_val	avg_logFC	pct.1	pct.2	p_val_adj	log2FoldChange	change	gene
3.5085e-253	1.97301	0.976	0.01	6.0048e-249	2.84645	Up	IFNG
1.46782e-236	2.96391	0.951	0.019	2.51218e-232	4.27602	Up	TNFRSF4
1.22365e-214	1.58182	0.917	0.027	2.09428e-210	2.28208	Up	BHLHE40
2.63357e-207	1.6586	0.854	0.015	4.50735e-203	2.39285	Up	IL2RA
1.01242e-205	2.71965	0.902	0.034	1.73276e-201	3.92363	Up	MIR155HG
1.29028e-197	1.48215	0.815	0.013	2.20831e-193	2.13829	Up	TNFRSF18
3.61634e-193	1.7665	0.883	0.041	6.18937e-189	2.54852	Up	CISH
3.82944e-189	1.21323	0.732	0.002	6.55409e-185	1.75032	Up	GNA15
1.44335e-166	1.31453	0.668	0.005	2.47029e-162	1.89647	Up	TNF
1.25089e-141	0.965218	0.8	0.057	2.14089e-137	1.39251	Up	GZMB
3.93558e-141	1.99068	0.922	0.135	6.73575e-137	2.87195	Up	LTA
5.96712e-137	1.03949	0.741	0.05	1.02127e-132	1.49966	Up	SLC16A3
7.09133e-135	1.47913	0.917	0.136	1.21368e-130	2.13393	Up	TYMP
2.49212e-131	1.19217	0.58	0.012	4.26527e-127	1.71993	Up	HILPDA
4.97665e-130	0.874031	0.722	0.045	8.51754e-126	1.26096	Up	ICAM1
2.97859e-128	0.743845	0.517	0.002	5.09785e-124	1.07314	Up	AK4
3.52673e-126	1.56612	0.961	0.251	6.036e-122	2.25943	Up	CLIC1
6.58543e-123	0.943017	0.712	0.055	1.1271e-118	1.36049	Up	MYO1G
1.5709e-122	2.03101	0.751	0.08	2.6886e-118	2.93013	Up	LGALS1
3.90733e-122	1.06884	0.746	0.067	6.68739e-118	1.542	Up	LGALS3
2.37161e-117	0.911298	0.829	0.101	4.05901e-113	1.31473	Up	FAS
2.22704e-115	1.18977	0.795	0.107	3.81158e-111	1.71648	Up	WARS
2.27106e-115	2.28468	1	0.647	3.88692e-111	3.2961	Up	PKM
5.54851e-115	0.708417	0.585	0.025	9.49628e-111	1.02203	Up	FURIN
2.21553e-113	1.09156	0.834	0.129	3.79187e-109	1.57479	Up	CD82
7.88389e-113	0.801651	0.527	0.014	1.34933e-108	1.15654	Up	CDKN1A
2.07164e-112	2.47348	1	0.915	3.5456e-108	3.56848	Up	GAPDH
1.76012e-110	1.26006	0.966	0.313	3.01245e-106	1.81788	Up	VDAC1
1.96356e-110	0.708965	0.644	0.043	3.36063e-106	1.02282	Up	IZUMO4
2.49619e-109	1.5621	1	0.946	4.27223e-105	2.25363	Up	MIF
5.34297e-109	0.931088	0.644	0.048	9.14449e-105	1.34328	Up	TRAF4
2.66663e-108	2.23008	0.995	0.78	4.56393e-104	3.21732	Up	ENO1
5.14978e-107	1.41411	1	0.906	8.81385e-103	2.04013	Up	ALDOA
1.45085e-106	1.47815	0.99	0.492	2.48313e-102	2.13252	Up	PGAM1
5.80319e-106	2.17807	0.995	0.746	9.93216e-102	3.1423	Up	TPI1
8.90335e-106	2.00245	0.966	0.397	1.52381e-101	2.88892	Up	DDIT4
1.53885e-105	0.821547	0.751	0.088	2.63374e-101	1.18524	Up	P4HA1
3.02608e-102	1.63428	1	0.84	5.17913e-98	2.35777	Up	LDHA
4.44399e-102	0.917515	0.834	0.139	7.60588e-98	1.32369	Up	TUBA1C
5.48602e-102	0.927361	0.824	0.121	9.38932e-98	1.3379	Up	CCL4
9.17184e-102	0.787266	0.707	0.076	1.56976e-97	1.13578	Up	IL2RB
1.95143e-101	0.555134	0.546	0.026	3.33987e-97	0.800889	Stable	MAP3K8
7.11947e-101	-1.21182	0.98	1	1.2185e-96	-1.74829	Down	SARAF
1.46815e-98	1.05871	1	0.996	2.51273e-94	1.52739	Up	PFN1
7.37827e-98	0.917903	0.824	0.138	1.26279e-93	1.32425	Up	ENO2
1.53869e-97	0.56855	0.546	0.03	2.63347e-93	0.820244	Stable	AHR
1.99099e-97	0.9911	0.805	0.123	3.40757e-93	1.42986	Up	TRAF1
6.47379e-97	0.664004	0.434	0.008	1.10799e-92	0.957955	Stable	TNFRSF9
2.57782e-96	0.768598	0.771	0.111	4.41195e-92	1.10885	Up	PFKP
5.04213e-96	1.21563	0.946	0.326	8.62961e-92	1.75378	Up	NFKB2
1.10582e-95	0.472561	0.395	0.002	1.89262e-91	0.681762	Stable	ADAM19
1.22987e-95	-1.18048	1	1	2.10492e-91	-1.70307	Down	MALAT1
7.89798e-94	0.929135	0.79	0.124	1.35174e-89	1.34046	Up	CREM
1.67238e-92	0.622804	0.595	0.05	2.86228e-88	0.898516	Stable	IL15RA
2.26352e-92	0.694961	0.722	0.088	3.87402e-88	1.00262	Up	CCL4L2
2.38518e-92	1.6481	0.995	0.784	4.08223e-88	2.37771	Up	PGK1
8.69552e-92	0.73885	0.605	0.055	1.48824e-87	1.06594	Up	BCL2L1
1.05649e-91	1.41769	0.995	0.928	1.80819e-87	2.04529	Up	ACTG1
5.67287e-91	1.03195	0.839	0.194	9.70911e-87	1.48879	Up	SH2D2A
6.75169e-90	-0.986026	0.976	1	1.15555e-85	-1.42254	Down	LDHB
2.20417e-89	1.33301	1	1	3.77243e-85	1.92312	Up	ACTB
2.32293e-89	1.46	0.99	0.704	3.9757e-85	2.10634	Up	NFKBIA
3.12944e-89	0.756075	0.693	0.092	5.35603e-85	1.09079	Up	DPP4
9.045e-89	0.452625	0.38	0.004	1.54805e-84	0.653	Stable	DUSP5
1.40432e-87	1.29277	0.98	0.691	2.4035e-83	1.86508	Up	TUBB
1.26279e-86	0.377395	0.4	0.009	2.16127e-82	0.544466	Stable	TESC
2.71214e-86	-0.608501	1	1	4.64182e-82	-0.877882	Stable	RPL30
2.24965e-85	-1.26802	0.741	0.983	3.85028e-81	-1.82937	Down	GIMAP7
3.88934e-84	1.14076	0.863	0.219	6.65661e-80	1.64577	Up	BATF
1.12158e-83	1.25103	0.956	0.354	1.91959e-79	1.80485	Up	TXN
3.77833e-83	1.20652	0.956	0.357	6.4666e-79	1.74064	Up	SOCS1
4.1218e-83	-0.642288	1	1	7.05446e-79	-0.926626	Stable	RPS3A
1.11186e-82	0.624038	0.629	0.075	1.90295e-78	0.900297	Stable	ALDOC
1.12201e-82	-0.546452	1	1	1.92033e-78	-0.788363	Stable	RPL11
6.39178e-82	0.552896	0.424	0.017	1.09395e-77	0.79766	Stable	TBX21
1.05619e-81	-1.41359	0.478	0.944	1.80767e-77	-2.03938	Down	CD52
3.26435e-80	0.880336	0.459	0.028	5.58693e-76	1.27006	Up	TIGIT
1.01344e-79	0.779046	0.795	0.16	1.7345e-75	1.12393	Up	UNC119
1.04799e-79	0.538131	0.517	0.043	1.79363e-75	0.776359	Stable	SLC43A3
1.09729e-79	-0.563274	1	1	1.878e-75	-0.812632	Stable	RPL32
1.17847e-79	0.355679	0.351	0.005	2.01696e-75	0.513136	Stable	GGT1
4.47894e-79	0.975769	0.859	0.235	7.66571e-75	1.40774	Up	CCND2
1.34406e-78	-0.612806	1	1	2.30036e-74	-0.884092	Stable	RPL34
3.95597e-78	1.22254	0.624	0.09	6.77064e-74	1.76376	Up	RGS1
4.21785e-78	0.714232	0.717	0.123	7.21885e-74	1.03042	Up	MTFP1
8.65935e-78	0.508989	0.605	0.068	1.48205e-73	0.734316	Stable	CSRNP1
1.72372e-77	1.48288	0.99	0.955	2.95016e-73	2.13934	Up	IL32
4.43641e-77	0.478733	0.361	0.009	7.59291e-73	0.690666	Stable	ETV7
2.40087e-76	-0.562781	1	1	4.10909e-72	-0.811921	Stable	RPS13
1.1463e-75	0.581002	0.639	0.085	1.96189e-71	0.838209	Stable	C17orf49
1.42026e-75	-0.845632	0.932	0.994	2.43077e-71	-1.21999	Down	ITM2B
7.20407e-75	0.882173	1	1	1.23298e-70	1.27271	Up	TMSB10
1.2779e-74	0.368887	0.337	0.006	2.18712e-70	0.532191	Stable	PFKFB4
1.01804e-73	0.947732	1	0.922	1.74238e-69	1.36729	Up	PSME2
1.05108e-73	0.735149	1	1	1.79892e-69	1.0606	Up	TMSB4X
2.61686e-73	0.963103	0.98	0.572	4.47876e-69	1.38946	Up	SEC61G
3.1985e-73	-0.505612	1	1	5.47423e-69	-0.729444	Stable	RPS14
5.82493e-73	0.962207	0.737	0.15	9.96937e-69	1.38817	Up	CD40LG
2.57625e-72	1.02625	0.927	0.358	4.40925e-68	1.48056	Up	FAM162A
5.87871e-72	0.885353	0.932	0.41	1.00614e-67	1.27729	Up	SYNGR2
1.10776e-71	1.03653	0.966	0.595	1.89593e-67	1.4954	Up	TAGLN2
2.06698e-71	-0.422761	1	1	3.53763e-67	-0.609915	Stable	RPL19
2.39869e-71	0.985619	0.98	0.605	4.10535e-67	1.42195	Up	TAP1
2.88544e-71	-0.53459	1	1	4.93842e-67	-0.77125	Stable	RPL35A
3.01551e-71	0.823226	0.878	0.267	5.16105e-67	1.18766	Up	TRADD
9.55157e-71	1.0489	0.907	0.329	1.63475e-66	1.51324	Up	GPI
3.16453e-70	0.604443	0.468	0.04	5.41609e-66	0.872027	Stable	CD83
5.16102e-70	-1.48568	0.024	0.771	8.83309e-66	-2.14338	Down	LINC00861
4.02837e-69	0.435949	0.459	0.037	6.89455e-65	0.628942	Stable	MB21D1
8.94184e-69	0.728794	0.624	0.1	1.5304e-64	1.05143	Up	ANXA2
9.20792e-69	0.324835	0.302	0.004	1.57594e-64	0.468638	Stable	MIR210HG
1.56325e-67	0.546605	1	1	2.67551e-63	0.788585	Stable	HLA-B
2.29767e-67	0.776708	0.815	0.203	3.93246e-63	1.12055	Up	TNFRSF25
6.11456e-67	0.826162	0.927	0.332	1.04651e-62	1.1919	Up	TNIP1
6.89594e-67	0.641247	0.81	0.182	1.18024e-62	0.925124	Stable	CYB5A
1.21665e-66	0.31171	0.356	0.015	2.0823e-62	0.449703	Stable	EDARADD
6.65126e-66	0.336447	0.366	0.018	1.13836e-61	0.48539	Stable	NDFIP2
8.25446e-66	-0.40626	1	1	1.41275e-61	-0.586109	Stable	RPS27
2.84584e-65	0.572667	0.556	0.075	4.87065e-61	0.826184	Stable	PFKFB3
3.04626e-65	0.829413	0.854	0.269	5.21367e-61	1.19659	Up	SEC11C
3.47382e-65	0.278402	0.263	0	5.94545e-61	0.401649	Stable	HMSD
4.66808e-65	0.521675	0.317	0.009	7.98941e-61	0.752618	Stable	EBI3
8.34219e-65	0.521347	0.566	0.078	1.42777e-60	0.752145	Stable	BCL2
2.27945e-64	0.312409	0.332	0.012	3.90127e-60	0.450711	Stable	SMCO4
3.68774e-64	1.01001	0.966	0.617	6.31157e-60	1.45713	Up	TUBA1B
9.54337e-64	0.496767	0.58	0.084	1.63335e-59	0.716684	Stable	ZNF267
9.87276e-64	0.64261	1	1	1.68972e-59	0.92709	Stable	HLA-C
2.65215e-63	0.537957	0.59	0.09	4.53915e-59	0.776108	Stable	YWHAH
3.09139e-63	0.312084	0.327	0.012	5.29091e-59	0.450243	Stable	CD274
7.93615e-63	0.645986	1	0.976	1.35827e-58	0.931961	Stable	CFL1
1.15857e-62	0.868709	0.849	0.304	1.98289e-58	1.25328	Up	TUBB4B
3.62271e-62	0.371165	0.302	0.009	6.20027e-58	0.535477	Stable	WNT10A
1.53246e-61	-0.513738	1	1	2.6228e-57	-0.741168	Stable	MT-CO3
2.58418e-61	1.01883	0.971	0.509	4.42282e-57	1.46986	Up	KLF6
2.70495e-61	0.761049	0.976	0.596	4.62951e-57	1.09796	Up	GUK1
4.037e-61	1.14014	0.912	0.361	6.90933e-57	1.64488	Up	JUN
4.1061e-61	0.266352	0.254	0.001	7.0276e-57	0.384264	Stable	NLGN4Y
6.35063e-61	0.965081	0.883	0.363	1.08691e-56	1.39232	Up	CFLAR
6.49371e-61	0.81319	0.898	0.347	1.1114e-56	1.17319	Up	DARS
8.85874e-61	0.636329	0.702	0.143	1.51617e-56	0.918029	Stable	NAMPT
1.01036e-60	-0.436503	1	1	1.72924e-56	-0.62974	Stable	RPL18
1.03723e-60	-1.21527	0.078	0.733	1.77521e-56	-1.75327	Down	FCMR
1.60427e-60	0.521952	0.517	0.069	2.74571e-56	0.753017	Stable	ZC3H12A
2.59289e-60	-0.430442	1	1	4.43773e-56	-0.620996	Stable	RPS28
3.41946e-60	0.537098	0.639	0.114	5.85241e-56	0.774869	Stable	MAPKAPK3
3.50292e-60	-0.480488	1	1	5.99525e-56	-0.693197	Stable	NACA
5.93084e-60	0.360041	0.288	0.008	1.01506e-55	0.519429	Stable	DUSP4
8.18217e-60	0.822094	1	0.948	1.40038e-55	1.18603	Up	HSP90AB1
1.895e-59	0.69297	0.834	0.243	3.24329e-55	0.999744	Stable	SPINT2
5.67498e-59	-0.914699	0.785	0.937	9.71273e-55	-1.31963	Down	C12orf57
1.05591e-58	0.671154	0.756	0.189	1.80719e-54	0.968271	Stable	HUWE1
1.32589e-58	0.498886	0.585	0.095	2.26926e-54	0.719741	Stable	RALB
1.88316e-58	0.772605	0.707	0.169	3.22304e-54	1.11463	Up	TPM4
2.23603e-58	-0.450752	1	1	3.82696e-54	-0.650298	Stable	RPL22
2.36794e-58	0.757121	0.937	0.385	4.05274e-54	1.09229	Up	ARPC1B
2.6435e-58	-0.405843	1	1	4.52436e-54	-0.585507	Stable	RPL14
4.51475e-58	0.733954	0.976	0.673	7.72699e-54	1.05887	Up	EIF5A
6.10778e-58	0.710424	0.746	0.188	1.04535e-53	1.02493	Up	NFKB1
6.94492e-58	0.851668	0.927	0.535	1.18862e-53	1.2287	Up	DBI
7.09916e-58	0.324056	0.234	0	1.21502e-53	0.467515	Stable	NOL3
1.10213e-57	0.464357	0.546	0.08	1.88629e-53	0.669926	Stable	HNRNPLL
2.60272e-57	0.306546	0.273	0.007	4.45456e-53	0.442253	Stable	CSF1
2.70544e-57	-0.420408	1	1	4.63036e-53	-0.60652	Stable	RPL37
3.15987e-57	0.653483	0.99	0.95	5.40812e-53	0.942776	Stable	CD74
6.6973e-57	-0.405534	1	1	1.14624e-52	-0.585062	Stable	RPS23
2.87402e-56	0.32053	1	1	4.91889e-52	0.462426	Stable	B2M
2.9812e-56	0.493478	0.629	0.118	5.10232e-52	0.711938	Stable	BLVRA
3.79654e-56	0.558623	0.751	0.176	6.49777e-52	0.805923	Stable	MFSD10
4.21164e-56	-0.963386	0.683	0.956	7.20822e-52	-1.38987	Down	SELL
5.52101e-56	-1.14192	0.688	0.938	9.44921e-52	-1.64745	Down	IL7R
5.89309e-56	0.841604	0.946	0.474	1.0086e-51	1.21418	Up	FNBP1
1.5877e-55	0.53989	0.688	0.147	2.71735e-51	0.778897	Stable	SPPL2A
3.0039e-55	0.410776	0.41	0.042	5.14117e-51	0.592624	Stable	SH3BP5
5.08642e-55	0.248548	0.229	0.001	8.70541e-51	0.35858	Stable	CHRNA6
7.81331e-55	0.374736	0.366	0.03	1.33725e-50	0.540629	Stable	TUBB2A
9.66295e-55	0.847235	0.883	0.371	1.65381e-50	1.2223	Up	COX17
1.01707e-54	0.34365	0.327	0.02	1.74071e-50	0.495783	Stable	FAM129A
1.47925e-54	0.602511	0.678	0.152	2.53173e-50	0.86924	Stable	TNFRSF1B
4.33102e-54	-0.407772	1	1	7.41254e-50	-0.588291	Stable	RPS29
4.45998e-54	0.368522	0.454	0.055	7.63325e-50	0.531665	Stable	TFRC
4.72602e-54	0.402236	0.439	0.051	8.08859e-50	0.580304	Stable	SLC39A8
7.22742e-54	0.706704	1	0.965	1.23697e-49	1.01956	Up	MYL6
7.42475e-54	0.513556	0.6	0.112	1.27075e-49	0.740904	Stable	IFIH1
9.60383e-54	0.972135	0.917	0.444	1.6437e-49	1.40249	Up	ARID5A
1.99105e-53	0.480329	0.361	0.031	3.40769e-49	0.692968	Stable	IRF4
4.38494e-53	-0.426873	1	1	7.50483e-49	-0.615847	Stable	RPL29
4.87881e-53	0.346249	0.215	0	8.35009e-49	0.499531	Stable	IL22
4.87881e-53	0.235477	0.215	0	8.35009e-49	0.339722	Stable	TMPRSS6
5.27163e-53	-0.703321	0.922	0.991	9.02239e-49	-1.01468	Down	PTPRC
1.01672e-52	0.508402	0.454	0.06	1.74011e-48	0.733468	Stable	RAB11FIP1
1.05852e-52	0.479819	0.61	0.116	1.81165e-48	0.692233	Stable	ANXA5
1.26098e-52	0.55428	0.585	0.11	2.15816e-48	0.799658	Stable	CRELD2
4.86626e-52	0.701566	0.932	0.412	8.32861e-48	1.01215	Up	ROMO1
5.10902e-52	-0.917597	0.512	0.864	8.74409e-48	-1.32381	Down	PIK3IP1
7.26217e-52	0.73406	0.922	0.493	1.24292e-47	1.05903	Up	PRMT1
8.97586e-52	0.647403	0.771	0.226	1.53622e-47	0.934005	Stable	SIT1
1.77936e-51	1.14891	0.566	0.122	3.04538e-47	1.65752	Up	TMEM120A
2.19825e-51	0.531703	0.717	0.172	3.7623e-47	0.767085	Stable	TNIP2
2.30174e-51	0.426685	0.473	0.066	3.93943e-47	0.615576	Stable	CCL3
2.80293e-51	0.244082	0.278	0.012	4.79721e-47	0.352135	Stable	SYT11
3.90378e-51	0.704222	0.702	0.194	6.68132e-47	1.01598	Up	PPP1R15A
4.14211e-51	0.414634	0.463	0.064	7.08923e-47	0.59819	Stable	SNX11
6.74981e-51	0.651522	0.776	0.223	1.15523e-46	0.939948	Stable	GNG2
9.7466e-51	1.25791	0.278	0.014	1.66813e-46	1.81479	Up	CXCL10
1.02188e-50	0.546456	0.566	0.108	1.74894e-46	0.788369	Stable	TIFA
1.30791e-50	0.579737	1	0.865	2.23849e-46	0.836384	Stable	CHCHD2
1.41586e-50	0.455311	0.605	0.118	2.42324e-46	0.656875	Stable	MAP4
1.42997e-50	0.794622	0.966	0.591	2.4474e-46	1.1464	Up	SEC61B
2.31719e-50	0.259323	0.278	0.013	3.96587e-46	0.374124	Stable	TRIP10
2.34332e-50	0.476127	0.678	0.146	4.01059e-46	0.686905	Stable	IL4R
3.56258e-50	-0.425342	1	1	6.09736e-46	-0.613639	Stable	RPL21
1.8463e-49	0.878101	0.79	0.305	3.15995e-45	1.26683	Up	BNIP3
2.24728e-49	0.663737	1	0.98	3.84621e-45	0.957571	Stable	MT-ATP6
2.54723e-49	0.50832	0.654	0.151	4.35958e-45	0.73335	Stable	DDHD1
4.46072e-49	0.597523	0.761	0.219	7.63453e-45	0.862044	Stable	SURF4
5.18093e-49	0.811095	0.898	0.544	8.86716e-45	1.17016	Up	PRDX1
9.39158e-49	-0.351981	1	1	1.60737e-44	-0.507802	Stable	RPS3
1.82091e-48	-0.42995	1	1	3.11649e-44	-0.620287	Stable	RPL3
1.82434e-48	-0.947348	0.507	0.818	3.12236e-44	-1.36673	Down	LEF1
1.85388e-48	0.262363	0.376	0.039	3.17292e-44	0.37851	Stable	NFKBIE
1.88887e-48	0.39173	0.263	0.012	3.23281e-44	0.565147	Stable	IL4I1
2.01938e-48	0.343859	0.38	0.042	3.45617e-44	0.496083	Stable	PAM
2.29757e-48	0.532117	1	0.974	3.93229e-44	0.767682	Stable	PSME1
6.91411e-48	0.471569	0.6	0.126	1.18335e-43	0.68033	Stable	SMS
1.08773e-47	0.427636	0.4	0.051	1.86164e-43	0.616949	Stable	GK
1.26036e-47	-0.382737	1	1	2.15711e-43	-0.552173	Stable	RPL9
1.50408e-47	0.655664	0.937	0.469	2.57423e-43	0.945923	Stable	ARHGDIA
1.91645e-47	0.575232	0.551	0.111	3.28e-43	0.829885	Stable	BCL2A1
3.69077e-47	-0.665915	0.951	0.998	6.31676e-43	-0.960712	Stable	IFITM1
5.55175e-47	0.58833	0.844	0.288	9.50182e-43	0.848781	Stable	PSMB2
7.93516e-47	0.709746	0.971	0.75	1.3581e-42	1.02395	Up	S100A10
1.11116e-46	0.460385	0.659	0.153	1.90175e-42	0.664194	Stable	PTPN7
1.63567e-46	0.330928	0.42	0.056	2.79944e-42	0.477428	Stable	SNX10
2.28783e-46	0.600749	0.946	0.698	3.91561e-42	0.866697	Stable	ACTR3
3.66638e-46	0.392594	0.493	0.082	6.27501e-42	0.566394	Stable	DOK2
4.71133e-46	0.682954	0.766	0.254	8.06345e-42	0.985294	Stable	ADGRE5
5.25262e-46	0.591185	0.668	0.172	8.98985e-42	0.8529	Stable	FLNA
7.13814e-46	0.680285	0.898	0.46	1.22169e-41	0.981444	Stable	WDR1
1.01189e-45	0.356444	0.395	0.051	1.73185e-41	0.514241	Stable	ANKRD37
1.03802e-45	0.438903	0.541	0.105	1.77657e-41	0.633204	Stable	SLAMF1
1.35934e-45	0.287911	0.234	0.009	2.32651e-41	0.415368	Stable	CCR6
1.87874e-45	0.541887	0.712	0.205	3.21546e-41	0.781778	Stable	HK1
1.91361e-45	0.224363	0.19	0.001	3.27514e-41	0.323687	Stable	PLEKHG1
1.99565e-45	0.232555	0.244	0.01	3.41555e-41	0.335506	Stable	IKZF4
6.08328e-45	0.748318	0.951	0.678	1.04115e-40	1.07959	Up	LCP1
6.90396e-45	-0.856509	0.629	0.841	1.18161e-40	-1.23568	Down	LEPROTL1
8.41958e-45	0.426563	1	1	1.44101e-40	0.615401	Stable	HLA-A
8.7458e-45	0.454984	0.712	0.183	1.49684e-40	0.656404	Stable	APOL2
9.00009e-45	1.4502	0.751	0.309	1.54036e-40	2.0922	Up	S100A4
1.57941e-44	0.625756	0.849	0.32	2.70316e-40	0.902775	Stable	LMAN1
1.61806e-44	0.245795	0.346	0.036	2.76931e-40	0.354607	Stable	PTTG1
2.11308e-44	0.594107	0.98	0.749	3.61654e-40	0.857116	Stable	COX6A1
2.25336e-44	0.73216	0.98	0.921	3.85663e-40	1.05628	Up	HSP90AA1
2.402e-44	0.218336	0.224	0.008	4.11103e-40	0.314993	Stable	MB21D2
2.75273e-44	-0.772259	0.771	0.892	4.71129e-40	-1.11413	Down	AES
3.525e-44	0.495896	0.771	0.228	6.03303e-40	0.715427	Stable	ATOX1
4.35734e-44	-0.357065	1	1	7.45759e-40	-0.515135	Stable	RPS15A
7.86988e-44	0.248752	0.263	0.016	1.34693e-39	0.358874	Stable	AIM2
8.84697e-44	0.250325	0.283	0.021	1.51416e-39	0.361142	Stable	C3orf18
1.24204e-43	0.41138	0.483	0.086	2.12576e-39	0.593496	Stable	HYOU1
1.89298e-43	0.191064	0.176	0	3.23984e-39	0.275647	Stable	FGF11
2.33172e-43	0.39952	0.488	0.088	3.99074e-39	0.576386	Stable	LAMP3
2.36784e-43	-0.587259	0.976	1	4.05255e-39	-0.847235	Stable	BTG1
2.6787e-43	-0.304972	1	1	4.58459e-39	-0.439982	Stable	RPS15
3.05336e-43	0.233366	0.229	0.009	5.22582e-39	0.336676	Stable	ZC2HC1A
3.33293e-43	0.51614	0.6	0.145	5.70431e-39	0.744632	Stable	CLDND1
4.35388e-43	-0.935443	0.302	0.707	7.45167e-39	-1.34956	Down	NUCB2
5.38758e-43	0.398007	0.61	0.137	9.22084e-39	0.574202	Stable	PRDX4
5.77845e-43	-0.443488	1	1	9.88982e-39	-0.639817	Stable	RPL5
8.38582e-43	0.561178	0.683	0.195	1.43523e-38	0.809609	Stable	UBASH3A
9.058e-43	0.235875	0.259	0.016	1.55028e-38	0.340295	Stable	BCL2L14
1.10931e-42	0.305207	0.244	0.013	1.89859e-38	0.44032	Stable	CCR4
1.30029e-42	0.625744	0.741	0.254	2.22545e-38	0.902758	Stable	NINJ1
3.36903e-42	0.684542	0.956	0.628	5.7661e-38	0.987585	Stable	GSTP1
3.59047e-42	0.302722	0.424	0.064	6.14508e-38	0.436735	Stable	CYSTM1
3.81822e-42	0.195416	0.2	0.005	6.53488e-38	0.281925	Stable	SGPP2
4.52385e-42	0.58396	0.985	0.874	7.74257e-38	0.842476	Stable	IL2RG
4.56964e-42	0.722081	0.795	0.332	7.82093e-38	1.04174	Up	CDK2AP2
4.90626e-42	0.298252	0.415	0.061	8.39706e-38	0.430287	Stable	CCDC6
5.54637e-42	0.194388	0.21	0.007	9.49261e-38	0.280443	Stable	UNQ6494
5.59723e-42	0.252347	0.259	0.017	9.57966e-38	0.364059	Stable	TNFSF14
5.81319e-42	-0.718878	0.678	0.884	9.94927e-38	-1.03712	Down	TRAF3IP3
6.86288e-42	0.632101	0.883	0.47	1.17458e-37	0.911929	Stable	PSMA6
6.86505e-42	-0.904439	1	0.993	1.17495e-37	-1.30483	Down	RPS26
7.91946e-42	0.552048	0.624	0.161	1.35542e-37	0.796437	Stable	IFNGR2
1.09192e-41	0.88005	0.912	0.577	1.86882e-37	1.26964	Up	S100A11
1.10224e-41	0.314304	0.395	0.057	1.88649e-37	0.453445	Stable	NDRG1
1.40898e-41	0.548279	0.737	0.226	2.41147e-37	0.790999	Stable	ETV6
1.42688e-41	-0.299031	1	1	2.44211e-37	-0.431411	Stable	RPLP2
1.62226e-41	0.429812	1	0.974	2.7765e-37	0.620087	Stable	HINT1
1.73082e-41	-0.321863	1	1	2.9623e-37	-0.464351	Stable	RPL13
2.09153e-41	0.688158	0.956	0.642	3.57966e-37	0.992803	Stable	STAT3
2.30161e-41	-0.398164	1	0.998	3.9392e-37	-0.57443	Stable	RPL13A
2.4385e-41	0.346723	0.493	0.094	4.17348e-37	0.500216	Stable	DESI1
2.67593e-41	0.598146	0.771	0.265	4.57986e-37	0.862943	Stable	CMTM6
2.84259e-41	0.177573	0.185	0.003	4.86509e-37	0.256184	Stable	IRF5
5.84347e-41	0.20872	0.229	0.011	1.00011e-36	0.301119	Stable	IL18R1
8.30694e-41	-0.301168	1	1	1.42173e-36	-0.434493	Stable	RPS21
8.31661e-41	0.561011	0.893	0.348	1.42339e-36	0.809367	Stable	RELB
8.82479e-41	0.766705	0.946	0.781	1.51036e-36	1.10612	Up	ISG20
9.60194e-41	0.239218	0.171	0.001	1.64337e-36	0.345119	Stable	ASB2
1.03346e-40	-0.773479	0.741	0.912	1.76878e-36	-1.11589	Down	GIMAP4
1.05492e-40	0.856353	0.893	0.484	1.8055e-36	1.23546	Up	SLC2A3
1.06675e-40	0.304575	0.263	0.02	1.82575e-36	0.439409	Stable	CXCR5
1.31576e-40	0.245492	0.356	0.044	2.25193e-36	0.35417	Stable	CD58
1.555e-40	0.639577	0.888	0.443	2.66138e-36	0.922715	Stable	CD99
1.96288e-40	0.453558	0.62	0.157	3.35948e-36	0.654346	Stable	NUP62
2.4289e-40	0.401785	0.224	0.011	4.15706e-36	0.579653	Stable	AC133644.2
2.77561e-40	0.538058	0.722	0.229	4.75045e-36	0.776253	Stable	XBP1
3.05813e-40	0.529221	0.702	0.215	5.23398e-36	0.763504	Stable	PAICS
3.42099e-40	0.512478	0.98	0.82	5.85502e-36	0.739349	Stable	RHOA
3.76726e-40	-0.484622	1	1	6.44767e-36	-0.699162	Stable	MT-ND3
4.38442e-40	0.691748	0.854	0.455	7.50393e-36	0.997981	Stable	BNIP3L
6.98881e-40	0.158316	0.161	0	1.19613e-35	0.228402	Stable	IL17F
8.02981e-40	0.791191	0.907	0.523	1.3743e-35	1.14145	Up	COTL1
8.42401e-40	0.557749	0.961	0.713	1.44177e-35	0.804662	Stable	PARK7
1.13519e-39	-0.415372	1	0.999	1.94287e-35	-0.599255	Stable	RPL38
1.14043e-39	0.681933	0.976	0.792	1.95185e-35	0.983821	Stable	C4orf3
1.18772e-39	0.189579	0.215	0.009	2.03278e-35	0.273504	Stable	CTNNA1
1.26758e-39	-0.797503	0.741	0.904	2.16946e-35	-1.15055	Down	TXNIP
1.30369e-39	0.592874	0.937	0.587	2.23126e-35	0.855336	Stable	RBM8A
1.54483e-39	0.549826	0.971	0.832	2.64397e-35	0.793231	Stable	EMP3
2.15434e-39	0.623103	0.898	0.475	3.68715e-35	0.898948	Stable	POMP
2.23298e-39	0.580903	0.62	0.173	3.82174e-35	0.838065	Stable	SYTL3
2.76608e-39	0.32781	0.454	0.081	4.73414e-35	0.472929	Stable	EHD4
2.81728e-39	0.330433	0.332	0.042	4.82178e-35	0.476714	Stable	ADAM8
4.6942e-39	0.313579	0.439	0.077	8.03412e-35	0.452399	Stable	SQRDL
5.95812e-39	0.431599	0.673	0.189	1.01973e-34	0.622666	Stable	SLC50A1
7.78933e-39	0.280008	0.361	0.05	1.33314e-34	0.403966	Stable	KLHL5
8.97646e-39	0.284203	0.361	0.05	1.53632e-34	0.410018	Stable	FHOD1
1.15583e-38	0.50709	0.668	0.198	1.9782e-34	0.731577	Stable	PIM3
1.2394e-38	0.516479	0.727	0.232	2.12123e-34	0.745122	Stable	RNF145
1.28837e-38	0.219133	0.195	0.007	2.20504e-34	0.316142	Stable	FRMD4B
1.33653e-38	-0.736717	0.859	0.962	2.28747e-34	-1.06286	Down	ZFP36L2
1.58525e-38	0.175861	0.19	0.006	2.71316e-34	0.253714	Stable	LMNA
2.01442e-38	0.584381	0.995	0.965	3.44767e-34	0.843083	Stable	HSPA8
2.5922e-38	0.411023	0.615	0.159	4.43654e-34	0.592981	Stable	RILPL2
3.39818e-38	0.255749	0.376	0.055	5.81599e-34	0.368968	Stable	SLC2A1
4.80524e-38	-0.720095	0.78	0.844	8.22416e-34	-1.03888	Down	PRMT2
5.5597e-38	0.148306	0.166	0.002	9.51543e-34	0.213961	Stable	RNF207
7.32105e-38	0.298974	0.366	0.054	1.253e-33	0.431328	Stable	KLF10
7.50742e-38	0.537151	0.78	0.285	1.28489e-33	0.774945	Stable	STIP1
8.85427e-38	0.163796	0.171	0.003	1.51541e-33	0.236308	Stable	C9orf172
1.04428e-37	0.255039	0.307	0.035	1.78729e-33	0.367943	Stable	STX11
1.17809e-37	-0.368151	1	1	2.0163e-33	-0.53113	Stable	MT-CO1
1.48605e-37	0.151455	0.176	0.004	2.54338e-33	0.218503	Stable	SDC4
2.32284e-37	0.610092	0.932	0.481	3.97553e-33	0.880176	Stable	LRRFIP1
2.65939e-37	0.168925	0.2	0.009	4.55154e-33	0.243708	Stable	RHEBL1
3.22454e-37	0.39975	0.571	0.14	5.5188e-33	0.576717	Stable	BCL3
5.96767e-37	0.551399	0.956	0.699	1.02137e-32	0.7955	Stable	USMG5
5.97669e-37	0.350256	0.259	0.023	1.02291e-32	0.505312	Stable	PTP4A3
6.70627e-37	0.724051	0.966	0.817	1.14778e-32	1.04458	Up	CYTIP
6.80303e-37	-0.34371	1	1	1.16434e-32	-0.495868	Stable	RPS24
7.18194e-37	0.558245	0.868	0.407	1.22919e-32	0.805377	Stable	CAST
1.01809e-36	0.255628	0.327	0.043	1.74246e-32	0.368793	Stable	SLC1A5
1.13737e-36	0.51889	0.893	0.403	1.9466e-32	0.748599	Stable	RNF181
1.36214e-36	-0.902658	0.434	0.794	2.33131e-32	-1.30226	Down	TSC22D3
1.56164e-36	0.345769	0.488	0.104	2.67275e-32	0.49884	Stable	PPM1M
1.9014e-36	0.51522	0.776	0.275	3.25425e-32	0.743305	Stable	ILK
2.25808e-36	0.501841	0.805	0.304	3.86471e-32	0.724004	Stable	SDF4
2.2926e-36	0.185692	0.185	0.007	3.92379e-32	0.267898	Stable	MCOLN2
2.36093e-36	0.581522	0.849	0.388	4.04074e-32	0.838959	Stable	HAPLN3
2.44007e-36	0.612125	0.795	0.339	4.17617e-32	0.88311	Stable	TWF2
2.62752e-36	0.40306	1	0.992	4.497e-32	0.581493	Stable	PPIA
2.90106e-36	0.424807	0.424	0.082	4.96517e-32	0.612867	Stable	IER3
3.11906e-36	0.657389	0.678	0.239	5.33828e-32	0.948412	Stable	ERAP2
5.83831e-36	0.591648	0.961	0.767	9.99227e-32	0.853568	Stable	CD2
6.53095e-36	0.562362	0.834	0.377	1.11777e-31	0.811317	Stable	FLOT1
6.88119e-36	0.317636	0.424	0.079	1.17772e-31	0.458252	Stable	ECE1
8.04281e-36	-0.866139	0.351	0.686	1.37653e-31	-1.24957	Down	ATM
8.58409e-36	0.366921	0.468	0.098	1.46917e-31	0.529355	Stable	TMEM156
1.01404e-35	0.501079	0.985	0.752	1.73553e-31	0.722904	Stable	TAPBP
1.21234e-35	-0.382386	1	1	2.07492e-31	-0.551666	Stable	RPL6
1.30131e-35	-0.527729	1	1	2.2272e-31	-0.761353	Stable	PABPC1
1.30732e-35	1.54895	0.849	0.547	2.23748e-31	2.23466	Up	MT2A
1.34947e-35	0.213846	0.229	0.017	2.30962e-31	0.308514	Stable	TBKBP1
1.68755e-35	0.295163	0.571	0.133	2.88825e-31	0.42583	Stable	TMEM205
1.90198e-35	0.549032	0.946	0.608	3.25524e-31	0.792085	Stable	CD53
2.4098e-35	0.5372	0.99	0.814	4.12437e-31	0.775015	Stable	PSMB8
2.55139e-35	0.643902	0.854	0.429	4.3667e-31	0.928954	Stable	PLP2
2.6288e-35	0.170013	0.166	0.004	4.4992e-31	0.245277	Stable	SOCS2
3.62e-35	0.28647	0.22	0.015	6.19564e-31	0.413289	Stable	FSCN1
3.6947e-35	0.166168	0.195	0.009	6.32348e-31	0.23973	Stable	ABCG1
3.76726e-35	0.401926	0.424	0.083	6.44767e-31	0.579856	Stable	PMAIP1
3.77922e-35	0.158079	0.141	0	6.46814e-31	0.22806	Stable	HIC1
3.81968e-35	0.198479	0.176	0.006	6.53738e-31	0.286345	Stable	MIR22HG
4.24179e-35	0.411545	0.561	0.147	7.25982e-31	0.593734	Stable	ITGB1
5.7346e-35	0.240998	0.371	0.06	9.81478e-31	0.347687	Stable	KLC2
5.92936e-35	0.24903	0.288	0.034	1.01481e-30	0.359275	Stable	PRR7
6.59176e-35	0.199781	0.234	0.019	1.12818e-30	0.288223	Stable	BYSL
6.78616e-35	0.3768	0.644	0.18	1.16145e-30	0.543608	Stable	SLC39A1
7.12617e-35	0.243981	0.346	0.052	1.21964e-30	0.351991	Stable	YEATS2
7.64596e-35	0.530716	0.976	0.754	1.30861e-30	0.765662	Stable	PSMB10
7.73881e-35	0.530497	0.932	0.482	1.3245e-30	0.765345	Stable	VCP
9.9162e-35	0.399239	0.478	0.107	1.69716e-30	0.57598	Stable	RAB9A
1.00488e-34	0.185542	0.263	0.026	1.71986e-30	0.26768	Stable	CPPED1
1.05558e-34	0.589932	0.902	0.57	1.80662e-30	0.851091	Stable	DNAJA1
1.23436e-34	0.270741	0.351	0.055	2.11261e-30	0.390597	Stable	OAS3
1.26345e-34	0.217663	0.351	0.053	2.1624e-30	0.314021	Stable	PRKCD
1.49071e-34	0.316436	0.2	0.011	2.55136e-30	0.45652	Stable	CCL20
2.38388e-34	0.574076	0.839	0.399	4.08002e-30	0.828216	Stable	EZR
2.59364e-34	0.303323	0.156	0.003	4.43902e-30	0.437603	Stable	OSM
2.95e-34	0.507903	0.956	0.818	5.04892e-30	0.73275	Stable	RAN
3.02461e-34	0.152879	0.156	0.003	5.17662e-30	0.220558	Stable	N4BP3
3.38113e-34	-0.56745	0.941	0.948	5.7868e-30	-0.818657	Stable	SRSF5
3.6901e-34	0.436703	0.78	0.285	6.31561e-30	0.630029	Stable	PSMC4
4.04558e-34	0.510947	0.59	0.168	6.92402e-30	0.73714	Stable	AHNAK
4.31801e-34	0.462916	0.863	0.346	7.39028e-30	0.667847	Stable	MRPL14
4.32823e-34	0.240257	0.376	0.062	7.40777e-30	0.346617	Stable	DPP3
4.71591e-34	0.208045	0.185	0.009	8.07127e-30	0.300146	Stable	MYB
5.28125e-34	0.561241	0.844	0.373	9.03886e-30	0.809699	Stable	PTPN1
5.605e-34	0.494804	0.8	0.317	9.59295e-30	0.713851	Stable	MYDGF
6.03794e-34	0.171555	0.171	0.006	1.03339e-29	0.247502	Stable	ARHGAP31
6.3486e-34	0.290163	0.356	0.058	1.08656e-29	0.418617	Stable	USP12
7.60274e-34	0.542676	0.863	0.434	1.30121e-29	0.782916	Stable	PSMA3
7.73579e-34	0.289174	0.4	0.074	1.32398e-29	0.41719	Stable	ZC3H12D
9.19054e-34	0.4235	0.649	0.19	1.57296e-29	0.610982	Stable	MAP2K1
1.45654e-33	0.495549	0.727	0.248	2.49288e-29	0.714926	Stable	CD63
1.54581e-33	0.221215	0.307	0.042	2.64565e-29	0.319146	Stable	LMNB2
1.57878e-33	-0.499366	0.971	0.972	2.70209e-29	-0.720433	Stable	HMGB1
1.58141e-33	-0.45613	0.985	0.993	2.70658e-29	-0.658056	Stable	RPS4Y1
1.63251e-33	-0.333188	1	1	2.79404e-29	-0.480689	Stable	RPL24
1.67874e-33	-0.645425	0.839	0.91	2.87316e-29	-0.931152	Stable	FYB
1.75166e-33	0.412917	0.537	0.137	2.99797e-29	0.595714	Stable	PELI1
1.91969e-33	0.373311	0.6	0.164	3.28556e-29	0.538575	Stable	IKBKE
1.98446e-33	0.5	0.917	0.612	3.3964e-29	0.721348	Stable	RBX1
2.01893e-33	0.527744	0.932	0.541	3.4554e-29	0.761374	Stable	RAP1A
2.09976e-33	0.403489	0.732	0.238	3.59374e-29	0.582111	Stable	AK2
2.16867e-33	0.206734	0.293	0.037	3.71168e-29	0.298254	Stable	TUBG1
2.69023e-33	0.224603	0.288	0.036	4.60433e-29	0.324034	Stable	ODF3B
3.05009e-33	0.212498	0.268	0.03	5.22023e-29	0.30657	Stable	AGPAT2
3.08965e-33	0.535563	0.99	0.89	5.28794e-29	0.772654	Stable	RAC2
3.39038e-33	0.559828	0.849	0.388	5.80264e-29	0.807661	Stable	P4HB
4.95219e-33	0.249456	0.356	0.059	8.47568e-29	0.359889	Stable	CDK6
5.63104e-33	0.631666	0.878	0.511	9.63752e-29	0.911301	Stable	BST2
7.35152e-33	0.190696	0.18	0.009	1.25821e-28	0.275116	Stable	RGS16
8.20749e-33	0.302827	0.483	0.109	1.40471e-28	0.436886	Stable	GPR137
9.04168e-33	0.352854	0.576	0.153	1.54748e-28	0.509061	Stable	FIBP
9.69833e-33	-0.78935	0.283	0.653	1.65987e-28	-1.13879	Down	ABLIM1
1.07696e-32	0.506841	0.844	0.371	1.84322e-28	0.731216	Stable	FKBP2
1.2294e-32	0.252558	0.39	0.072	2.10412e-28	0.364364	Stable	ERO1A
1.52582e-32	0.295374	0.507	0.12	2.61145e-28	0.426135	Stable	ADPRHL2
1.96792e-32	0.258023	0.337	0.054	3.36809e-28	0.372248	Stable	CYP51A1
2.62056e-32	-0.779713	0.18	0.578	4.48509e-28	-1.12489	Down	LDLRAP1
2.69302e-32	0.172865	0.195	0.012	4.60911e-28	0.249392	Stable	NRM
3.02156e-32	0.20263	0.263	0.03	5.17139e-28	0.292333	Stable	SH3BP2
3.35591e-32	-0.76901	0.029	0.478	5.74364e-28	-1.10945	Down	CTB-133G6.1
3.37553e-32	0.298039	0.42	0.085	5.77722e-28	0.429979	Stable	RARA
3.64122e-32	0.394761	0.649	0.194	6.23194e-28	0.569519	Stable	CCDC107
4.04299e-32	-0.666091	0.668	0.887	6.91958e-28	-0.960966	Stable	TCF7
4.18439e-32	0.681716	0.912	0.574	7.16158e-28	0.983508	Stable	GBP4
5.13588e-32	-0.478026	0.961	0.984	8.79005e-28	-0.689646	Stable	TOMM7
5.24386e-32	0.22878	0.283	0.037	8.97486e-28	0.330059	Stable	IER5
5.33823e-32	0.134009	0.146	0.003	9.13638e-28	0.193334	Stable	NPDC1
5.38124e-32	0.468029	0.673	0.233	9.20999e-28	0.675223	Stable	TANK
5.57971e-32	-0.459114	0.976	0.978	9.54967e-28	-0.662361	Stable	H3F3A
6.38745e-32	0.141815	0.146	0.003	1.09321e-27	0.204596	Stable	RP3-395M20.9
7.13249e-32	0.421399	0.424	0.094	1.22072e-27	0.60795	Stable	OTUD5
8.10064e-32	0.191405	0.156	0.005	1.38643e-27	0.276139	Stable	GADD45G
9.62772e-32	0.193742	0.278	0.035	1.64778e-27	0.279511	Stable	RASGRP3
1.64103e-31	0.189024	0.254	0.028	2.80863e-27	0.272704	Stable	ZNRF1
1.71934e-31	0.454655	0.99	0.859	2.94266e-27	0.655929	Stable	SUB1
2.14471e-31	0.485161	0.951	0.647	3.67068e-27	0.69994	Stable	SNRPG
2.15655e-31	-0.419666	0.971	0.993	3.69093e-27	-0.605451	Stable	CD3E
2.24776e-31	0.445901	0.668	0.219	3.84704e-27	0.643299	Stable	MTHFD2
2.73611e-31	0.354839	0.59	0.168	4.68285e-27	0.511924	Stable	LIMS1
2.93759e-31	0.356224	0.659	0.197	5.02768e-27	0.513923	Stable	YIF1A
3.25032e-31	0.492865	0.907	0.451	5.56292e-27	0.711054	Stable	FAM96B
3.58697e-31	-0.315737	1	1	6.1391e-27	-0.455512	Stable	MT-CO2
4.09729e-31	0.549905	0.824	0.412	7.01251e-27	0.793345	Stable	ZYX
4.62566e-31	0.467393	0.985	0.85	7.91681e-27	0.674305	Stable	MYL12B
5.03462e-31	0.55449	0.824	0.37	8.61675e-27	0.79996	Stable	BIRC3
5.10349e-31	0.492712	0.927	0.511	8.73462e-27	0.710833	Stable	GNB2
5.18819e-31	-0.725187	0.463	0.716	8.87958e-27	-1.04622	Down	FAM65B
5.56643e-31	0.520963	0.932	0.555	9.52694e-27	0.751591	Stable	RBM3
5.65358e-31	0.403454	0.449	0.109	9.6761e-27	0.582062	Stable	HSPA1A
5.69885e-31	-0.250907	1	1	9.75358e-27	-0.361983	Stable	RPS25
5.8069e-31	-0.818829	0.024	0.468	9.9385e-27	-1.18132	Down	KLF2
6.09707e-31	0.273658	0.307	0.047	1.04351e-26	0.394806	Stable	CD226
6.95468e-31	0.489425	0.927	0.595	1.19029e-26	0.70609	Stable	PPP1CA
7.70325e-31	0.482	0.898	0.429	1.31841e-26	0.695379	Stable	NDUFA6
7.7745e-31	0.307328	0.459	0.105	1.33061e-26	0.443381	Stable	CRYZ
7.92629e-31	0.469453	0.951	0.799	1.35659e-26	0.677277	Stable	TPM3
1.15749e-30	0.607901	0.834	0.427	1.98105e-26	0.877016	Stable	EPSTI1
1.22162e-30	0.341889	0.659	0.2	2.09081e-26	0.493242	Stable	C4orf48
1.53216e-30	0.294935	0.585	0.158	2.62229e-26	0.425502	Stable	RAB27A
1.6092e-30	0.139741	0.161	0.007	2.75414e-26	0.201604	Stable	SPHK1
1.62386e-30	-0.365029	0.99	0.995	2.77923e-26	-0.526625	Stable	RPL7
1.79928e-30	0.122539	0.161	0.007	3.07946e-26	0.176786	Stable	PIEZO1
1.87387e-30	0.249982	0.424	0.089	3.20712e-26	0.360648	Stable	FAM207A
2.2248e-30	0.571923	0.873	0.393	3.80774e-26	0.82511	Stable	RBM17
2.281e-30	0.510933	0.907	0.493	3.90393e-26	0.737121	Stable	CSTB
2.60525e-30	0.436401	0.785	0.299	4.45888e-26	0.629593	Stable	ARF6
3.08946e-30	0.515254	0.737	0.307	5.28761e-26	0.743354	Stable	IFI35
3.77881e-30	0.504314	0.956	0.771	6.46743e-26	0.727572	Stable	CYBA
5.80966e-30	0.598706	0.98	0.813	9.94324e-26	0.86375	Stable	IRF1
6.22972e-30	0.142004	0.205	0.017	1.06622e-25	0.204868	Stable	MYO1C
6.36037e-30	-0.298063	1	0.999	1.08858e-25	-0.430014	Stable	RPS5
6.52286e-30	-0.696667	0.561	0.756	1.11639e-25	-1.00508	Down	PDE3B
6.74796e-30	0.300316	0.39	0.081	1.15491e-25	0.433264	Stable	SQLE
9.53943e-30	0.17864	0.171	0.009	1.63267e-25	0.257723	Stable	ITGA1
1.01891e-29	0.694287	0.78	0.344	1.74387e-25	1.00164	Up	GADD45B
1.09279e-29	0.441074	0.654	0.223	1.87032e-25	0.636335	Stable	RBPJ
1.10133e-29	0.441	0.81	0.327	1.88493e-25	0.636229	Stable	OPTN
1.17101e-29	0.474239	0.824	0.375	2.00419e-25	0.684182	Stable	GADD45GIP1
1.18334e-29	0.173252	0.171	0.009	2.02528e-25	0.249949	Stable	MYO1B
1.32427e-29	0.482312	0.937	0.677	2.26649e-25	0.695828	Stable	PSMB3
1.50553e-29	0.345673	0.424	0.096	2.57671e-25	0.4987	Stable	GALM
1.53312e-29	-0.381053	1	0.995	2.62394e-25	-0.549744	Stable	PFDN5
1.55238e-29	0.25779	0.351	0.065	2.6569e-25	0.371913	Stable	RDX
1.91508e-29	0.457665	0.888	0.487	3.27766e-25	0.660271	Stable	SNRPB
1.99939e-29	0.396445	0.61	0.195	3.42195e-25	0.571949	Stable	VIMP
2.10966e-29	0.438718	0.98	0.813	3.61069e-25	0.632937	Stable	COX7A2
2.1455e-29	0.133095	0.146	0.005	3.67202e-25	0.192016	Stable	VDR
2.21071e-29	0.153333	0.156	0.007	3.78363e-25	0.221212	Stable	BAIAP2L1
2.62212e-29	-0.300829	1	1	4.48776e-25	-0.434005	Stable	RPL10A
2.85597e-29	0.694393	0.883	0.513	4.88799e-25	1.0018	Up	GBP5
2.86098e-29	0.442433	0.732	0.277	4.89657e-25	0.638297	Stable	ANP32E
2.86922e-29	0.168397	0.117	0	4.91067e-25	0.242945	Stable	ADM
3.43752e-29	0.193866	0.224	0.024	5.88331e-25	0.279689	Stable	SLC25A4
3.61881e-29	-0.450944	0.956	0.964	6.1936e-25	-0.650574	Stable	UQCRB
3.72857e-29	0.256006	0.468	0.112	6.38145e-25	0.369339	Stable	CHMP1A
3.91689e-29	0.497197	0.985	0.933	6.70375e-25	0.717303	Stable	UBC
4.10307e-29	0.732487	0.507	0.154	7.02241e-25	1.05676	Up	DUSP2
4.64219e-29	-0.774206	0.244	0.59	7.9451e-25	-1.11694	Down	TGFBR2
5.51304e-29	-0.371625	1	0.998	9.43557e-25	-0.536142	Stable	FTL
6.17855e-29	0.677815	0.668	0.281	1.05746e-24	0.97788	Stable	ALOX5AP
6.6713e-29	-0.256175	1	1	1.14179e-24	-0.369583	Stable	FAU
8.11436e-29	0.482027	0.81	0.381	1.38877e-24	0.695417	Stable	PHB
8.31471e-29	0.455843	0.976	0.921	1.42306e-24	0.657642	Stable	PSMB9
1.0785e-28	0.228359	0.307	0.051	1.84585e-24	0.329452	Stable	MSRB1
1.22231e-28	-0.733906	0.229	0.576	2.09199e-24	-1.0588	Down	THEM4
1.32978e-28	0.250075	0.459	0.109	2.27591e-24	0.360782	Stable	AP1S1
1.4065e-28	-0.506753	0.98	0.993	2.40722e-24	-0.731091	Stable	MT-ND2
1.82334e-28	0.456103	0.937	0.665	3.12064e-24	0.658017	Stable	PSMB1
1.87413e-28	0.134791	0.132	0.003	3.20758e-24	0.194462	Stable	LINC00176
2.0584e-28	0.279747	0.561	0.156	3.52295e-24	0.403589	Stable	SND1
2.50759e-28	0.254614	0.41	0.091	4.29174e-24	0.367331	Stable	ACTN4
2.72107e-28	0.284181	0.478	0.121	4.65711e-24	0.409987	Stable	NBPF14
3.29268e-28	0.230997	0.434	0.097	5.63542e-24	0.333258	Stable	NUDCD1
3.45452e-28	0.293521	0.488	0.128	5.91242e-24	0.423461	Stable	TAB2
3.51483e-28	0.451225	0.78	0.347	6.01563e-24	0.65098	Stable	ADRM1
3.66378e-28	0.145699	0.18	0.013	6.27056e-24	0.210199	Stable	SLC35F2
3.83003e-28	0.48658	0.844	0.426	6.55509e-24	0.701987	Stable	FLT3LG
4.13092e-28	0.2235	0.205	0.02	7.07007e-24	0.322443	Stable	IL12RB2
4.22506e-28	0.244793	0.327	0.06	7.2312e-24	0.353161	Stable	PPP1R14B
4.49511e-28	0.434525	0.971	0.855	7.69337e-24	0.626886	Stable	PPDPF
7.11363e-28	0.479913	0.829	0.376	1.2175e-23	0.692368	Stable	LAMTOR5
7.87452e-28	0.177997	0.244	0.031	1.34772e-23	0.256795	Stable	RHBDF2
8.09164e-28	0.253296	0.341	0.066	1.38488e-23	0.365428	Stable	PSD4
1.00558e-27	-0.656704	0.605	0.765	1.72105e-23	-0.947424	Stable	GYPC
1.61154e-27	0.329815	0.629	0.197	2.75816e-23	0.475822	Stable	WDR54
1.74921e-27	0.129366	0.122	0.002	2.99377e-23	0.186636	Stable	ANKRD33B
1.80098e-27	-0.355853	0.995	0.996	3.08238e-23	-0.513387	Stable	EEF1D
1.96318e-27	0.349552	0.502	0.144	3.35999e-23	0.504296	Stable	ODC1
2.10156e-27	0.302615	0.488	0.129	3.59681e-23	0.436581	Stable	PML
2.58583e-27	0.436547	0.741	0.291	4.42565e-23	0.629805	Stable	CHMP2A
3.0186e-27	0.179305	0.137	0.005	5.16633e-23	0.258683	Stable	EGLN3
3.24721e-27	0.404927	0.727	0.279	5.5576e-23	0.584186	Stable	DBNL
3.54319e-27	0.394153	0.449	0.12	6.06417e-23	0.568643	Stable	PASK
3.5767e-27	0.461117	0.195	0.019	6.12152e-23	0.665251	Stable	FOXP3
3.61594e-27	0.358548	0.717	0.266	6.18869e-23	0.517276	Stable	SEC13
3.71669e-27	0.44389	0.941	0.588	6.36111e-23	0.640398	Stable	GNG5
3.91502e-27	0.245415	0.434	0.104	6.70055e-23	0.354058	Stable	CASP7
3.98713e-27	0.397116	0.58	0.191	6.82397e-23	0.572917	Stable	NFAT5
3.99873e-27	0.189595	0.293	0.048	6.84382e-23	0.273527	Stable	RAPGEF1
4.04603e-27	0.109829	0.146	0.007	6.92478e-23	0.15845	Stable	PSEN2
4.18649e-27	-0.318096	1	0.998	7.16518e-23	-0.458915	Stable	RPS7
4.28142e-27	-0.703148	0.283	0.617	7.32765e-23	-1.01443	Down	CD27
4.33644e-27	0.468251	0.829	0.407	7.42181e-23	0.675544	Stable	PHF11
4.42066e-27	-0.706226	0.054	0.453	7.56595e-23	-1.01887	Down	SCML4
4.78921e-27	0.404635	0.99	0.85	8.19674e-23	0.583765	Stable	EDF1
4.87737e-27	0.552785	0.946	0.637	8.34762e-23	0.797501	Stable	HSPE1
5.04595e-27	0.178878	0.171	0.012	8.63614e-23	0.258067	Stable	AFAP1
6.07109e-27	0.229676	0.395	0.088	1.03907e-22	0.331352	Stable	CDC42EP3
6.41764e-27	0.331446	0.595	0.185	1.09838e-22	0.478176	Stable	TMEM208
6.68167e-27	0.174081	0.171	0.012	1.14357e-22	0.251145	Stable	PHLDA1
6.8916e-27	0.273814	0.415	0.099	1.1795e-22	0.39503	Stable	LACTB
9.42677e-27	0.690109	0.907	0.643	1.61339e-22	0.995616	Stable	GBP1
1.00093e-26	0.424668	0.976	0.764	1.71309e-22	0.612666	Stable	ANAPC16
1.03024e-26	0.277253	0.527	0.147	1.76325e-22	0.399991	Stable	PSMD14
1.03729e-26	0.305859	0.454	0.118	1.77533e-22	0.441262	Stable	CARS
1.09266e-26	0.210297	0.263	0.04	1.8701e-22	0.303395	Stable	MVK
1.41687e-26	0.187571	0.332	0.063	2.42498e-22	0.270607	Stable	MESDC1
1.45174e-26	-0.284516	1	1	2.48465e-22	-0.410469	Stable	PTMA
1.45594e-26	0.186158	0.249	0.035	2.49185e-22	0.268569	Stable	ZDHHC18
1.52841e-26	0.104863	0.112	0.001	2.61588e-22	0.151285	Stable	TLCD1
1.6023e-26	0.421825	0.722	0.289	2.74234e-22	0.608565	Stable	HN1
1.62459e-26	0.422753	0.976	0.916	2.78049e-22	0.609903	Stable	ARPC2
1.69748e-26	0.43364	0.966	0.78	2.90524e-22	0.62561	Stable	PSMA7
1.71333e-26	0.33108	0.283	0.048	2.93236e-22	0.477648	Stable	LAG3
1.85803e-26	0.332514	0.629	0.207	3.18002e-22	0.479716	Stable	STARD7
2.12467e-26	0.196824	0.351	0.071	3.63637e-22	0.283957	Stable	TTC7A
2.16293e-26	0.180759	0.239	0.032	3.70185e-22	0.26078	Stable	GBE1
2.18101e-26	0.344114	0.615	0.209	3.7328e-22	0.496451	Stable	POLR2H
2.2388e-26	0.285663	0.551	0.161	3.83171e-22	0.412125	Stable	CECR5
2.24077e-26	0.37648	0.683	0.241	3.83507e-22	0.543146	Stable	PARP14
2.81428e-26	0.20936	0.415	0.096	4.81665e-22	0.302042	Stable	BCKDK
2.82341e-26	0.208818	0.361	0.076	4.83226e-22	0.301261	Stable	TICAM1
2.84576e-26	0.174915	0.21	0.024	4.87052e-22	0.252349	Stable	BLM
2.94736e-26	0.207069	0.273	0.044	5.04441e-22	0.298738	Stable	MBD2
3.05459e-26	0.123018	0.151	0.009	5.22793e-22	0.177478	Stable	ACOT4
3.14679e-26	0.336315	0.58	0.183	5.38573e-22	0.4852	Stable	NCOA7
3.65164e-26	0.341356	0.527	0.156	6.24979e-22	0.492472	Stable	CISD3
4.01095e-26	0.195641	0.337	0.066	6.86475e-22	0.28225	Stable	NABP2
4.09195e-26	-0.435159	0.961	0.974	7.00338e-22	-0.627802	Stable	GLTSCR2
4.33878e-26	-0.701617	0.434	0.665	7.42582e-22	-1.01222	Down	TC2N
4.35854e-26	0.1548	0.127	0.004	7.45964e-22	0.223329	Stable	CD70
4.35854e-26	0.138943	0.127	0.004	7.45964e-22	0.200452	Stable	FEZ1
4.7244e-26	0.139302	0.132	0.005	8.08581e-22	0.200971	Stable	SLC41A2
5.1173e-26	0.115039	0.127	0.004	8.75827e-22	0.165966	Stable	SAP30
5.52371e-26	0.160111	0.195	0.02	9.45384e-22	0.230991	Stable	PARVB
6.50864e-26	0.278608	0.605	0.187	1.11395e-21	0.401947	Stable	UBE2A
6.52895e-26	0.166307	0.18	0.016	1.11743e-21	0.23993	Stable	HK2
7.23429e-26	-0.47804	0.863	0.939	1.23815e-21	-0.689665	Stable	GMFG
7.98849e-26	0.346302	0.541	0.169	1.36723e-21	0.499608	Stable	IL21R
8.81755e-26	0.391808	0.771	0.314	1.50912e-21	0.56526	Stable	GRINA
9.20492e-26	0.472843	0.649	0.243	1.57542e-21	0.682168	Stable	CORO1B
9.29102e-26	0.09359	0.102	0	1.59016e-21	0.135022	Stable	F12
1.0666e-25	0.428529	0.785	0.336	1.82548e-21	0.618237	Stable	RAB1B
1.3091e-25	0.483493	0.868	0.484	2.24052e-21	0.697533	Stable	BZW1
1.4241e-25	0.38986	0.595	0.199	2.43735e-21	0.562448	Stable	RNF19A
1.7513e-25	0.329854	0.629	0.207	2.99736e-21	0.475879	Stable	PSMC2
1.98954e-25	-0.50308	0.878	0.897	3.40509e-21	-0.725791	Stable	PNISR
2.05037e-25	0.368876	0.488	0.149	3.50921e-21	0.532175	Stable	SAMSN1
2.13253e-25	0.221167	0.356	0.078	3.64983e-21	0.319076	Stable	PPIF
2.15856e-25	0.228862	0.434	0.108	3.69438e-21	0.330178	Stable	CREB3
2.17081e-25	0.424172	0.81	0.364	3.71535e-21	0.61195	Stable	ACADVL
2.25944e-25	0.274401	0.537	0.155	3.86703e-21	0.395877	Stable	ELOVL1
2.32719e-25	0.224794	0.361	0.079	3.98299e-21	0.324309	Stable	EFHD2
2.6886e-25	0.335457	0.668	0.237	4.60154e-21	0.483962	Stable	TFG
2.69861e-25	-0.2253	1	1	4.61867e-21	-0.325039	Stable	RPL39
3.10896e-25	0.412347	0.727	0.294	5.32099e-21	0.594891	Stable	SZRD1
3.15965e-25	0.248637	0.468	0.124	5.40774e-21	0.358708	Stable	EML2
3.1879e-25	0.278524	0.517	0.15	5.45608e-21	0.401825	Stable	MRPL28
3.41718e-25	0.520716	0.756	0.359	5.84851e-21	0.751234	Stable	PDIA6
4.30336e-25	0.422018	0.873	0.526	7.36521e-21	0.608843	Stable	PSMB6
4.94819e-25	0.178809	0.317	0.061	8.46882e-21	0.257966	Stable	PCYT1A
5.04502e-25	0.146266	0.18	0.017	8.63456e-21	0.211018	Stable	UEVLD
5.34244e-25	-0.503405	0.805	0.922	9.14358e-21	-0.726259	Stable	EVL
5.50114e-25	0.120221	0.117	0.003	9.41521e-21	0.173442	Stable	GPR68
6.34778e-25	0.440775	0.888	0.573	1.08642e-20	0.635904	Stable	PSMA5
6.78523e-25	0.113976	0.122	0.004	1.16129e-20	0.164433	Stable	FADS3
7.22293e-25	0.198635	0.356	0.078	1.2362e-20	0.28657	Stable	MVD
7.48791e-25	0.334343	1	0.964	1.28156e-20	0.482355	Stable	OAZ1
8.32404e-25	0.275634	0.444	0.117	1.42466e-20	0.397656	Stable	PSTPIP1
9.68801e-25	0.368394	0.634	0.219	1.6581e-20	0.53148	Stable	TGFB1
1.10804e-24	0.251645	0.493	0.138	1.89642e-20	0.363047	Stable	CD59
1.1626e-24	0.148455	0.185	0.019	1.98979e-20	0.214175	Stable	MTHFD1L
1.36581e-24	0.119135	0.098	0	2.33759e-20	0.171876	Stable	CALD1
1.66716e-24	0.193454	0.332	0.069	2.85335e-20	0.279095	Stable	CSTF2
1.9183e-24	0.230695	0.42	0.107	3.28316e-20	0.332823	Stable	ARF3
1.98447e-24	0.277751	0.498	0.146	3.39643e-20	0.40071	Stable	PLGRKT
2.13002e-24	0.404373	0.976	0.851	3.64552e-20	0.583388	Stable	AC090498.1
2.21553e-24	0.484568	0.741	0.363	3.79188e-20	0.699084	Stable	DYNLL1
2.43881e-24	0.294566	0.532	0.164	4.17402e-20	0.424969	Stable	ANKLE2
2.56437e-24	0.232937	0.478	0.13	4.38892e-20	0.336057	Stable	TP53I13
2.69264e-24	0.41836	0.522	0.169	4.60845e-20	0.603565	Stable	ICOS
3.04706e-24	0.396263	0.771	0.33	5.21504e-20	0.571686	Stable	TCAF2
3.09268e-24	0.197151	0.302	0.059	5.29312e-20	0.284428	Stable	SNAPC1
3.09561e-24	0.516338	0.741	0.331	5.29814e-20	0.744918	Stable	TNFAIP3
3.1283e-24	0.303003	0.302	0.061	5.35409e-20	0.437141	Stable	LIMA1
3.81022e-24	0.605288	0.707	0.353	6.52119e-20	0.873246	Stable	ISG15
4.03494e-24	0.41627	0.902	0.579	6.90579e-20	0.600551	Stable	TMEM50A
4.10961e-24	0.602031	0.927	0.671	7.03359e-20	0.868547	Stable	CALR
4.12965e-24	0.300533	0.498	0.147	7.0679e-20	0.433578	Stable	KDM5B
4.33108e-24	0.25956	0.327	0.07	7.41264e-20	0.374466	Stable	LY75
4.47698e-24	0.201353	0.351	0.078	7.66235e-20	0.290491	Stable	PEA15
4.51579e-24	0.231959	0.415	0.105	7.72877e-20	0.334646	Stable	STXBP2
4.64081e-24	0.250415	0.434	0.117	7.94274e-20	0.361272	Stable	HTRA2
4.78977e-24	0.262147	0.132	0.007	8.19769e-20	0.378199	Stable	GNG8
5.2975e-24	0.427061	0.902	0.563	9.06667e-20	0.616119	Stable	CDC37
5.61566e-24	-0.332703	0.995	1	9.6112e-20	-0.479989	Stable	MT-CYB
5.78958e-24	0.38503	0.488	0.15	9.90887e-20	0.555481	Stable	PTGER4
5.91328e-24	0.371204	0.663	0.25	1.01206e-19	0.535534	Stable	PHF20L1
6.89136e-24	0.365008	0.732	0.287	1.17946e-19	0.526596	Stable	LYPLA2
7.08058e-24	0.208146	0.4	0.098	1.21184e-19	0.300292	Stable	SLC37A3
7.10643e-24	-0.190108	1	1	1.21627e-19	-0.274268	Stable	RPS27A
7.10841e-24	0.405763	0.883	0.453	1.2166e-19	0.585393	Stable	EIF4H
8.09244e-24	0.109302	0.132	0.007	1.38502e-19	0.15769	Stable	ATF3
8.2374e-24	0.0978718	0.112	0.003	1.40983e-19	0.141199	Stable	ADPRH
8.77173e-24	0.468482	0.893	0.544	1.50128e-19	0.675876	Stable	HSPB1
8.79276e-24	-0.613504	0.034	0.396	1.50488e-19	-0.8851	Stable	LY9
9.23251e-24	0.137833	0.117	0.004	1.58014e-19	0.198851	Stable	GPR25
9.36919e-24	0.15027	0.2	0.025	1.60354e-19	0.216794	Stable	TMEM64
9.42466e-24	0.163918	0.22	0.03	1.61303e-19	0.236483	Stable	SH3TC1
1.02072e-23	0.329639	0.624	0.215	1.74697e-19	0.475569	Stable	BOLA3
1.21993e-23	0.248067	0.498	0.144	2.08791e-19	0.357885	Stable	NFKBIB
1.23694e-23	0.240689	0.429	0.115	2.11703e-19	0.347241	Stable	CBFB
1.27427e-23	0.464919	0.946	0.722	2.18092e-19	0.670737	Stable	GPX4
1.5583e-23	0.136622	0.166	0.015	2.66703e-19	0.197105	Stable	B4GALT5
1.61366e-23	0.486586	0.883	0.599	2.76179e-19	0.701995	Stable	HSPD1
1.62644e-23	0.225357	0.537	0.16	2.78364e-19	0.325121	Stable	NUDT1
1.98188e-23	0.192254	0.224	0.033	3.39199e-19	0.277364	Stable	C4orf32
2.00176e-23	0.142317	0.093	0	3.42601e-19	0.205321	Stable	ZBTB32
2.00176e-23	0.0757907	0.093	0	3.42601e-19	0.109343	Stable	UPK1A
2.17192e-23	0.233194	0.346	0.079	3.71724e-19	0.336428	Stable	PATL1
2.5561e-23	0.183431	0.244	0.04	4.37476e-19	0.264635	Stable	LPP
2.58575e-23	0.387444	0.902	0.533	4.4255e-19	0.558964	Stable	CCT8
2.67225e-23	0.406173	0.976	0.856	4.57356e-19	0.585984	Stable	UBB
2.75009e-23	0.291025	1	0.993	4.70677e-19	0.41986	Stable	SERF2
2.78206e-23	-0.313912	1	0.996	4.7615e-19	-0.45288	Stable	RPL31
2.85944e-23	0.234448	0.234	0.037	4.89392e-19	0.338237	Stable	PTMS
3.49938e-23	0.240792	0.42	0.112	5.98919e-19	0.347389	Stable	PMVK
3.72333e-23	0.216117	0.278	0.053	6.37249e-19	0.311791	Stable	RRAS2
3.91936e-23	0.342686	0.673	0.249	6.70798e-19	0.494391	Stable	FAM50A
4.08588e-23	0.193981	0.293	0.059	6.99298e-19	0.279855	Stable	EPS8L2
4.09811e-23	-0.674894	0.18	0.508	7.01392e-19	-0.973666	Stable	STMN1
4.35948e-23	0.245802	0.337	0.078	7.46125e-19	0.354617	Stable	CD38
4.9853e-23	0.215131	0.376	0.092	8.53235e-19	0.310368	Stable	FAM210A
5.26591e-23	0.570642	0.98	0.89	9.0126e-19	0.823262	Stable	S100A6
5.63347e-23	0.309407	0.61	0.219	9.64168e-19	0.44638	Stable	GDI1
5.7609e-23	0.167534	0.151	0.012	9.85978e-19	0.2417	Stable	AC018816.3
7.52269e-23	0.78284	0.751	0.377	1.28751e-18	1.1294	Up	CD69
7.58307e-23	0.357987	0.698	0.28	1.29784e-18	0.516466	Stable	EIF4A1
8.18388e-23	0.0920892	0.102	0.002	1.40067e-18	0.132857	Stable	FES
9.1061e-23	0.399997	0.849	0.411	1.55851e-18	0.577073	Stable	ANAPC11
9.1225e-23	0.379542	0.737	0.316	1.56132e-18	0.547563	Stable	LPIN2
9.29121e-23	0.135473	0.205	0.027	1.59019e-18	0.195446	Stable	RPL39L
9.97296e-23	0.313307	0.61	0.215	1.70687e-18	0.452007	Stable	TXNDC17
1.04049e-22	0.357182	0.668	0.257	1.78079e-18	0.515305	Stable	GRPEL1
1.04886e-22	0.21285	0.254	0.045	1.79513e-18	0.307078	Stable	CAPG
1.16325e-22	-0.2279	1	1	1.9909e-18	-0.328791	Stable	RPL36
1.16827e-22	-0.511685	0.707	0.82	1.99949e-18	-0.738206	Stable	LAT
1.19507e-22	0.241374	0.468	0.135	2.04536e-18	0.348229	Stable	MALT1
1.38485e-22	-0.452252	0.868	0.924	2.37016e-18	-0.652462	Stable	LAPTM5
1.40509e-22	0.182673	0.244	0.042	2.40482e-18	0.263542	Stable	STAG3
1.49115e-22	0.227632	0.532	0.162	2.55211e-18	0.328404	Stable	BLOC1S1
1.60724e-22	0.487608	0.58	0.226	2.75079e-18	0.70347	Stable	PDE4B
1.75838e-22	0.392468	0.971	0.8	3.00947e-18	0.566211	Stable	PTGES3
1.85073e-22	0.423833	0.551	0.195	3.16752e-18	0.611462	Stable	SERPINB9
1.95185e-22	0.352282	0.985	0.904	3.3406e-18	0.508235	Stable	YWHAZ
2.06095e-22	0.232526	0.493	0.147	3.52732e-18	0.335464	Stable	WDR18
2.06578e-22	0.153049	0.171	0.018	3.53559e-18	0.220803	Stable	LINC00152
2.10805e-22	0.253699	0.551	0.176	3.60792e-18	0.36601	Stable	ACD
2.17837e-22	0.384952	0.844	0.423	3.72827e-18	0.555368	Stable	UBE2N
2.21272e-22	0.175201	0.351	0.082	3.78708e-18	0.252761	Stable	ALAS1
2.44328e-22	0.296266	0.502	0.159	4.18167e-18	0.427422	Stable	PARP12
2.4504e-22	0.402691	0.829	0.417	4.19387e-18	0.580961	Stable	PSMA4
3.38835e-22	0.184206	0.366	0.088	5.79916e-18	0.265753	Stable	TSR1
3.49148e-22	0.167647	0.215	0.032	5.97566e-18	0.241863	Stable	ACOT9
3.59812e-22	-0.276351	1	1	6.15818e-18	-0.398691	Stable	RPS18
3.60337e-22	0.349141	0.98	0.716	6.16717e-18	0.503705	Stable	ATP6V0E1
3.70151e-22	0.3094	0.654	0.239	6.33514e-18	0.44637	Stable	RER1
3.7147e-22	0.240486	0.346	0.085	6.3577e-18	0.346948	Stable	SIAH2
3.96337e-22	0.36447	0.844	0.39	6.78331e-18	0.525818	Stable	BSG
4.33144e-22	0.321144	0.717	0.264	7.41327e-18	0.463313	Stable	TIMM17B
4.35553e-22	0.358174	0.971	0.796	7.4545e-18	0.516736	Stable	TCEB2
4.35997e-22	0.24228	0.571	0.185	7.46209e-18	0.349536	Stable	ITGB1BP1
4.47369e-22	0.160647	0.302	0.063	7.65672e-18	0.231765	Stable	HCCS
4.55041e-22	0.211859	0.366	0.091	7.78802e-18	0.305648	Stable	DAPP1
4.9969e-22	0.377653	0.751	0.342	8.55219e-18	0.544837	Stable	YWHAE
6.09895e-22	0.113428	0.132	0.009	1.04384e-17	0.163643	Stable	SYNGR3
6.95714e-22	0.184509	0.263	0.05	1.19071e-17	0.26619	Stable	RASSF2
7.07081e-22	0.368494	0.615	0.233	1.21017e-17	0.531625	Stable	COX20
7.22032e-22	0.316628	0.478	0.151	1.23576e-17	0.456798	Stable	IRF2BP2
8.06578e-22	0.13246	0.127	0.008	1.38046e-17	0.191099	Stable	TP53I11
8.30333e-22	0.244799	0.507	0.157	1.42111e-17	0.353171	Stable	CYB5R3
9.27129e-22	0.108223	0.161	0.016	1.58678e-17	0.156132	Stable	MRPL23
9.60776e-22	0.280102	0.688	0.252	1.64437e-17	0.404102	Stable	STOML2
1.04991e-21	-0.649781	0.117	0.458	1.79691e-17	-0.937436	Stable	FBLN5
1.09056e-21	0.376425	0.815	0.427	1.8665e-17	0.543066	Stable	VDAC2
1.09232e-21	0.235101	0.468	0.138	1.86951e-17	0.339179	Stable	JOSD2
1.09853e-21	-0.227461	1	1	1.88014e-17	-0.328157	Stable	RPS4X
1.1791e-21	-0.237065	1	1	2.01804e-17	-0.342013	Stable	RPL7A
1.22097e-21	0.321666	0.702	0.284	2.08969e-17	0.464066	Stable	EIF6
1.26702e-21	0.210382	0.478	0.14	2.1685e-17	0.303518	Stable	APBA3
1.27687e-21	0.311665	0.756	0.307	2.18536e-17	0.449638	Stable	PSMD11
1.30575e-21	0.322052	1	0.992	2.23478e-17	0.464622	Stable	H3F3B
1.33691e-21	0.153288	0.166	0.018	2.28813e-17	0.221148	Stable	CES4A
1.42198e-21	0.522038	0.883	0.615	2.43372e-17	0.753141	Stable	SQSTM1
1.43547e-21	0.50432	0.937	0.8	2.45681e-17	0.727581	Stable	LSP1
1.56e-21	0.356686	0.59	0.219	2.66993e-17	0.51459	Stable	ARHGAP25
1.56194e-21	0.351071	0.995	0.922	2.67326e-17	0.506488	Stable	RPL36A
1.57064e-21	0.303831	0.639	0.233	2.68815e-17	0.438336	Stable	ACTR1B
2.01901e-21	0.136256	0.215	0.033	3.45553e-17	0.196577	Stable	ANXA4
2.05118e-21	0.341555	0.741	0.315	3.5106e-17	0.492759	Stable	CYC1
2.08622e-21	0.366612	0.795	0.37	3.57056e-17	0.528909	Stable	ARID5B
2.19757e-21	0.22114	0.41	0.112	3.76115e-17	0.319038	Stable	CAPN2
2.42518e-21	-0.642038	0.634	0.745	4.15069e-17	-0.926265	Stable	PDCD4
2.50631e-21	0.129033	0.137	0.01	4.28954e-17	0.186155	Stable	RP11-798M19.6
2.55054e-21	0.30638	0.639	0.238	4.36525e-17	0.442013	Stable	PFKL
2.68345e-21	0.484244	0.985	0.888	4.59273e-17	0.698616	Stable	STAT1
2.77032e-21	0.271318	0.693	0.254	4.74139e-17	0.391429	Stable	CMTM3
2.78435e-21	0.211786	0.444	0.128	4.76542e-17	0.305543	Stable	ATP1B3
2.98188e-21	0.353972	0.663	0.272	5.10348e-17	0.510674	Stable	SH3BP1
2.99356e-21	0.26097	0.522	0.168	5.12348e-17	0.3765	Stable	GLRX3
3.07335e-21	0.176519	0.312	0.07	5.26004e-17	0.254663	Stable	HEMK1
3.08009e-21	0.14116	0.18	0.023	5.27157e-17	0.203651	Stable	SPATS2L
3.1138e-21	0.188922	0.254	0.048	5.32928e-17	0.272557	Stable	RGS3
3.15282e-21	0.403775	0.785	0.391	5.39605e-17	0.582524	Stable	PFDN2
3.29385e-21	0.3557	0.707	0.288	5.63742e-17	0.513167	Stable	PHPT1
3.35449e-21	0.143969	0.312	0.069	5.74121e-17	0.207704	Stable	TOLLIP
3.45475e-21	0.371017	0.761	0.336	5.9128e-17	0.535264	Stable	NECAP2
3.49142e-21	0.385365	0.868	0.504	5.97556e-17	0.555964	Stable	SHFM1
3.58976e-21	0.226775	0.312	0.074	6.14387e-17	0.327167	Stable	CKS2
3.61389e-21	0.788698	0.917	0.836	6.18517e-17	1.13785	Up	VIM
3.8546e-21	0.202846	0.385	0.101	6.59715e-17	0.292645	Stable	RMDN3
3.98163e-21	0.182746	0.366	0.093	6.81456e-17	0.263647	Stable	USF2
4.0451e-21	0.315255	0.546	0.188	6.92318e-17	0.454816	Stable	NUP58
4.26362e-21	0.0846276	0.083	0	7.29719e-17	0.122092	Stable	NOD2
4.33839e-21	0.18816	0.395	0.105	7.42515e-17	0.271457	Stable	RQCD1
4.69217e-21	0.236351	0.42	0.121	8.03064e-17	0.340983	Stable	TRAF3
5.01366e-21	0.403317	0.805	0.429	8.58089e-17	0.581863	Stable	MVP
5.0394e-21	0.237002	0.429	0.125	8.62494e-17	0.341921	Stable	EED
5.20469e-21	0.168085	0.385	0.1	8.90783e-17	0.242496	Stable	CDCA4
5.2821e-21	0.161623	0.224	0.038	9.04032e-17	0.233172	Stable	NCKIPSD
5.51876e-21	-0.423929	0.829	0.885	9.44535e-17	-0.611601	Stable	ATP6V1G1
6.07971e-21	0.233813	0.527	0.168	1.04054e-16	0.33732	Stable	DCPS
7.06812e-21	0.236986	0.507	0.162	1.20971e-16	0.341899	Stable	ZPR1
7.11515e-21	0.391817	0.834	0.448	1.21776e-16	0.565272	Stable	PSMD8
9.46855e-21	0.147703	0.288	0.061	1.62054e-16	0.21309	Stable	GIPC1
9.68958e-21	0.0862003	0.088	0.001	1.65837e-16	0.124361	Stable	TNFRSF11A
9.78081e-21	0.0959468	0.088	0.001	1.67399e-16	0.138422	Stable	TMPRSS3
9.87288e-21	0.0736497	0.088	0.001	1.68974e-16	0.106254	Stable	AP001046.5
9.90418e-21	0.330883	0.795	0.348	1.6951e-16	0.477364	Stable	SELT
1.05282e-20	0.112545	0.176	0.022	1.80191e-16	0.162368	Stable	STARD4
1.15133e-20	0.351697	0.99	0.819	1.9705e-16	0.507391	Stable	UBL5
1.20051e-20	-0.637187	0.4	0.609	2.05467e-16	-0.919266	Stable	GIMAP2
1.40286e-20	0.349367	0.61	0.24	2.401e-16	0.504029	Stable	HERPUD1
1.44929e-20	-0.485045	0.702	0.8	2.48047e-16	-0.699772	Stable	CD3G
1.48193e-20	0.202248	0.468	0.141	2.53633e-16	0.291783	Stable	FBRS
1.52085e-20	0.270791	0.098	0.003	2.60294e-16	0.390669	Stable	UBD
1.59488e-20	0.30792	0.449	0.144	2.72964e-16	0.444234	Stable	APOBEC3G
1.78013e-20	0.185381	0.317	0.075	3.04669e-16	0.267448	Stable	TFE3
1.78515e-20	0.156206	0.283	0.06	3.05529e-16	0.225358	Stable	RCN1
2.00617e-20	0.208897	0.424	0.123	3.43356e-16	0.301374	Stable	TIMM50
2.18872e-20	0.244517	0.62	0.219	3.746e-16	0.352764	Stable	USP14
2.1891e-20	0.352529	0.766	0.349	3.74665e-16	0.508591	Stable	VASP
2.2442e-20	0.0928767	0.102	0.004	3.84095e-16	0.133993	Stable	ALOX5
2.38221e-20	-0.503845	0.81	0.836	4.07714e-16	-0.726895	Stable	STK17A
2.44885e-20	0.383697	0.829	0.474	4.1912e-16	0.553558	Stable	UQCRQ
2.46538e-20	-0.601663	0.415	0.63	4.2195e-16	-0.868016	Stable	RBL2
2.54598e-20	0.18719	0.361	0.094	4.35744e-16	0.270058	Stable	STOM
2.57639e-20	0.203475	0.429	0.124	4.40949e-16	0.293553	Stable	SCO2
2.58434e-20	0.284488	0.732	0.288	4.42309e-16	0.410429	Stable	RAB10
2.72147e-20	0.245122	0.488	0.157	4.65779e-16	0.353637	Stable	RANGAP1
2.75423e-20	0.341314	0.81	0.394	4.71386e-16	0.492412	Stable	TCEB1
2.96122e-20	-0.593836	0.434	0.629	5.06813e-16	-0.856725	Stable	ADD3
3.02607e-20	0.181745	0.366	0.095	5.17912e-16	0.262203	Stable	OXSR1
3.09548e-20	0.168562	0.366	0.095	5.29791e-16	0.243184	Stable	ASMTL
3.11472e-20	0.215499	0.473	0.146	5.33085e-16	0.310899	Stable	PTP4A1
3.19634e-20	0.175531	0.298	0.068	5.47054e-16	0.253237	Stable	FUT11
3.5536e-20	0.19109	0.42	0.119	6.08198e-16	0.275685	Stable	JMJD6
3.64709e-20	-0.488587	0.766	0.816	6.24199e-16	-0.704882	Stable	CAMK4
3.74001e-20	0.343973	0.795	0.365	6.40102e-16	0.496249	Stable	NUTF2
3.74604e-20	0.356565	0.956	0.809	6.41135e-16	0.514414	Stable	CDC42
3.92327e-20	0.15161	0.332	0.08	6.71468e-16	0.218727	Stable	ZBTB7B
4.08075e-20	0.267732	0.541	0.187	6.98421e-16	0.386256	Stable	CCDC115
4.12354e-20	0.274425	0.585	0.207	7.05743e-16	0.395912	Stable	DCTPP1
4.32224e-20	0.335439	1	0.999	7.39751e-16	0.483936	Stable	EIF1
4.38264e-20	0.148337	0.22	0.038	7.50088e-16	0.214005	Stable	HSPA1B
4.42429e-20	0.365197	0.917	0.682	7.57217e-16	0.526868	Stable	ARF1
5.55857e-20	0.174152	0.283	0.062	9.51349e-16	0.251248	Stable	STX6
5.72319e-20	0.299161	0.595	0.227	9.79524e-16	0.431597	Stable	TLN1
6.19828e-20	0.123304	0.078	0	1.06084e-15	0.177891	Stable	LIF
6.39492e-20	0.413891	0.829	0.517	1.09449e-15	0.597118	Stable	PRELID1
6.55994e-20	0.217092	0.459	0.141	1.12273e-15	0.313197	Stable	RUVBL2
8.20043e-20	0.228365	0.38	0.107	1.4035e-15	0.329461	Stable	GCH1
8.60424e-20	0.345456	0.937	0.738	1.47262e-15	0.498388	Stable	PRR13
9.15157e-20	-0.368259	0.932	0.988	1.56629e-15	-0.531285	Stable	ARHGDIB
9.26244e-20	0.355659	0.956	0.688	1.58527e-15	0.513108	Stable	TMEM258
9.52801e-20	0.126883	0.117	0.008	1.63072e-15	0.183054	Stable	PLA2G4C
9.88424e-20	0.363623	0.815	0.401	1.69169e-15	0.524597	Stable	RAB11A
1.04828e-19	0.345241	0.751	0.34	1.79414e-15	0.498078	Stable	PPP1R18
1.05516e-19	0.147388	0.215	0.037	1.80591e-15	0.212636	Stable	TBK1
1.11432e-19	0.32799	0.576	0.221	1.90716e-15	0.47319	Stable	MANF
1.21943e-19	0.3686	0.859	0.484	2.08705e-15	0.531777	Stable	COPE
1.32761e-19	0.293283	0.624	0.24	2.2722e-15	0.423118	Stable	CCDC124
1.33278e-19	0.287771	0.649	0.244	2.28106e-15	0.415166	Stable	KDELR2
1.37914e-19	0.10771	0.083	0.001	2.3604e-15	0.155393	Stable	AC017002.1
1.43957e-19	0.275272	0.61	0.23	2.46382e-15	0.397134	Stable	CYB5B
1.50026e-19	0.122201	0.156	0.018	2.5677e-15	0.176299	Stable	RP11-386I14.4
1.63064e-19	0.16487	0.21	0.036	2.79084e-15	0.237857	Stable	EZH2
1.80624e-19	0.242045	0.58	0.203	3.09138e-15	0.349198	Stable	GLO1
1.85414e-19	0.157003	0.268	0.058	3.17336e-15	0.226508	Stable	GPHN
1.97597e-19	0.181611	0.195	0.031	3.38188e-15	0.26201	Stable	MAF
1.99031e-19	0.335631	0.956	0.683	3.40642e-15	0.484213	Stable	BRK1
2.05108e-19	0.212582	0.371	0.103	3.51043e-15	0.306691	Stable	BCAP29
2.10941e-19	0.165663	0.302	0.072	3.61026e-15	0.239	Stable	PLOD3
2.20107e-19	0.0999377	0.107	0.006	3.76713e-15	0.14418	Stable	PHLDA2
2.28515e-19	0.0868613	0.088	0.002	3.91103e-15	0.125314	Stable	SLC35F3
2.32577e-19	0.0749018	0.088	0.002	3.98056e-15	0.108061	Stable	AP1S3
2.4328e-19	0.351455	0.761	0.371	4.16374e-15	0.507042	Stable	ANXA7
2.58488e-19	0.147391	0.22	0.04	4.42402e-15	0.21264	Stable	NME1
2.75006e-19	0.31564	0.707	0.298	4.70673e-15	0.455372	Stable	ELOVL5
3.10724e-19	0.354448	0.834	0.466	5.31805e-15	0.51136	Stable	TALDO1
3.25745e-19	-0.601501	0.127	0.429	5.57513e-15	-0.867783	Stable	AC006129.2
3.44427e-19	0.228292	0.507	0.17	5.89487e-15	0.329355	Stable	TIMM17A
3.51099e-19	0.302726	0.712	0.292	6.00905e-15	0.436741	Stable	TMUB1
3.54647e-19	0.0934	0.127	0.01	6.06978e-15	0.134748	Stable	BATF3
3.72828e-19	0.226161	0.493	0.164	6.38095e-15	0.326282	Stable	GNB1
3.85397e-19	0.291525	0.995	0.948	6.59607e-15	0.420582	Stable	PCBP1
3.96117e-19	0.153508	0.341	0.088	6.77955e-15	0.221465	Stable	TOB2
3.99782e-19	0.207582	0.405	0.119	6.84227e-15	0.299478	Stable	MGAT2
4.13092e-19	0.165538	0.302	0.073	7.07007e-15	0.23882	Stable	MICAL1
4.19981e-19	0.240222	0.663	0.249	7.18798e-15	0.346567	Stable	TIPRL
4.5245e-19	0.355231	0.766	0.356	7.74368e-15	0.51249	Stable	SCAMP3
4.53226e-19	0.368078	0.932	0.652	7.75696e-15	0.531025	Stable	CAP1
4.53645e-19	0.192136	0.424	0.128	7.76413e-15	0.277194	Stable	KEAP1
5.02938e-19	0.310521	0.741	0.321	8.60778e-15	0.447986	Stable	KDSR
5.03187e-19	0.402664	0.595	0.243	8.61204e-15	0.580921	Stable	REL
5.12542e-19	-0.599961	0.161	0.444	8.77216e-15	-0.865561	Stable	NGFRAP1
5.3062e-19	0.201796	0.327	0.086	9.08156e-15	0.291131	Stable	MAST4
5.73487e-19	0.189073	0.415	0.122	9.81523e-15	0.272774	Stable	UBE2Z
6.48749e-19	0.323379	0.673	0.275	1.11033e-14	0.466538	Stable	DDT
6.69524e-19	0.319236	0.507	0.187	1.14589e-14	0.460559	Stable	IFI44L
6.71062e-19	0.159815	0.244	0.05	1.14852e-14	0.230564	Stable	LONP1
6.74837e-19	-0.276596	1	0.999	1.15498e-14	-0.399044	Stable	RPL27
6.77637e-19	0.168302	0.317	0.079	1.15978e-14	0.242809	Stable	NABP1
7.21213e-19	0.172277	0.351	0.095	1.23436e-14	0.248543	Stable	RAVER1
7.53224e-19	0.376593	0.746	0.367	1.28914e-14	0.543309	Stable	DYNLT1
8.11786e-19	-0.490496	0.751	0.815	1.38937e-14	-0.707636	Stable	DDX17
8.2881e-19	-0.466996	0.893	0.905	1.41851e-14	-0.673733	Stable	HIST1H4C
8.37552e-19	0.384165	0.941	0.807	1.43347e-14	0.554233	Stable	PPIB
8.39573e-19	0.349126	0.932	0.649	1.43693e-14	0.503682	Stable	FKBP8
8.51856e-19	0.118528	0.234	0.045	1.45795e-14	0.171	Stable	GEMIN8
8.98995e-19	0.0695516	0.073	0	1.53863e-14	0.100342	Stable	AC008063.2
9.31494e-19	0.326502	0.863	0.472	1.59425e-14	0.471043	Stable	MDH1
9.45627e-19	-0.569119	0.171	0.448	1.61844e-14	-0.821066	Stable	PRKACB
9.4655e-19	0.190834	0.239	0.049	1.62002e-14	0.275315	Stable	KCNN4
9.86771e-19	0.149334	0.249	0.052	1.68886e-14	0.215443	Stable	GMPPB
1.00739e-18	0.276995	0.366	0.109	1.72415e-14	0.399619	Stable	MSMO1
1.03359e-18	0.127146	0.141	0.015	1.76899e-14	0.183433	Stable	IL15
1.04761e-18	0.500083	0.922	0.756	1.79298e-14	0.721467	Stable	SRGN
1.16885e-18	0.122805	0.112	0.008	2.00048e-14	0.17717	Stable	PTGER2
1.18088e-18	0.211301	0.127	0.011	2.02108e-14	0.304843	Stable	MT1E
1.22446e-18	0.402408	0.732	0.353	2.09566e-14	0.580552	Stable	RHOF
1.33367e-18	0.132108	0.2	0.034	2.28258e-14	0.190591	Stable	PRICKLE3
1.33766e-18	0.1108	0.151	0.018	2.28941e-14	0.159851	Stable	IRAK2
1.3585e-18	0.162795	0.312	0.078	2.32507e-14	0.234864	Stable	SLC25A22
1.36333e-18	0.272935	0.58	0.216	2.33333e-14	0.393763	Stable	IDI1
1.51694e-18	0.466427	0.971	0.9	2.59625e-14	0.672911	Stable	CD7
1.54554e-18	0.429973	0.459	0.167	2.64519e-14	0.62032	Stable	IFIT3
1.71142e-18	0.134001	0.273	0.061	2.9291e-14	0.193322	Stable	TSPAN5
1.74242e-18	-0.402464	0.81	0.876	2.98215e-14	-0.580633	Stable	LCK
1.88307e-18	0.305169	0.659	0.271	3.22288e-14	0.440266	Stable	REEP5
1.95115e-18	0.253346	0.546	0.197	3.33939e-14	0.365501	Stable	MOB3A
2.01704e-18	0.278463	0.512	0.182	3.45217e-14	0.401738	Stable	FBXW5
2.0303e-18	0.0726098	0.078	0.001	3.47485e-14	0.104754	Stable	FAM57A
2.22755e-18	0.246929	0.283	0.07	3.81245e-14	0.356243	Stable	PCSK1N
2.30112e-18	0.172652	0.229	0.046	3.93837e-14	0.249084	Stable	LGALS9
2.33421e-18	0.251031	0.62	0.234	3.99499e-14	0.362161	Stable	PFDN6
2.46215e-18	0.354115	0.99	0.929	4.21396e-14	0.51088	Stable	YBX1
2.52411e-18	0.318062	0.971	0.871	4.32002e-14	0.458867	Stable	SKP1
2.5693e-18	0.100911	0.156	0.02	4.39735e-14	0.145584	Stable	NFE2L3
2.58899e-18	0.353178	0.737	0.362	4.43106e-14	0.509528	Stable	DDX39A
2.70386e-18	0.111415	0.137	0.014	4.62766e-14	0.160738	Stable	PLD2
2.86176e-18	0.388565	0.8	0.435	4.89791e-14	0.560581	Stable	CCT6A
3.13653e-18	0.253207	0.995	0.955	5.36816e-14	0.3653	Stable	SRP14
3.17441e-18	0.0978467	0.098	0.005	5.43301e-14	0.141163	Stable	SCD
3.23326e-18	0.354127	0.756	0.377	5.53372e-14	0.510897	Stable	PDAP1
3.27039e-18	0.33789	0.907	0.638	5.59727e-14	0.487473	Stable	UBE2I
3.34459e-18	0.268774	0.61	0.239	5.72427e-14	0.387759	Stable	GNAI3
3.48957e-18	-0.601289	0.556	0.695	5.9724e-14	-0.867477	Stable	ITM2A
3.54031e-18	0.225962	0.541	0.19	6.05924e-14	0.325995	Stable	CISD2
3.61835e-18	0.260726	0.551	0.203	6.19281e-14	0.376148	Stable	TMBIM1
3.789e-18	0.0881393	0.093	0.004	6.48488e-14	0.127158	Stable	GBP6
3.79543e-18	0.426999	0.8	0.456	6.49588e-14	0.616029	Stable	PDCD5
3.9898e-18	0.182808	0.376	0.109	6.82854e-14	0.263737	Stable	PLIN3
4.04592e-18	-0.324617	0.995	0.996	6.92459e-14	-0.468323	Stable	MT-ND1
4.07052e-18	0.270903	0.668	0.256	6.96669e-14	0.390831	Stable	NXT1
4.22492e-18	0.307268	0.756	0.333	7.23095e-14	0.443294	Stable	CLPP
4.24401e-18	0.341441	0.712	0.343	7.26362e-14	0.492595	Stable	PRDX3
4.49971e-18	0.196964	0.463	0.149	7.70125e-14	0.284158	Stable	TIMM23
4.70777e-18	0.152349	0.322	0.084	8.05734e-14	0.219793	Stable	ARNTL
5.36511e-18	0.350341	0.571	0.232	9.18239e-14	0.505436	Stable	GPR183
5.45232e-18	0.250957	0.507	0.182	9.33164e-14	0.362054	Stable	SRA1
5.47198e-18	-0.204079	1	1	9.3653e-14	-0.294424	Stable	RPS8
6.0122e-18	0.195885	0.439	0.142	1.02899e-13	0.282602	Stable	DNAJC1
6.14621e-18	0.23403	0.595	0.223	1.05192e-13	0.337634	Stable	HSBP1
6.63589e-18	0.229012	0.561	0.203	1.13573e-13	0.330395	Stable	TRIM69
8.42001e-18	-0.360086	0.995	0.982	1.44108e-13	-0.519494	Stable	DDX5
9.5369e-18	0.30826	0.98	0.87	1.63224e-13	0.444726	Stable	OST4
9.54125e-18	0.106177	0.156	0.021	1.63299e-13	0.15318	Stable	ZMIZ1
9.79168e-18	0.263736	0.576	0.216	1.67585e-13	0.38049	Stable	CLIP1
9.83848e-18	0.177486	0.424	0.132	1.68386e-13	0.256059	Stable	ATP6V1B2
9.84596e-18	0.307719	0.532	0.198	1.68514e-13	0.443944	Stable	RUNX3
1.03909e-17	0.292724	0.824	0.392	1.7784e-13	0.422311	Stable	ATP6V0B
1.08139e-17	0.351622	0.805	0.404	1.8508e-13	0.507283	Stable	RNH1
1.34646e-17	0.1584	0.4	0.119	2.30446e-13	0.228523	Stable	SIRT6
1.39182e-17	0.180863	0.337	0.094	2.3821e-13	0.260931	Stable	GRN
1.43549e-17	0.140157	0.22	0.043	2.45684e-13	0.202204	Stable	PPP1R9B
1.4588e-17	0.195638	0.371	0.112	2.49674e-13	0.282246	Stable	PLSCR1
1.47818e-17	0.310304	0.834	0.443	2.5299e-13	0.447674	Stable	NDUFAB1
1.50348e-17	0.160802	0.249	0.056	2.57321e-13	0.231989	Stable	NEDD9
1.50599e-17	0.188916	0.429	0.137	2.5775e-13	0.272548	Stable	SP140
1.59945e-17	0.156737	0.307	0.08	2.73746e-13	0.226124	Stable	CBWD1
1.71399e-17	0.0710342	0.107	0.008	2.9335e-13	0.102481	Stable	CYFIP1
1.85477e-17	0.140188	0.4	0.119	3.17444e-13	0.202249	Stable	XPNPEP1
2.0075e-17	0.117977	0.185	0.031	3.43583e-13	0.170205	Stable	C4orf46
2.11542e-17	0.187215	0.493	0.168	3.62054e-13	0.270094	Stable	TCIRG1
2.12422e-17	-0.314704	0.995	0.995	3.6356e-13	-0.454022	Stable	EEF1B2
2.17835e-17	-0.472098	0.605	0.705	3.72824e-13	-0.681093	Stable	CUTA
2.1852e-17	0.266583	0.639	0.265	3.73997e-13	0.384599	Stable	ZC3H7A
2.323e-17	0.101276	0.132	0.014	3.97581e-13	0.14611	Stable	FBXL8
2.47486e-17	0.236124	0.532	0.194	4.23572e-13	0.340655	Stable	TOMM40
2.4884e-17	0.351226	0.868	0.469	4.25889e-13	0.506712	Stable	PSMD7
2.56495e-17	0.146109	0.346	0.096	4.38992e-13	0.210791	Stable	CSRP1
2.73071e-17	0.223227	0.444	0.148	4.67361e-13	0.322048	Stable	CRTC2
2.77699e-17	0.143556	0.278	0.068	4.75283e-13	0.207107	Stable	TFPT
2.79091e-17	0.076125	0.073	0.001	4.77665e-13	0.109825	Stable	DPYSL4
2.87303e-17	0.155092	0.337	0.094	4.91719e-13	0.22375	Stable	NCLN
2.89615e-17	0.0565715	0.073	0.001	4.95677e-13	0.0816154	Stable	CSF2
2.91953e-17	-0.421906	0.849	0.87	4.99678e-13	-0.608682	Stable	IKZF1
2.95e-17	0.298349	0.673	0.291	5.04893e-13	0.430426	Stable	CTSB
3.02968e-17	0.16952	0.19	0.034	5.18529e-13	0.244566	Stable	HLA-G
3.20629e-17	0.133975	0.22	0.044	5.48756e-13	0.193285	Stable	RBBP9
3.28848e-17	0.180648	0.434	0.141	5.62824e-13	0.260621	Stable	MAP2K3
3.35358e-17	0.100215	0.117	0.01	5.73966e-13	0.144579	Stable	RP11-138A9.2
3.57229e-17	0.128027	0.18	0.03	6.11398e-13	0.184704	Stable	TMEM63B
3.61638e-17	0.0864874	0.117	0.01	6.18943e-13	0.124775	Stable	RILP
3.6575e-17	0.257025	0.459	0.162	6.25981e-13	0.370809	Stable	SEC14L1
3.75054e-17	0.193066	0.439	0.143	6.41905e-13	0.278536	Stable	CARHSP1
3.92327e-17	0.206971	0.551	0.201	6.71468e-13	0.298596	Stable	MRPL17
3.95566e-17	-0.547939	0.312	0.54	6.77011e-13	-0.79051	Stable	RGCC
4.06362e-17	0.222463	0.629	0.243	6.95488e-13	0.320946	Stable	NAA20
4.23527e-17	0.22487	0.41	0.133	7.24866e-13	0.324419	Stable	CHD7
4.32683e-17	0.183408	0.307	0.084	7.40537e-13	0.264602	Stable	RIPK2
4.32722e-17	0.144429	0.298	0.077	7.40605e-13	0.208367	Stable	AGFG1
4.36167e-17	0.0755201	0.078	0.002	7.46499e-13	0.108953	Stable	C17orf58
4.36167e-17	0.070885	0.078	0.002	7.46499e-13	0.102266	Stable	C17orf96
4.36349e-17	0.225593	0.483	0.17	7.46811e-13	0.325462	Stable	VOPP1
4.42162e-17	0.106669	0.161	0.024	7.5676e-13	0.15389	Stable	KIF1C
4.49099e-17	0.159102	0.38	0.113	7.68634e-13	0.229536	Stable	C5orf15
4.51405e-17	0.172502	0.4	0.124	7.7258e-13	0.248868	Stable	IKBKG
4.71957e-17	0.241772	0.537	0.2	8.07754e-13	0.348803	Stable	LAP3
5.13117e-17	0.376976	0.839	0.454	8.78199e-13	0.543862	Stable	MSN
5.1742e-17	0.262136	0.722	0.309	8.85565e-13	0.378182	Stable	DNAJC15
5.50014e-17	0.16241	0.298	0.078	9.41349e-13	0.234309	Stable	NFE2L1
5.66786e-17	0.127134	0.254	0.059	9.70054e-13	0.183415	Stable	ADAM15
5.88526e-17	-0.534239	0.122	0.399	1.00726e-12	-0.770745	Stable	TMEM204
6.20416e-17	0.325371	0.6	0.265	1.06184e-12	0.469411	Stable	SNHG15
6.29287e-17	-0.497516	0.532	0.671	1.07703e-12	-0.717764	Stable	CLEC2B
6.35129e-17	0.0809267	0.112	0.009	1.08702e-12	0.116753	Stable	MICAL3
6.867e-17	0.127204	0.239	0.053	1.17529e-12	0.183517	Stable	UBE2M
6.90909e-17	0.131746	0.41	0.125	1.18249e-12	0.190069	Stable	ARL1
7.35179e-17	0.130337	0.224	0.047	1.25826e-12	0.188037	Stable	RAB20
7.6385e-17	0.304074	0.805	0.41	1.30733e-12	0.438687	Stable	SRI
7.91092e-17	0.315316	0.78	0.379	1.35395e-12	0.454905	Stable	DNPEP
8.03225e-17	0.127066	0.224	0.047	1.37472e-12	0.183317	Stable	ACP2
8.42717e-17	0.454738	0.8	0.469	1.44231e-12	0.656048	Stable	DDX21
8.59461e-17	0.205329	0.405	0.129	1.47097e-12	0.296227	Stable	RPS6KA1
9.14178e-17	0.115438	0.176	0.029	1.56462e-12	0.166542	Stable	MFHAS1
9.32992e-17	0.110643	0.107	0.009	1.59682e-12	0.159624	Stable	MYBL1
9.6804e-17	0.282794	0.688	0.288	1.6568e-12	0.407986	Stable	SHKBP1
9.89882e-17	0.0986607	0.195	0.036	1.69418e-12	0.142337	Stable	INPP5E
1.05471e-16	0.192746	0.341	0.101	1.80514e-12	0.278074	Stable	RAB21
1.07937e-16	0.213335	0.498	0.18	1.84734e-12	0.307777	Stable	RGS19
1.13345e-16	0.251924	0.59	0.239	1.9399e-12	0.363449	Stable	TRAFD1
1.22685e-16	0.11186	0.18	0.031	2.09975e-12	0.16138	Stable	MYO5A
1.26398e-16	0.332088	0.932	0.643	2.1633e-12	0.479101	Stable	NDUFB4
1.26425e-16	0.238524	0.644	0.259	2.16377e-12	0.344117	Stable	RGS14
1.35011e-16	0.333623	0.941	0.707	2.3107e-12	0.481316	Stable	CAPZB
1.36537e-16	0.134863	0.21	0.043	2.33683e-12	0.194566	Stable	MMD
1.38349e-16	0.110071	0.19	0.035	2.36784e-12	0.1588	Stable	ACOT7
1.56273e-16	-0.34504	0.951	0.955	2.67461e-12	-0.497788	Stable	COMMD6
1.57766e-16	0.162402	0.371	0.112	2.70016e-12	0.234296	Stable	BAK1
1.59231e-16	0.350037	0.727	0.353	2.72525e-12	0.504997	Stable	TTC39C
1.62729e-16	0.095865	0.22	0.045	2.78511e-12	0.138304	Stable	AGPAT3
1.63949e-16	0.16417	0.439	0.144	2.80598e-12	0.236847	Stable	PPP2CA
1.67139e-16	0.320034	0.912	0.621	2.86059e-12	0.461712	Stable	KRTCAP2
1.73258e-16	0.0863932	0.102	0.008	2.96531e-12	0.124639	Stable	UCK2
1.76655e-16	0.141156	0.415	0.131	3.02345e-12	0.203645	Stable	WDR45B
1.77991e-16	0.0758297	0.102	0.008	3.04632e-12	0.109399	Stable	HMGB3
1.79194e-16	0.0804013	0.102	0.008	3.06691e-12	0.115995	Stable	PRDM8
1.80236e-16	0.177433	0.415	0.135	3.08473e-12	0.255982	Stable	EBNA1BP2
1.88011e-16	0.0588254	0.063	0	3.2178e-12	0.0848672	Stable	NR6A1
1.88011e-16	0.0520223	0.063	0	3.2178e-12	0.0750524	Stable	RP4-539M6.19
1.88877e-16	0.250337	0.654	0.271	3.23264e-12	0.36116	Stable	PSMC1
1.96347e-16	0.322848	0.683	0.31	3.36048e-12	0.465772	Stable	FDPS
2.05552e-16	0.333837	0.937	0.695	3.51803e-12	0.481625	Stable	ATP5J2
2.06088e-16	0.172452	0.376	0.116	3.5272e-12	0.248795	Stable	OVCA2
2.09113e-16	0.197524	0.468	0.164	3.57898e-12	0.284967	Stable	SEC23B
2.09315e-16	0.275221	1	0.975	3.58243e-12	0.39706	Stable	RPL36AL
2.10489e-16	-0.538709	0.42	0.584	3.60252e-12	-0.777193	Stable	EPB41
2.13376e-16	0.180395	0.288	0.077	3.65192e-12	0.260255	Stable	GLB1
2.15345e-16	0.109033	0.21	0.043	3.68563e-12	0.157302	Stable	SAMD10
2.18951e-16	0.282344	0.659	0.291	3.74735e-12	0.407336	Stable	SSR3
2.28353e-16	0.19249	0.415	0.137	3.90826e-12	0.277705	Stable	PGM1
2.33576e-16	0.242266	0.546	0.212	3.99765e-12	0.349515	Stable	FAM195B
2.3487e-16	0.153906	0.41	0.129	4.01981e-12	0.222039	Stable	SERTAD1
2.54211e-16	0.138652	0.195	0.038	4.35082e-12	0.200032	Stable	OASL
2.66236e-16	0.0739349	0.098	0.007	4.55662e-12	0.106666	Stable	MLLT4
2.71186e-16	0.127479	0.205	0.042	4.64136e-12	0.183914	Stable	PPP2R5B
2.77412e-16	-0.382664	0.902	0.895	4.7479e-12	-0.552068	Stable	SF1
2.78118e-16	0.181251	0.288	0.077	4.75999e-12	0.261489	Stable	NDUFA9
2.78533e-16	0.155766	0.385	0.118	4.76709e-12	0.224723	Stable	AIMP2
2.88971e-16	-0.557011	0.229	0.463	4.94574e-12	-0.803597	Stable	ANXA2R
2.93348e-16	0.0942578	0.112	0.01	5.02065e-12	0.135985	Stable	MIR222HG
3.21249e-16	0.322908	0.654	0.303	5.49817e-12	0.465857	Stable	RORA
3.24272e-16	0.164893	0.429	0.143	5.54991e-12	0.23789	Stable	MED19
3.39305e-16	0.118522	0.229	0.051	5.80721e-12	0.170991	Stable	SLC7A5
3.55458e-16	0.299961	0.717	0.328	6.08366e-12	0.432752	Stable	LPXN
3.61856e-16	0.143459	0.254	0.061	6.19317e-12	0.206967	Stable	PIAS3
3.65992e-16	-0.556992	0.322	0.517	6.26396e-12	-0.803569	Stable	ACTN1
3.6809e-16	0.322812	0.78	0.386	6.29986e-12	0.465719	Stable	POLR2E
3.70813e-16	0.17773	0.434	0.147	6.34646e-12	0.256411	Stable	PSMD10
3.9097e-16	0.156959	0.293	0.078	6.69146e-12	0.226444	Stable	HN1L
3.92078e-16	0.0846632	0.093	0.006	6.71041e-12	0.122143	Stable	JAKMIP1
3.94791e-16	0.125717	0.146	0.021	6.75685e-12	0.181372	Stable	PRDM1
4.04176e-16	0.0545037	0.068	0.001	6.91747e-12	0.0786323	Stable	PRELID2
4.10963e-16	0.116549	0.146	0.021	7.03364e-12	0.168145	Stable	ADGRE1
4.34656e-16	0.194897	0.483	0.171	7.43914e-12	0.281178	Stable	ORAI1
4.48602e-16	0.0917196	0.122	0.013	7.67782e-12	0.132323	Stable	DLK2
4.49773e-16	0.249688	0.634	0.27	7.69787e-12	0.360224	Stable	SUGT1
4.54491e-16	0.330442	0.863	0.529	7.77862e-12	0.476727	Stable	COX5A
4.57614e-16	0.114246	0.205	0.042	7.83206e-12	0.164822	Stable	NSG1
4.6019e-16	0.262638	0.615	0.257	7.87615e-12	0.378906	Stable	CHMP5
4.7398e-16	0.167131	0.317	0.092	8.11216e-12	0.24112	Stable	SOS1
4.75408e-16	0.297219	0.722	0.344	8.1366e-12	0.428796	Stable	AKR1A1
4.89503e-16	0.211352	0.41	0.14	8.37785e-12	0.304917	Stable	STK25
4.995e-16	0.0953206	0.161	0.026	8.54894e-12	0.137519	Stable	MED20
5.215e-16	-0.394064	0.941	0.925	8.92548e-12	-0.568514	Stable	LIMD2
5.35705e-16	0.166519	0.332	0.097	9.1686e-12	0.240236	Stable	SEC24C
5.37244e-16	0.0743492	0.088	0.005	9.19493e-12	0.107263	Stable	SH3D21
5.37249e-16	-0.490786	0.58	0.686	9.19502e-12	-0.708054	Stable	LUC7L3
5.53995e-16	0.12642	0.298	0.08	9.48162e-12	0.182385	Stable	TRAF6
5.79583e-16	0.177286	0.351	0.109	9.91956e-12	0.255769	Stable	GPAA1
5.84643e-16	0.220628	0.429	0.15	1.00062e-11	0.318299	Stable	NAGK
5.99272e-16	0.069086	0.073	0.002	1.02565e-11	0.09967	Stable	SAMD4A
6.38202e-16	0.292428	0.693	0.313	1.09228e-11	0.421884	Stable	BUD31
6.52402e-16	-0.516876	0.254	0.483	1.11659e-11	-0.745694	Stable	PSMB8-AS1
6.54532e-16	0.0756179	0.083	0.004	1.12023e-11	0.109094	Stable	PPFIA4
6.69915e-16	0.0647937	0.083	0.004	1.14656e-11	0.0934776	Stable	S1PR2
6.75122e-16	0.0621947	0.083	0.004	1.15547e-11	0.089728	Stable	PDCD1LG2
7.19315e-16	0.167003	0.263	0.068	1.23111e-11	0.240934	Stable	KIF3B
7.52863e-16	0.246876	0.595	0.24	1.28852e-11	0.356167	Stable	KARS
7.62931e-16	0.269516	0.976	0.829	1.30576e-11	0.388829	Stable	NDUFA4
7.92629e-16	0.176233	0.259	0.066	1.35658e-11	0.254251	Stable	LMO4
8.0092e-16	-0.321102	0.966	0.949	1.37078e-11	-0.463252	Stable	EIF3K
8.82751e-16	0.159895	0.234	0.055	1.51083e-11	0.230679	Stable	CFL2
8.92591e-16	-0.610689	0.132	0.397	1.52767e-11	-0.881038	Stable	NELL2
9.26606e-16	0.139014	0.278	0.074	1.58589e-11	0.200555	Stable	PCBD1
9.41346e-16	-0.442716	0.566	0.668	1.61111e-11	-0.638704	Stable	CCDC109B
9.56112e-16	0.155797	0.424	0.14	1.63639e-11	0.224767	Stable	IMPA1
9.89251e-16	0.172935	0.293	0.081	1.6931e-11	0.249492	Stable	RRBP1
9.98149e-16	0.099167	0.102	0.009	1.70833e-11	0.143068	Stable	PCBP3
1.00711e-15	-0.206215	1	0.999	1.72367e-11	-0.297505	Stable	GNB2L1
1.02184e-15	0.148162	0.132	0.017	1.74888e-11	0.213753	Stable	TCF19
1.07817e-15	0.275984	0.746	0.369	1.84529e-11	0.398161	Stable	HM13
1.1004e-15	0.283284	0.673	0.305	1.88333e-11	0.408692	Stable	OSTF1
1.12213e-15	0.160473	0.229	0.053	1.92053e-11	0.231514	Stable	EXOC3
1.1878e-15	-0.463038	0.015	0.27	2.03292e-11	-0.668022	Stable	NOG
1.19317e-15	0.332004	0.844	0.482	2.04211e-11	0.47898	Stable	DYNLRB1
1.19716e-15	-0.620764	0.385	0.61	2.04895e-11	-0.895573	Stable	MYC
1.2055e-15	0.189729	0.151	0.024	2.0632e-11	0.273721	Stable	SGK1
1.22853e-15	0.116732	0.166	0.028	2.10263e-11	0.168409	Stable	HELLS
1.23127e-15	0.367912	0.761	0.413	2.10731e-11	0.530785	Stable	CYCS
1.26826e-15	-0.209063	1	1	2.17063e-11	-0.301614	Stable	RPS6
1.30604e-15	0.127411	0.346	0.103	2.23529e-11	0.183816	Stable	STK24
1.42793e-15	0.536444	0.98	0.981	2.4439e-11	0.773925	Stable	LTB
1.45205e-15	0.144575	0.366	0.113	2.48518e-11	0.208577	Stable	TRIM11
1.50739e-15	-0.441372	0.722	0.762	2.5799e-11	-0.636766	Stable	SMDT1
1.57458e-15	0.174423	0.293	0.083	2.69489e-11	0.251639	Stable	PPP1R16B
1.57477e-15	0.0776229	0.161	0.026	2.69522e-11	0.111986	Stable	PTPN9
1.58989e-15	0.167658	0.351	0.109	2.7211e-11	0.241879	Stable	RTCA
1.60671e-15	-0.186547	1	1	2.74989e-11	-0.26913	Stable	RPL10
1.61017e-15	0.125849	0.185	0.036	2.75581e-11	0.181562	Stable	SEC24A
1.62715e-15	0.159585	0.332	0.099	2.78487e-11	0.230233	Stable	JUND
1.64845e-15	0.175401	0.376	0.121	2.82132e-11	0.253051	Stable	DNM2
1.76803e-15	0.171005	0.459	0.16	3.02598e-11	0.246708	Stable	GOT2
1.78616e-15	0.218618	0.556	0.216	3.05702e-11	0.315399	Stable	GARS
1.84629e-15	0.238327	0.585	0.243	3.15993e-11	0.343833	Stable	PEF1
1.88032e-15	0.308076	0.693	0.319	3.21817e-11	0.44446	Stable	GRSF1
1.9139e-15	-0.202868	1	1	3.27564e-11	-0.292677	Stable	TPT1
2.01839e-15	-0.300704	1	0.997	3.45447e-11	-0.433825	Stable	MT-ND4
2.04397e-15	0.158338	0.361	0.113	3.49826e-11	0.228433	Stable	MPDU1
2.04441e-15	0.260607	0.659	0.301	3.49901e-11	0.375977	Stable	DHRS7
2.1054e-15	0.139371	0.341	0.102	3.6034e-11	0.20107	Stable	GFER
2.32316e-15	0.10087	0.137	0.019	3.97609e-11	0.145525	Stable	FAH
2.36834e-15	0.180506	0.532	0.198	4.05342e-11	0.260415	Stable	TRPT1
2.51119e-15	0.133975	0.346	0.105	4.29791e-11	0.193285	Stable	HSPBP1
2.54622e-15	0.140829	0.18	0.035	4.35786e-11	0.203173	Stable	IQCG
2.69891e-15	0.301572	0.707	0.347	4.61919e-11	0.435077	Stable	TCP1
2.71285e-15	0.0606055	0.059	0	4.64304e-11	0.0874353	Stable	VEGFA
2.71285e-15	0.0599709	0.059	0	4.64304e-11	0.0865198	Stable	CDH1
2.71285e-15	0.0487438	0.059	0	4.64304e-11	0.0703224	Stable	P4HA2
2.74025e-15	0.0982545	0.185	0.036	4.68993e-11	0.141751	Stable	NDUFC2
2.92376e-15	0.230497	0.737	0.314	5.00402e-11	0.332537	Stable	EMC6
2.95186e-15	0.134995	0.312	0.09	5.05211e-11	0.194756	Stable	ANKRD13A
2.99335e-15	0.191396	0.239	0.06	5.12311e-11	0.276126	Stable	RARG
3.03018e-15	0.135204	0.312	0.09	5.18615e-11	0.195058	Stable	AP1B1
3.14609e-15	0.125361	0.273	0.073	5.38454e-11	0.180858	Stable	CCDC88B
3.30419e-15	0.0866829	0.195	0.04	5.65512e-11	0.125057	Stable	HNRNPA1L2
3.34324e-15	0.28219	0.976	0.829	5.72195e-11	0.407114	Stable	COX5B
3.40137e-15	0.136837	0.254	0.064	5.82144e-11	0.197414	Stable	ATXN1
3.53076e-15	0.0965011	0.117	0.013	6.04289e-11	0.139222	Stable	RBBP8
3.61217e-15	0.172956	0.478	0.171	6.18223e-11	0.249522	Stable	ARPP19
3.7118e-15	0.224512	0.546	0.212	6.35275e-11	0.323903	Stable	NELFE
3.73066e-15	0.156214	0.424	0.145	6.38503e-11	0.22537	Stable	C4orf27
3.77032e-15	0.129472	0.088	0.006	6.4529e-11	0.186789	Stable	GPR15
3.84894e-15	0.219352	0.62	0.256	6.58746e-11	0.316458	Stable	FAM177A1
3.88296e-15	0.112445	0.176	0.033	6.64569e-11	0.162224	Stable	AC009133.12
3.97528e-15	0.12856	0.151	0.025	6.80369e-11	0.185473	Stable	WSB2
4.00416e-15	0.224411	0.663	0.277	6.85312e-11	0.323757	Stable	DYNLT3
4.03761e-15	0.323686	0.82	0.477	6.91037e-11	0.466981	Stable	TUBA1A
4.15348e-15	-0.51498	0.107	0.357	7.10868e-11	-0.742958	Stable	RASGRP2
4.3368e-15	0.118067	0.229	0.054	7.42243e-11	0.170334	Stable	MEF2D
4.85726e-15	0.210709	0.615	0.25	8.31319e-11	0.303989	Stable	ADIPOR1
5.23038e-15	0.215268	0.434	0.159	8.9518e-11	0.310566	Stable	RFTN1
5.5258e-15	0.25286	0.722	0.329	9.45741e-11	0.364799	Stable	DSTN
5.57079e-15	0.0742949	0.063	0.001	9.53441e-11	0.107185	Stable	NETO2
5.72592e-15	0.0812519	0.063	0.001	9.7999e-11	0.117222	Stable	C10orf128
5.98746e-15	0.249774	0.551	0.223	1.02475e-10	0.360348	Stable	TRIM21
6.0125e-15	0.14066	0.371	0.119	1.02904e-10	0.202929	Stable	STT3A
6.04843e-15	0.259891	0.605	0.258	1.03519e-10	0.374943	Stable	COA4
6.43549e-15	0.268474	0.668	0.304	1.10143e-10	0.387326	Stable	POLR2K
6.48478e-15	0.157056	0.273	0.075	1.10987e-10	0.226584	Stable	TXLNA
6.50919e-15	0.122197	0.137	0.02	1.11405e-10	0.176293	Stable	FBXO2
6.77449e-15	0.185154	0.566	0.223	1.15945e-10	0.26712	Stable	SRRT
7.05383e-15	0.242032	0.654	0.281	1.20726e-10	0.349178	Stable	KXD1
7.32204e-15	0.19875	0.6	0.242	1.25317e-10	0.286736	Stable	CCDC53
7.62692e-15	0.26341	0.761	0.344	1.30535e-10	0.380021	Stable	MAPK1IP1L
7.63374e-15	0.121184	0.244	0.061	1.30651e-10	0.174832	Stable	CERS4
7.91189e-15	0.252616	0.595	0.251	1.35412e-10	0.364448	Stable	RNF126
7.93997e-15	0.128432	0.42	0.141	1.35893e-10	0.185288	Stable	B3GNT2
8.03538e-15	0.0730229	0.068	0.002	1.37526e-10	0.10535	Stable	B3GNT4
8.06124e-15	0.199765	0.537	0.209	1.37968e-10	0.288199	Stable	TARS
8.18122e-15	0.175009	0.302	0.09	1.40022e-10	0.252484	Stable	CKLF
8.19837e-15	0.332497	0.941	0.781	1.40315e-10	0.479692	Stable	APRT
8.32197e-15	0.223391	0.683	0.292	1.42431e-10	0.322286	Stable	HMGN4
8.45241e-15	0.14844	0.317	0.095	1.44663e-10	0.214154	Stable	BZRAP1-AS1
8.68744e-15	0.130866	0.259	0.068	1.48686e-10	0.1888	Stable	FAM213B
8.76414e-15	0.297076	0.678	0.331	1.49998e-10	0.42859	Stable	PSMC3
8.94952e-15	0.166846	0.454	0.163	1.53171e-10	0.240708	Stable	TMEM43
9.15594e-15	0.158793	0.288	0.082	1.56704e-10	0.22909	Stable	RALGDS
1.05431e-14	0.24139	0.532	0.22	1.80446e-10	0.348252	Stable	STAT4
1.06871e-14	0.208889	0.454	0.164	1.82909e-10	0.301363	Stable	CLTC
1.10239e-14	0.171045	0.322	0.1	1.88674e-10	0.246766	Stable	CAPNS1
1.15051e-14	0.269094	0.824	0.414	1.9691e-10	0.388221	Stable	EMD
1.17339e-14	0.285575	0.932	0.673	2.00825e-10	0.411997	Stable	COX7B
1.21065e-14	0.19097	0.502	0.189	2.07202e-10	0.275511	Stable	IFRD1
1.21429e-14	0.302301	0.898	0.586	2.07826e-10	0.436128	Stable	COX8A
1.22864e-14	0.27697	0.654	0.313	2.10283e-10	0.399583	Stable	SAMD9L
1.27241e-14	0.166457	0.341	0.109	2.17772e-10	0.240146	Stable	PLEKHA2
1.35122e-14	0.263677	0.785	0.379	2.31262e-10	0.380406	Stable	TMED9
1.44318e-14	0.159212	0.434	0.151	2.47e-10	0.229694	Stable	TMEM141
1.45546e-14	0.151988	0.39	0.132	2.49102e-10	0.219272	Stable	TRAF7
1.45618e-14	0.146339	0.341	0.108	2.49225e-10	0.211123	Stable	GPAT4
1.53415e-14	0.302616	0.956	0.721	2.6257e-10	0.436583	Stable	DRAP1
1.59541e-14	0.164063	0.517	0.191	2.73054e-10	0.236692	Stable	ACTR1A
1.61931e-14	0.174957	0.522	0.199	2.77145e-10	0.25241	Stable	PSMD12
1.64362e-14	0.137302	0.327	0.1	2.81306e-10	0.198084	Stable	COMMD4
1.64953e-14	0.286233	0.824	0.446	2.82317e-10	0.412946	Stable	EIF5B
1.66948e-14	0.0672098	0.107	0.011	2.85732e-10	0.0969633	Stable	LONRF1
1.73583e-14	0.161751	0.239	0.061	2.97088e-10	0.233357	Stable	CTLA4
1.81098e-14	0.1864	0.449	0.164	3.0995e-10	0.268918	Stable	C7orf50
1.91835e-14	0.30624	0.815	0.461	3.28326e-10	0.441811	Stable	TOMM22
1.94019e-14	0.0761338	0.093	0.008	3.32064e-10	0.109838	Stable	AUTS2
1.94715e-14	0.148089	0.249	0.066	3.33255e-10	0.213647	Stable	HMGCS1
1.96352e-14	0.167336	0.224	0.056	3.36056e-10	0.241414	Stable	LST1
1.98993e-14	0.125716	0.122	0.016	3.40577e-10	0.181369	Stable	CXCR3
2.00542e-14	0.212398	0.659	0.284	3.43227e-10	0.306426	Stable	SSRP1
2.07862e-14	0.203166	0.507	0.198	3.55756e-10	0.293106	Stable	ITPA
2.08661e-14	0.214943	0.254	0.071	3.57123e-10	0.310098	Stable	OAS1
2.13237e-14	0.26284	0.668	0.31	3.64956e-10	0.379198	Stable	PSMD13
2.2309e-14	0.15011	0.312	0.095	3.81819e-10	0.216563	Stable	LSR
2.26485e-14	0.312477	0.912	0.64	3.87629e-10	0.450808	Stable	POLR2L
2.48116e-14	0.144814	0.366	0.12	4.2465e-10	0.208922	Stable	POLB
2.51652e-14	0.222566	0.644	0.276	4.30702e-10	0.321095	Stable	SPCS3
2.5504e-14	0.223325	0.576	0.236	4.365e-10	0.32219	Stable	PDCL3
2.65015e-14	0.158758	0.337	0.107	4.53574e-10	0.22904	Stable	SDHD
2.83966e-14	0.176656	0.463	0.17	4.86008e-10	0.25486	Stable	RNF34
2.9293e-14	0.0935448	0.171	0.033	5.0135e-10	0.134957	Stable	H3F3C
3.01888e-14	0.123586	0.283	0.081	5.16682e-10	0.178297	Stable	MMAB
3.05027e-14	0.214153	0.429	0.154	5.22054e-10	0.308958	Stable	MKNK2
3.32506e-14	0.198469	0.654	0.278	5.69084e-10	0.286331	Stable	DAXX
3.3768e-14	0.0672391	0.088	0.007	5.77939e-10	0.0970055	Stable	TNFRSF12A
3.41333e-14	0.167682	0.38	0.129	5.84192e-10	0.241914	Stable	TCOF1
3.52358e-14	-0.324323	0.937	0.949	6.0306e-10	-0.467899	Stable	RPL23
3.53443e-14	0.0863735	0.2	0.044	6.04918e-10	0.124611	Stable	ATP2C1
3.54588e-14	0.241659	0.615	0.266	6.06877e-10	0.348641	Stable	DEGS1
3.54734e-14	0.0883849	0.141	0.023	6.07128e-10	0.127512	Stable	MTMR2
3.55364e-14	0.207808	0.498	0.2	6.08205e-10	0.299804	Stable	RDH11
3.83179e-14	0.247345	0.449	0.175	6.55811e-10	0.356843	Stable	GPR65
3.91099e-14	0.0701605	0.054	0	6.69366e-10	0.10122	Stable	HIF1A-AS2
3.94648e-14	0.0796856	0.141	0.023	6.75439e-10	0.114962	Stable	STAP2
4.14374e-14	0.214841	1	1	7.09201e-10	0.30995	Stable	RPLP0
4.18873e-14	0.292134	0.922	0.608	7.16902e-10	0.42146	Stable	NBEAL1
4.22085e-14	0.112292	0.268	0.075	7.22398e-10	0.162004	Stable	THOP1
4.32487e-14	0.173154	0.429	0.154	7.40201e-10	0.249808	Stable	MIIP
4.38657e-14	0.175435	0.42	0.149	7.50762e-10	0.253099	Stable	MAP4K2
4.45007e-14	0.141645	0.337	0.108	7.61629e-10	0.20435	Stable	POP7
4.62549e-14	0.192556	0.468	0.178	7.91652e-10	0.2778	Stable	SLC25A11
4.69427e-14	0.159333	0.254	0.07	8.03425e-10	0.22987	Stable	CCNG2
4.82958e-14	0.20581	0.624	0.268	8.26582e-10	0.296921	Stable	RNASEH2C
5.18827e-14	0.183886	0.39	0.135	8.87973e-10	0.265292	Stable	LRRC59
5.22077e-14	0.245843	0.688	0.309	8.93535e-10	0.354677	Stable	STAT6
5.62021e-14	0.172101	0.468	0.177	9.61899e-10	0.248289	Stable	DAZAP1
5.95275e-14	0.247931	0.815	0.408	1.01881e-09	0.357689	Stable	HAX1
5.96871e-14	0.113137	0.239	0.062	1.02155e-09	0.163223	Stable	DEF8
6.10003e-14	0.283782	0.834	0.445	1.04402e-09	0.409411	Stable	PPP2R1A
6.67816e-14	0.326243	0.922	0.741	1.14297e-09	0.470669	Stable	SSR4
6.94603e-14	0.2893	0.815	0.477	1.18881e-09	0.417372	Stable	C19orf70
7.11311e-14	0.132879	0.366	0.122	1.21741e-09	0.191704	Stable	C19orf12
7.18552e-14	0.147595	0.39	0.135	1.2298e-09	0.212935	Stable	ACSL5
7.38131e-14	0.232603	0.502	0.208	1.26331e-09	0.335576	Stable	MACF1
7.80135e-14	0.234581	0.673	0.309	1.3352e-09	0.338429	Stable	RELA
7.81524e-14	0.384098	0.746	0.411	1.33758e-09	0.554136	Stable	RPL22L1
7.87353e-14	0.107117	0.341	0.108	1.34755e-09	0.154536	Stable	PPP2R5D
8.01038e-14	0.0897682	0.059	0.001	1.37098e-09	0.129508	Stable	HBEGF
8.30669e-14	0.129531	0.332	0.106	1.42169e-09	0.186874	Stable	MRPL35
8.34972e-14	0.141143	0.171	0.035	1.42905e-09	0.203627	Stable	MAFF
8.37835e-14	0.12172	0.2	0.046	1.43396e-09	0.175604	Stable	PSMA2
9.64052e-14	0.112484	0.249	0.067	1.64997e-09	0.16228	Stable	TMEM214
1.00776e-13	0.111863	0.278	0.08	1.72478e-09	0.161384	Stable	MOSPD3
1.01709e-13	0.0642847	0.073	0.004	1.74076e-09	0.0927433	Stable	ICA1
1.02119e-13	0.10002	0.234	0.06	1.74776e-09	0.144298	Stable	DOHH
1.02387e-13	0.203802	0.629	0.269	1.75235e-09	0.294025	Stable	BAG6
1.0808e-13	0.158573	0.268	0.078	1.84978e-09	0.228772	Stable	METTL8
1.09655e-13	0.0724821	0.063	0.002	1.87674e-09	0.10457	Stable	ZNF385C
1.10583e-13	0.0634989	0.063	0.002	1.89262e-09	0.0916095	Stable	RP11-442H21.2
1.11428e-13	0.14058	0.337	0.111	1.9071e-09	0.202814	Stable	SLC52A2
1.13413e-13	0.0550842	0.063	0.002	1.94107e-09	0.0794697	Stable	NEURL3
1.14118e-13	0.0876557	0.102	0.011	1.95312e-09	0.126461	Stable	TNFSF12
1.1483e-13	0.260717	0.351	0.128	1.96532e-09	0.376135	Stable	GCSAM
1.17609e-13	-0.398299	0.005	0.229	2.01288e-09	-0.574624	Stable	HLA-DRA
1.18007e-13	0.0721919	0.141	0.024	2.0197e-09	0.104151	Stable	FNTB
1.21012e-13	0.139946	0.41	0.145	2.07113e-09	0.201899	Stable	HGS
1.22056e-13	0.245813	0.717	0.345	2.08899e-09	0.354633	Stable	COPS6
1.23908e-13	0.329296	0.922	0.65	2.12069e-09	0.475074	Stable	RHOH
1.27422e-13	0.259511	0.834	0.421	2.18084e-09	0.374396	Stable	SNRPC
1.36044e-13	0.119187	0.249	0.068	2.3284e-09	0.171951	Stable	DENND1B
1.3865e-13	0.128398	0.356	0.117	2.37299e-09	0.185239	Stable	FTSJ3
1.40264e-13	0.162875	0.376	0.131	2.40062e-09	0.234978	Stable	AP3M2
1.40572e-13	0.184028	0.546	0.219	2.4059e-09	0.265496	Stable	MTCH2
1.42154e-13	0.289523	0.82	0.44	2.43297e-09	0.417694	Stable	SELK
1.43387e-13	0.0691674	0.102	0.011	2.45407e-09	0.0997874	Stable	ASPHD2
1.47154e-13	0.0895299	0.19	0.043	2.51854e-09	0.129164	Stable	B3GALT6
1.48927e-13	0.164399	0.498	0.191	2.54889e-09	0.237177	Stable	CS
1.49272e-13	0.156205	0.371	0.129	2.55478e-09	0.225356	Stable	APOL1
1.51217e-13	-0.396918	0	0.22	2.58807e-09	-0.572632	Stable	CXCL5
1.56461e-13	0.144684	0.424	0.154	2.67782e-09	0.208735	Stable	ASCC3
1.58779e-13	0.254022	0.58	0.259	2.7175e-09	0.366476	Stable	RTCB
1.58967e-13	0.10791	0.19	0.043	2.72073e-09	0.155681	Stable	DENND6B
1.60715e-13	-0.350963	0.932	0.929	2.75064e-09	-0.506333	Stable	EIF3E
1.64993e-13	0.0871028	0.088	0.008	2.82385e-09	0.125663	Stable	DPCD
1.65941e-13	0.142738	0.239	0.065	2.84008e-09	0.205928	Stable	PGAP1
1.684e-13	0.112449	0.332	0.106	2.88216e-09	0.16223	Stable	TBL3
1.69241e-13	0.110734	0.298	0.09	2.89656e-09	0.159755	Stable	CHMP6
1.69705e-13	0.155322	0.38	0.134	2.9045e-09	0.224083	Stable	ZNF593
1.69886e-13	0.301869	0.878	0.567	2.90761e-09	0.435504	Stable	CIB1
1.71719e-13	0.241289	0.556	0.243	2.93897e-09	0.348107	Stable	NFATC2
1.7305e-13	0.383734	0.81	0.496	2.96175e-09	0.553611	Stable	HSPA5
1.75908e-13	-0.369098	0.78	0.8	3.01067e-09	-0.532496	Stable	ERP29
1.78825e-13	0.0985311	0.117	0.016	3.06059e-09	0.14215	Stable	AC058791.1
1.83353e-13	0.292473	0.873	0.555	3.13809e-09	0.421949	Stable	NEDD8
1.83572e-13	0.174126	0.395	0.142	3.14183e-09	0.25121	Stable	MFAP1
1.83642e-13	0.194999	0.483	0.186	3.14304e-09	0.281324	Stable	SMIM12
1.96621e-13	0.114672	0.341	0.11	3.36517e-09	0.165437	Stable	DLGAP4
2.04215e-13	0.264945	0.712	0.347	3.49514e-09	0.382235	Stable	THOC7
2.20042e-13	0.145361	0.19	0.044	3.76601e-09	0.209711	Stable	FAM65A
2.21987e-13	0.106218	0.312	0.097	3.79931e-09	0.15324	Stable	DTYMK
2.26293e-13	0.256264	0.693	0.338	3.873e-09	0.369711	Stable	IDH2
2.27575e-13	0.102879	0.327	0.103	3.89494e-09	0.148423	Stable	PREP
2.31525e-13	0.140915	0.444	0.164	3.96255e-09	0.203298	Stable	PSMD9
2.34922e-13	0.100006	0.185	0.042	4.02069e-09	0.144278	Stable	BTN2A2
2.35378e-13	0.127037	0.293	0.09	4.02849e-09	0.183276	Stable	VRK2
2.41713e-13	0.22957	0.454	0.177	4.13692e-09	0.3312	Stable	GNPDA1
2.47631e-13	0.309111	0.839	0.526	4.2382e-09	0.445952	Stable	FKBP1A
2.54424e-13	0.173413	0.473	0.18	4.35447e-09	0.250182	Stable	TXNL4A
2.60588e-13	0.0852319	0.107	0.013	4.45996e-09	0.122964	Stable	ZNF282
2.61023e-13	0.0777183	0.098	0.01	4.46741e-09	0.112124	Stable	CLPB
2.68439e-13	0.164047	0.546	0.218	4.59433e-09	0.23667	Stable	EXOSC7
2.70326e-13	0.281435	0.805	0.44	4.62663e-09	0.406025	Stable	RHOG
2.78274e-13	0.151524	0.444	0.164	4.76266e-09	0.218603	Stable	ARL6IP1
2.79604e-13	0.241557	0.966	0.827	4.78543e-09	0.348493	Stable	TMBIM6
2.80764e-13	0.177753	0.454	0.176	4.80528e-09	0.256444	Stable	CCDC47
2.83546e-13	0.183352	0.483	0.19	4.8529e-09	0.264522	Stable	RASSF1
2.90902e-13	0.107272	0.166	0.034	4.97879e-09	0.154761	Stable	RELT
3.0491e-13	0.10916	0.166	0.034	5.21853e-09	0.157485	Stable	ELL2
3.06974e-13	0.178165	0.527	0.213	5.25387e-09	0.257037	Stable	CDK4
3.10972e-13	0.316881	0.79	0.505	5.32229e-09	0.457162	Stable	PPA1
3.16602e-13	-0.231274	0.995	0.991	5.41865e-09	-0.333657	Stable	RPS11
3.2623e-13	0.222688	0.707	0.327	5.58342e-09	0.321271	Stable	UQCRC1
3.41188e-13	0.143646	0.322	0.106	5.83944e-09	0.207237	Stable	RABGGTA
3.46739e-13	0.365917	0.956	0.831	5.93444e-09	0.527906	Stable	JUNB
3.51029e-13	0.0853267	0.166	0.034	6.00786e-09	0.1231	Stable	MPV17L2
3.60161e-13	0.138821	0.234	0.064	6.16415e-09	0.200276	Stable	BCOR
3.65939e-13	0.109443	0.341	0.112	6.26305e-09	0.157893	Stable	PGRMC1
3.83631e-13	0.200852	0.624	0.268	6.56585e-09	0.289768	Stable	NDUFA13
3.84774e-13	0.341818	0.834	0.521	6.5854e-09	0.493139	Stable	MYH9
3.85312e-13	0.0988926	0.288	0.087	6.59462e-09	0.142672	Stable	COMTD1
4.07e-13	0.215252	0.585	0.25	6.96581e-09	0.310543	Stable	TMEM147
4.09246e-13	0.17568	0.6	0.25	7.00425e-09	0.253453	Stable	IMMT
4.17192e-13	0.11555	0.224	0.06	7.14025e-09	0.166704	Stable	KPNA2
4.19471e-13	0.242209	0.61	0.275	7.17924e-09	0.349434	Stable	EIF1AY
4.20169e-13	0.20378	0.546	0.227	7.1912e-09	0.293993	Stable	HTATIP2
4.26386e-13	0.117836	0.346	0.115	7.29759e-09	0.170001	Stable	COMMD5
4.42534e-13	0.158124	0.41	0.151	7.57397e-09	0.228124	Stable	KDM2B
4.45162e-13	0.222443	0.195	0.048	7.61895e-09	0.320917	Stable	ATF5
4.48859e-13	0.145364	0.517	0.201	7.68222e-09	0.209716	Stable	MRPL13
4.5701e-13	0.191465	0.522	0.216	7.82172e-09	0.276225	Stable	SH3GLB1
4.57606e-13	0.108089	0.283	0.085	7.83192e-09	0.15594	Stable	PSENEN
4.59793e-13	0.113217	0.239	0.066	7.86936e-09	0.163337	Stable	TOMM34
4.63492e-13	0.208242	0.395	0.15	7.93267e-09	0.30043	Stable	FAM127A
4.6698e-13	0.141938	0.366	0.128	7.99237e-09	0.204774	Stable	RFX5
4.7033e-13	-0.491043	0.132	0.36	8.04969e-09	-0.708425	Stable	C1orf162
4.73272e-13	0.267349	0.785	0.403	8.10004e-09	0.385703	Stable	SLIRP
4.734e-13	0.137803	0.463	0.177	8.10224e-09	0.198808	Stable	HDLBP
4.83134e-13	0.215705	0.624	0.273	8.26884e-09	0.311196	Stable	ARF4
4.86493e-13	0.24982	0.746	0.37	8.32633e-09	0.360413	Stable	C1orf43
4.99584e-13	0.14608	0.39	0.14	8.55038e-09	0.210748	Stable	SAMM50
5.15134e-13	0.187577	0.541	0.227	8.81651e-09	0.270616	Stable	IDH3G
5.24961e-13	0.146929	0.312	0.101	8.98471e-09	0.211974	Stable	DDX41
5.26245e-13	0.169272	0.488	0.192	9.00668e-09	0.244207	Stable	CHCHD1
5.29425e-13	0.0691222	0.078	0.006	9.06111e-09	0.0997222	Stable	KSR1
5.3702e-13	-0.170573	1	1	9.1911e-09	-0.246085	Stable	RPL8
5.38846e-13	-0.328095	0.898	0.906	9.22235e-09	-0.473342	Stable	EIF4B
5.3917e-13	0.114939	0.346	0.116	9.2279e-09	0.165822	Stable	TRAF2
5.40356e-13	0.126621	0.332	0.109	9.24819e-09	0.182676	Stable	TSPAN17
5.42261e-13	0.261314	0.693	0.343	9.2808e-09	0.376996	Stable	NME3
5.56665e-13	0.317656	0.766	0.422	9.52732e-09	0.45828	Stable	SNRPD1
5.81367e-13	0.638492	0.322	0.113	9.9501e-09	0.92115	Stable	INSIG1
5.85075e-13	0.267258	0.702	0.354	1.00136e-08	0.385571	Stable	RANBP1
5.88552e-13	0.151678	0.4	0.147	1.00731e-08	0.218826	Stable	SPG20
6.02534e-13	0.272369	0.834	0.503	1.03124e-08	0.392945	Stable	EIF3I
6.02577e-13	0.323241	0.946	0.684	1.03131e-08	0.466338	Stable	H2AFZ
6.5228e-13	0.162788	0.376	0.134	1.11638e-08	0.234853	Stable	GRIPAP1
6.63815e-13	0.140009	0.405	0.147	1.13612e-08	0.20199	Stable	TGIF2
6.69593e-13	0.316085	0.878	0.629	1.14601e-08	0.456014	Stable	ATP5B
6.70491e-13	0.330192	0.893	0.606	1.14754e-08	0.476367	Stable	NOL7
6.74438e-13	0.115426	0.317	0.102	1.1543e-08	0.166525	Stable	STARD3NL
6.75162e-13	0.180242	0.463	0.187	1.15554e-08	0.260035	Stable	TAPBPL
6.76597e-13	0.421177	0.902	0.644	1.158e-08	0.607631	Stable	LY6E
6.8071e-13	0.154335	0.556	0.225	1.16504e-08	0.222659	Stable	VPS4A
6.9563e-13	0.289869	0.868	0.58	1.19057e-08	0.418192	Stable	CCT7
6.97008e-13	0.282284	0.751	0.4	1.19293e-08	0.407249	Stable	NDUFAF3
6.97476e-13	0.179549	0.556	0.234	1.19373e-08	0.259034	Stable	UBQLN1
7.07721e-13	0.139496	0.634	0.263	1.21126e-08	0.201251	Stable	VBP1
7.13354e-13	0.302651	0.756	0.412	1.22091e-08	0.436633	Stable	FDFT1
7.28986e-13	0.161425	0.546	0.222	1.24766e-08	0.232887	Stable	BRMS1
7.49176e-13	0.0883046	0.171	0.037	1.28221e-08	0.127397	Stable	SEPT11
8.19338e-13	0.129342	0.249	0.072	1.4023e-08	0.186602	Stable	TSR3
8.34474e-13	0.119067	0.288	0.09	1.4282e-08	0.171778	Stable	SLC9A8
8.44328e-13	-0.484843	0.298	0.491	1.44507e-08	-0.699481	Stable	GIMAP1
8.47028e-13	-0.470935	0.18	0.403	1.44969e-08	-0.679416	Stable	SORL1
8.5531e-13	0.10569	0.22	0.058	1.46386e-08	0.152478	Stable	CTDP1
8.57402e-13	0.132719	0.322	0.108	1.46744e-08	0.191473	Stable	TWISTNB
8.57689e-13	0.055602	0.073	0.005	1.46794e-08	0.0802167	Stable	NOCT
8.68742e-13	0.136481	0.424	0.159	1.48685e-08	0.196901	Stable	WBP4
8.76636e-13	-0.440499	0.61	0.699	1.50036e-08	-0.635505	Stable	ZFP36
9.01058e-13	0.0548779	0.073	0.005	1.54216e-08	0.079172	Stable	MPP2
9.1206e-13	0.417209	0.966	0.928	1.56099e-08	0.601905	Stable	CORO1A
9.54005e-13	0.174984	0.444	0.173	1.63278e-08	0.252448	Stable	DPM2
9.59856e-13	0.0818972	0.107	0.014	1.64279e-08	0.118153	Stable	GZMH
9.66453e-13	0.264706	0.946	0.777	1.65408e-08	0.381891	Stable	ATP5G3
9.68083e-13	0.216743	0.6	0.271	1.65687e-08	0.312694	Stable	PRELID3B
9.91459e-13	0.153795	0.288	0.092	1.69688e-08	0.221879	Stable	CHMP4A
1.0399e-12	0.286476	0.693	0.371	1.77979e-08	0.413298	Stable	ANXA6
1.05117e-12	-0.154914	1	1	1.79907e-08	-0.223494	Stable	RPL23A
1.06058e-12	0.119268	0.283	0.087	1.81519e-08	0.172068	Stable	NRAS
1.07169e-12	0.144299	0.229	0.064	1.8342e-08	0.208179	Stable	HERC6
1.07884e-12	0.210237	0.61	0.268	1.84644e-08	0.303307	Stable	ZFAND5
1.0824e-12	0.109814	0.361	0.125	1.85253e-08	0.158428	Stable	C11orf49
1.08753e-12	0.159127	0.424	0.162	1.86131e-08	0.229572	Stable	MAP4K1
1.0876e-12	0.118068	0.312	0.101	1.86144e-08	0.170336	Stable	ATP6V1D
1.11682e-12	0.0562597	0.054	0.001	1.91143e-08	0.0811656	Stable	VLDLR
1.14307e-12	0.109344	0.312	0.101	1.95637e-08	0.15775	Stable	ITPR1
1.20257e-12	0.0922695	0.21	0.054	2.0582e-08	0.133117	Stable	C10orf76
1.2057e-12	0.124934	0.341	0.116	2.06356e-08	0.180242	Stable	TMEM102
1.20885e-12	0.0667587	0.098	0.011	2.06894e-08	0.0963125	Stable	FAM214B
1.21656e-12	-0.324801	0.922	0.885	2.08214e-08	-0.468589	Stable	ANP32B
1.2256e-12	0.243955	0.659	0.318	2.09761e-08	0.351952	Stable	NARF
1.23011e-12	0.100168	0.21	0.054	2.10534e-08	0.144512	Stable	MAP1LC3B2
1.25096e-12	0.134191	0.249	0.073	2.14101e-08	0.193597	Stable	ZMIZ2
1.25242e-12	0.104749	0.2	0.05	2.14352e-08	0.15112	Stable	ZDHHC13
1.27884e-12	0.18493	0.478	0.193	2.18874e-08	0.266797	Stable	MRTO4
1.30991e-12	0.154205	0.361	0.129	2.24192e-08	0.222471	Stable	BID
1.39092e-12	0.171802	0.502	0.205	2.38055e-08	0.247858	Stable	AP2B1
1.40698e-12	0.0675879	0.063	0.003	2.40804e-08	0.0975087	Stable	CIART
1.42909e-12	0.0651244	0.063	0.003	2.44588e-08	0.0939546	Stable	RHOC
1.42909e-12	0.0581024	0.063	0.003	2.44588e-08	0.083824	Stable	RAC3
1.4577e-12	0.127886	0.293	0.094	2.49485e-08	0.184501	Stable	BOP1
1.47977e-12	0.12008	0.38	0.135	2.53263e-08	0.173239	Stable	PELP1
1.49372e-12	0.107764	0.273	0.083	2.5565e-08	0.155471	Stable	TAP2
1.49504e-12	0.0575854	0.059	0.002	2.55877e-08	0.0830782	Stable	EVC2
1.509e-12	0.0946767	0.166	0.036	2.58266e-08	0.13659	Stable	FKBP1C
1.51422e-12	0.158085	0.4	0.15	2.59159e-08	0.228068	Stable	PPA2
1.52012e-12	0.043496	0.059	0.002	2.60169e-08	0.0627514	Stable	PGAM4
1.52933e-12	0.237044	0.663	0.328	2.61744e-08	0.341982	Stable	GSDMD
1.55289e-12	0.102099	0.117	0.018	2.65777e-08	0.147298	Stable	CCDC50
1.56102e-12	0.179176	0.585	0.25	2.67168e-08	0.258497	Stable	CNPPD1
1.63146e-12	0.13552	0.307	0.101	2.79224e-08	0.195513	Stable	MAP4K5
1.65105e-12	-0.542781	0.39	0.522	2.82577e-08	-0.783068	Stable	CHMP7
1.69093e-12	0.274963	0.644	0.314	2.89403e-08	0.396687	Stable	FKBP4
1.72224e-12	0.173519	0.585	0.249	2.94762e-08	0.250335	Stable	EIF2S1
1.76216e-12	0.134669	0.356	0.126	3.01593e-08	0.194286	Stable	ACAA2
1.77288e-12	0.217059	0.663	0.314	3.03428e-08	0.31315	Stable	TXNL1
1.77379e-12	0.247762	0.82	0.497	3.03584e-08	0.357445	Stable	PAK2
1.77883e-12	0.0974536	0.273	0.083	3.04447e-08	0.140596	Stable	YIPF6
1.77981e-12	0.0880637	0.146	0.028	3.04614e-08	0.127049	Stable	FAM46C
1.79168e-12	0.219715	0.644	0.308	3.06647e-08	0.316982	Stable	DCTN2
1.80128e-12	0.291502	0.946	0.692	3.0829e-08	0.420548	Stable	UBE2L6
1.80925e-12	0.402486	0.976	0.965	3.09654e-08	0.580665	Stable	CCR7
1.81624e-12	0.15615	0.224	0.063	3.1085e-08	0.225277	Stable	TIPARP
1.85805e-12	-0.460634	0.117	0.336	3.18006e-08	-0.664554	Stable	TMIGD2
1.8699e-12	0.109098	0.278	0.086	3.20034e-08	0.157396	Stable	MNAT1
1.90881e-12	0.254673	0.863	0.591	3.26693e-08	0.367415	Stable	TRAPPC1
1.9149e-12	0.196221	0.59	0.259	3.27735e-08	0.283088	Stable	CHORDC1
1.94148e-12	0.25532	0.502	0.223	3.32285e-08	0.368349	Stable	PDE4D
1.94837e-12	0.0857144	0.102	0.013	3.33464e-08	0.12366	Stable	VKORC1
1.97972e-12	0.095325	0.122	0.02	3.38828e-08	0.137525	Stable	RP11-160E2.6
1.98929e-12	0.0956553	0.185	0.044	3.40467e-08	0.138001	Stable	AAED1
1.99397e-12	0.140602	0.41	0.152	3.41268e-08	0.202845	Stable	MTRNR2L8
2.06055e-12	0.192597	0.507	0.214	3.52662e-08	0.277859	Stable	PPP2R2A
2.06675e-12	0.131915	0.395	0.145	3.53724e-08	0.190314	Stable	FTSJ1
2.08201e-12	0.177051	0.522	0.22	3.56336e-08	0.25543	Stable	RABGGTB
2.13095e-12	0.158981	0.449	0.175	3.64711e-08	0.229362	Stable	BMS1
2.13251e-12	0.123709	0.234	0.067	3.64979e-08	0.178475	Stable	DHX32
2.20801e-12	0.15796	0.405	0.154	3.77901e-08	0.227888	Stable	LPAR2
2.31938e-12	0.174998	0.298	0.101	3.96961e-08	0.252469	Stable	DENND4A
2.32892e-12	0.135219	0.332	0.112	3.98594e-08	0.19508	Stable	ACLY
2.344e-12	0.153384	0.424	0.162	4.01175e-08	0.221287	Stable	SAR1B
2.40243e-12	0.148638	0.537	0.221	4.11177e-08	0.21444	Stable	YARS
2.41034e-12	0.107471	0.424	0.156	4.12531e-08	0.155048	Stable	SAR1A
2.44753e-12	0.179731	0.62	0.271	4.18894e-08	0.259297	Stable	MRPS12
2.45412e-12	0.0952513	0.18	0.043	4.20022e-08	0.137419	Stable	ARL8A
2.6142e-12	0.111144	0.19	0.047	4.4742e-08	0.160346	Stable	MIOS
2.66395e-12	0.0915818	0.21	0.055	4.55935e-08	0.132125	Stable	HYPK
2.93665e-12	0.120197	0.327	0.111	5.02608e-08	0.173408	Stable	UCKL1
2.94029e-12	0.145198	0.38	0.14	5.0323e-08	0.209477	Stable	ETF1
3.00208e-12	0.0809897	0.107	0.015	5.13807e-08	0.116843	Stable	NACC2
3.01058e-12	0.103467	0.078	0.007	5.1526e-08	0.149272	Stable	MFSD2A
3.02229e-12	0.101658	0.161	0.035	5.17265e-08	0.146662	Stable	DHDDS
3.03632e-12	-0.182211	1	1	5.19665e-08	-0.262876	Stable	RPSA
3.04923e-12	0.122059	0.327	0.112	5.21875e-08	0.176094	Stable	IRF2BPL
3.0689e-12	0.217033	0.776	0.387	5.25242e-08	0.313112	Stable	C16orf13
3.12365e-12	0.101227	0.341	0.116	5.34613e-08	0.14604	Stable	TPD52L2
3.12532e-12	0.0782282	0.107	0.015	5.34898e-08	0.112859	Stable	LACC1
3.23351e-12	0.290561	0.771	0.453	5.53415e-08	0.419191	Stable	MDH2
3.23606e-12	0.099641	0.146	0.029	5.53852e-08	0.143752	Stable	ELF4
3.24981e-12	0.114984	0.434	0.162	5.56205e-08	0.165886	Stable	MRPS18A
3.25611e-12	0.132498	0.444	0.169	5.57284e-08	0.191154	Stable	TMEM167A
3.26669e-12	-0.440618	0.215	0.414	5.59094e-08	-0.635678	Stable	MAPKAPK5-AS1
3.30173e-12	0.276163	0.766	0.427	5.65091e-08	0.398419	Stable	SFPQ
3.35485e-12	0.113266	0.18	0.043	5.74182e-08	0.163408	Stable	SYNE3
3.36519e-12	-0.508911	0.688	0.733	5.75952e-08	-0.734203	Stable	NEAT1
3.40631e-12	0.0852655	0.166	0.037	5.82991e-08	0.123012	Stable	JAM3
3.42866e-12	0.116298	0.332	0.113	5.86815e-08	0.167783	Stable	LRCH1
3.58365e-12	0.314793	0.522	0.249	6.13342e-08	0.45415	Stable	MX1
3.72715e-12	0.129441	0.327	0.112	6.37901e-08	0.186744	Stable	CCDC22
3.88812e-12	0.15274	0.439	0.172	6.65452e-08	0.220358	Stable	SREBF2
3.95599e-12	0.143054	0.517	0.21	6.77068e-08	0.206384	Stable	LASP1
3.96031e-12	0.0786715	0.132	0.024	6.77807e-08	0.113499	Stable	PLEKHG2
4.00272e-12	0.102562	0.259	0.078	6.85065e-08	0.147965	Stable	ETS2
4.0869e-12	0.12444	0.19	0.048	6.99473e-08	0.179529	Stable	ALYREF
4.16558e-12	0.136088	0.293	0.096	7.12939e-08	0.196333	Stable	CARD19
4.29097e-12	0.0993803	0.249	0.074	7.34399e-08	0.143375	Stable	SLC6A6
4.29826e-12	0.0807403	0.137	0.026	7.35648e-08	0.116484	Stable	CHPF
4.31824e-12	0.122273	0.332	0.114	7.39067e-08	0.176402	Stable	IL10RB
4.33902e-12	-0.459971	0.395	0.55	7.42623e-08	-0.663598	Stable	C6orf48
4.65474e-12	0.156817	0.507	0.207	7.96659e-08	0.226239	Stable	COMT
4.68885e-12	0.191493	0.576	0.256	8.02496e-08	0.276266	Stable	PSMD3
4.74476e-12	0.1099	0.322	0.109	8.12066e-08	0.158552	Stable	BCKDHA
4.75833e-12	0.291245	0.756	0.422	8.14389e-08	0.420178	Stable	TBCB
4.91e-12	0.126554	0.351	0.124	8.40347e-08	0.182579	Stable	OGDH
4.96588e-12	-0.443624	0.688	0.699	8.49911e-08	-0.640014	Stable	GCC2
4.98166e-12	0.103166	0.307	0.102	8.5261e-08	0.148837	Stable	GET4
5.04606e-12	0.174906	0.702	0.326	8.63633e-08	0.252336	Stable	PAFAH1B1
5.12429e-12	0.0971497	0.371	0.131	8.77022e-08	0.140157	Stable	BCAT2
5.18321e-12	0.0916953	0.117	0.019	8.87107e-08	0.132288	Stable	AKAP2
5.31069e-12	0.0848475	0.293	0.095	9.08924e-08	0.122409	Stable	FAM98A
5.37561e-12	0.102705	0.102	0.014	9.20035e-08	0.148172	Stable	IL18BP
5.49782e-12	-0.391796	0.02	0.224	9.40952e-08	-0.565243	Stable	DPEP2
5.55003e-12	0.139076	0.498	0.204	9.49887e-08	0.200644	Stable	ARFGAP3
5.62476e-12	0.260561	0.678	0.344	9.62677e-08	0.375911	Stable	MGAT1
5.75051e-12	0.186302	0.42	0.171	9.84201e-08	0.268778	Stable	ARAP2
5.9051e-12	0.177815	0.532	0.228	1.01066e-07	0.256533	Stable	GLS
5.94344e-12	0.160999	0.634	0.276	1.01722e-07	0.232273	Stable	POLR2F
6.169e-12	0.0942266	0.102	0.014	1.05582e-07	0.13594	Stable	MAP1LC3A
6.23062e-12	0.096019	0.195	0.05	1.06637e-07	0.138526	Stable	ZCCHC2
6.41718e-12	0.235533	0.702	0.358	1.0983e-07	0.339802	Stable	MEA1
6.60946e-12	0.0976952	0.166	0.038	1.13121e-07	0.140944	Stable	ZNF827
6.70584e-12	0.152274	0.4	0.154	1.1477e-07	0.219685	Stable	PRR14
7.04471e-12	0.280749	0.907	0.629	1.2057e-07	0.405035	Stable	PA2G4
7.10128e-12	0.129506	0.439	0.17	1.21538e-07	0.186837	Stable	SEC61A1
7.4147e-12	0.0985199	0.249	0.075	1.26903e-07	0.142134	Stable	RUSC1
7.44122e-12	0.0800817	0.171	0.04	1.27357e-07	0.115533	Stable	VARS
7.44885e-12	0.140835	0.4	0.152	1.27487e-07	0.203182	Stable	STAT5B
7.52171e-12	0.0877114	0.127	0.023	1.28734e-07	0.126541	Stable	DUSP10
7.61873e-12	0.104694	0.293	0.095	1.30395e-07	0.151041	Stable	DHX16
7.63825e-12	0.193659	0.6	0.275	1.30729e-07	0.279391	Stable	RBM42
7.65968e-12	0.20096	0.693	0.319	1.31095e-07	0.289923	Stable	PTOV1
7.66185e-12	0.16048	0.493	0.2	1.31133e-07	0.231523	Stable	MZT1
7.88353e-12	0.179344	0.566	0.242	1.34927e-07	0.258738	Stable	RSU1
7.94956e-12	0.157789	0.488	0.198	1.36057e-07	0.227642	Stable	MRPL32
8.06443e-12	0.151516	0.249	0.078	1.38023e-07	0.218591	Stable	STAM
8.10112e-12	0.207493	0.654	0.305	1.38651e-07	0.299349	Stable	ABCF1
8.12853e-12	0.0502203	0.044	0	1.3912e-07	0.0724525	Stable	FOSL1
8.12853e-12	0.0499992	0.044	0	1.3912e-07	0.0721337	Stable	CXCL11
8.12853e-12	0.0478732	0.044	0	1.3912e-07	0.0690665	Stable	COL27A1
8.15499e-12	0.0769032	0.171	0.04	1.39573e-07	0.110948	Stable	GALE
8.16337e-12	0.128567	0.42	0.16	1.39716e-07	0.185482	Stable	CDS2
8.24507e-12	0.0799462	0.19	0.048	1.41114e-07	0.115338	Stable	CCL3L3
8.33118e-12	0.101965	0.298	0.099	1.42588e-07	0.147104	Stable	PIGX
8.38264e-12	0.0707632	0.2	0.052	1.43469e-07	0.10209	Stable	TSFM
8.41788e-12	0.210195	0.844	0.473	1.44072e-07	0.303247	Stable	FAM118A
8.5751e-12	0.137925	0.356	0.131	1.46763e-07	0.198983	Stable	AAGAB
8.83191e-12	0.167882	0.498	0.211	1.51158e-07	0.242203	Stable	UBR5
8.861e-12	0.162974	0.434	0.175	1.51656e-07	0.235121	Stable	C14orf1
8.94863e-12	0.0827338	0.137	0.026	1.53156e-07	0.11936	Stable	GSR
9.11668e-12	0.173294	0.498	0.209	1.56032e-07	0.25001	Stable	ASNA1
9.1354e-12	0.0983847	0.263	0.082	1.56352e-07	0.141939	Stable	MED25
9.33541e-12	0.264538	0.62	0.315	1.59775e-07	0.381648	Stable	FAM60A
9.72512e-12	0.0607678	0.083	0.009	1.66446e-07	0.0876693	Stable	KIAA0895L
9.85234e-12	0.134472	0.312	0.108	1.68623e-07	0.194003	Stable	MYO9B
9.91378e-12	0.163475	0.566	0.237	1.69674e-07	0.235844	Stable	XPO1
9.93015e-12	0.0849983	0.185	0.046	1.69955e-07	0.122627	Stable	PITPNM1
1.00814e-11	-0.381891	0.712	0.752	1.72543e-07	-0.550953	Stable	FOXP1
1.01443e-11	0.112144	0.327	0.113	1.73619e-07	0.161789	Stable	ZC3H7B
1.03309e-11	-0.278489	0.966	0.963	1.76814e-07	-0.401775	Stable	RPS20
1.04398e-11	0.0610055	0.083	0.009	1.78676e-07	0.0880123	Stable	SECTM1
1.04562e-11	0.178233	0.551	0.248	1.78958e-07	0.257136	Stable	CAMTA1
1.04597e-11	0.132918	0.263	0.084	1.79017e-07	0.19176	Stable	BTG3
1.0501e-11	0.291306	0.717	0.41	1.79725e-07	0.420266	Stable	CCT5
1.07831e-11	0.13936	0.444	0.177	1.84553e-07	0.201054	Stable	PNP
1.09372e-11	0.156635	0.346	0.129	1.87191e-07	0.225977	Stable	VAV1
1.09716e-11	0.175177	0.502	0.211	1.87779e-07	0.252727	Stable	RPA1
1.0988e-11	-0.437271	0.068	0.275	1.88059e-07	-0.630849	Stable	CENPK
1.10478e-11	0.123105	0.317	0.11	1.89084e-07	0.177603	Stable	RAB35
1.17341e-11	0.131747	0.366	0.135	2.00829e-07	0.19007	Stable	TMEM30A
1.19202e-11	0.102101	0.234	0.069	2.04015e-07	0.1473	Stable	SLC37A1
1.20026e-11	0.267273	0.556	0.27	2.05425e-07	0.385593	Stable	PLIN2
1.20878e-11	0.193482	0.61	0.28	2.06883e-07	0.279135	Stable	RPA3
1.21164e-11	0.136595	0.39	0.15	2.07372e-07	0.197065	Stable	GRK6
1.22593e-11	0.112907	0.063	0.004	2.09819e-07	0.16289	Stable	MT3
1.23257e-11	0.244425	0.78	0.41	2.10954e-07	0.35263	Stable	PSMD4
1.26337e-11	0.194921	0.585	0.264	2.16225e-07	0.281212	Stable	FERMT3
1.26536e-11	0.147486	0.4	0.154	2.16567e-07	0.212777	Stable	THOC6
1.27267e-11	0.164502	0.376	0.145	2.17818e-07	0.237327	Stable	PI4KB
1.32818e-11	0.0845641	0.249	0.076	2.27318e-07	0.122	Stable	LRRC42
1.35522e-11	0.116927	0.454	0.179	2.31946e-07	0.16869	Stable	ERCC1
1.37641e-11	0.0962786	0.293	0.097	2.35573e-07	0.138901	Stable	MTFR1L
1.37963e-11	0.0946601	0.283	0.092	2.36124e-07	0.136566	Stable	TMEM256-PLSCR3
1.40678e-11	0.0564185	0.063	0.004	2.4077e-07	0.0813947	Stable	MIR3142HG
1.41407e-11	0.103993	0.366	0.133	2.42017e-07	0.150031	Stable	MTX1
1.42425e-11	0.13755	0.493	0.198	2.4376e-07	0.198442	Stable	POP4
1.4354e-11	0.104958	0.19	0.049	2.45669e-07	0.151423	Stable	TULP3
1.47171e-11	0.11684	0.283	0.094	2.51883e-07	0.168565	Stable	EXOSC4
1.48309e-11	0.0811932	0.117	0.02	2.5383e-07	0.117137	Stable	IFFO2
1.51675e-11	0.0972363	0.254	0.078	2.59592e-07	0.140282	Stable	SH2D3A
1.51866e-11	0.119126	0.361	0.132	2.59919e-07	0.171863	Stable	EXOSC9
1.52521e-11	0.128282	0.244	0.076	2.61039e-07	0.185071	Stable	SLC25A24
1.54975e-11	0.156692	0.478	0.198	2.6524e-07	0.226059	Stable	MYADM
1.60153e-11	0.123834	0.341	0.123	2.74102e-07	0.178655	Stable	USP30-AS1
1.60201e-11	0.115014	0.356	0.129	2.74184e-07	0.165931	Stable	ABCC1
1.60482e-11	0.0868554	0.22	0.062	2.74665e-07	0.125306	Stable	STX18
1.60531e-11	0.177036	0.605	0.279	2.74749e-07	0.255409	Stable	CSNK1D
1.6127e-11	0.117988	0.317	0.11	2.76014e-07	0.170221	Stable	AGK
1.62481e-11	0.135031	0.371	0.139	2.78086e-07	0.194809	Stable	PAF1
1.66032e-11	-0.417886	0.649	0.666	2.84163e-07	-0.602882	Stable	ARGLU1
1.66177e-11	0.125942	0.317	0.112	2.84411e-07	0.181696	Stable	ZDHHC16
1.68158e-11	0.0834283	0.205	0.056	2.87803e-07	0.120362	Stable	BNIP1
1.69475e-11	0.0960976	0.215	0.06	2.90057e-07	0.13864	Stable	ARL2
1.71841e-11	0.0969145	0.137	0.027	2.94106e-07	0.139818	Stable	CD300A
1.73773e-11	0.0860595	0.19	0.049	2.97412e-07	0.124158	Stable	EAF1
1.77728e-11	0.115029	0.176	0.043	3.04182e-07	0.165952	Stable	MAPKAPK2
1.78753e-11	0.0866194	0.185	0.047	3.05936e-07	0.124965	Stable	HOMEZ
1.78992e-11	0.0852925	0.127	0.024	3.06345e-07	0.123051	Stable	DNASE1L1
1.80945e-11	-0.469029	0.317	0.469	3.09687e-07	-0.676666	Stable	SUN2
1.82451e-11	0.0934038	0.137	0.027	3.12264e-07	0.134753	Stable	PPP4R1
1.82574e-11	0.230149	0.727	0.353	3.12475e-07	0.332035	Stable	C20orf24
1.84358e-11	0.0479506	0.059	0.003	3.15529e-07	0.0691781	Stable	CSNK2A3
1.85773e-11	0.0581683	0.059	0.003	3.17951e-07	0.0839192	Stable	CACNB3
1.8692e-11	0.103595	0.176	0.043	3.19914e-07	0.149456	Stable	TRAF3IP2
1.87828e-11	0.0847683	0.122	0.022	3.21468e-07	0.122295	Stable	CRB3
1.88844e-11	0.150408	0.054	0.002	3.23207e-07	0.216993	Stable	CXCR6
1.89405e-11	0.275044	0.868	0.582	3.24166e-07	0.396805	Stable	PDIA3
1.89852e-11	0.265222	0.98	0.856	3.24932e-07	0.382634	Stable	NCL
1.90576e-11	0.0927779	0.249	0.077	3.26171e-07	0.13385	Stable	TBC1D9B
1.91969e-11	0.0610672	0.054	0.002	3.28554e-07	0.0881013	Stable	RP5-940J5.9
1.92812e-11	0.094629	0.146	0.031	3.29998e-07	0.136521	Stable	BTLA
1.94189e-11	0.0946494	0.224	0.065	3.32354e-07	0.13655	Stable	SFMBT1
1.94347e-11	0.171734	0.463	0.194	3.32626e-07	0.24776	Stable	ORMDL2
1.96488e-11	0.176837	0.576	0.247	3.36289e-07	0.255122	Stable	HSPB11
1.9837e-11	0.0629018	0.054	0.002	3.39511e-07	0.0907481	Stable	PTPN13
1.98848e-11	0.0851068	0.215	0.06	3.40328e-07	0.122783	Stable	POC5
2.01649e-11	0.0396368	0.054	0.002	3.45122e-07	0.0571838	Stable	SEPT8
2.01649e-11	0.0392866	0.054	0.002	3.45122e-07	0.0566786	Stable	NBL1
2.03188e-11	0.0896634	0.137	0.027	3.47756e-07	0.129357	Stable	PPP1R16A
2.03964e-11	0.143467	0.493	0.204	3.49084e-07	0.206979	Stable	YIF1B
2.07763e-11	0.125022	0.454	0.182	3.55586e-07	0.180368	Stable	SMIM15
2.13836e-11	0.0552657	0.088	0.01	3.6598e-07	0.0797315	Stable	NCR3
2.14219e-11	-0.420933	0.151	0.362	3.66637e-07	-0.607278	Stable	NCF1
2.14832e-11	0.0759474	0.137	0.027	3.67685e-07	0.109569	Stable	PNPLA7
2.19597e-11	0.153868	0.263	0.088	3.75841e-07	0.221985	Stable	ZNF395
2.21029e-11	0.243013	0.629	0.306	3.78292e-07	0.350594	Stable	MRPS36
2.27214e-11	0.1499	0.385	0.149	3.88876e-07	0.21626	Stable	TOMM70A
2.38657e-11	0.129516	0.332	0.119	4.08461e-07	0.186851	Stable	SLC10A3
2.48704e-11	0.150535	0.488	0.207	4.25657e-07	0.217176	Stable	CDV3
2.49923e-11	0.286936	0.907	0.694	4.27744e-07	0.413962	Stable	UQCR11
2.501e-11	0.158162	0.59	0.263	4.28046e-07	0.228179	Stable	SMAP1
2.54216e-11	0.188847	0.468	0.204	4.3509e-07	0.272448	Stable	PUM3
2.54357e-11	0.217307	0.639	0.31	4.35332e-07	0.313508	Stable	PPM1G
2.63339e-11	0.111836	0.229	0.069	4.50705e-07	0.161346	Stable	PDXK
2.64106e-11	0.090068	0.185	0.048	4.52018e-07	0.129941	Stable	EIF4ENIF1
2.68743e-11	0.163671	0.6	0.267	4.59953e-07	0.236128	Stable	COMMD1
2.79405e-11	0.148556	0.405	0.162	4.78202e-07	0.214321	Stable	MPI
2.815e-11	0.176107	0.473	0.2	4.81787e-07	0.254069	Stable	PSMD1
2.82151e-11	0.0940374	0.278	0.091	4.82901e-07	0.135667	Stable	NOC4L
2.87422e-11	0.172253	0.39	0.152	4.91922e-07	0.248509	Stable	SSBP4
2.92117e-11	-0.331063	0	0.184	4.99958e-07	-0.477624	Stable	CXCL8
2.95969e-11	0.161211	0.561	0.249	5.06551e-07	0.232578	Stable	HSF1
3.01956e-11	0.13841	0.317	0.113	5.16798e-07	0.199684	Stable	RNPEP
3.02926e-11	0.0981713	0.112	0.019	5.18457e-07	0.141631	Stable	DHCR24
3.0374e-11	0.0936985	0.093	0.012	5.19852e-07	0.135178	Stable	NCF4
3.0703e-11	0.0961198	0.283	0.094	5.25481e-07	0.138672	Stable	PPTC7
3.15231e-11	0.134119	0.493	0.204	5.39517e-07	0.193493	Stable	DDA1
3.16095e-11	0.255596	0.834	0.521	5.40997e-07	0.368747	Stable	PSMC5
3.16151e-11	0.115782	0.424	0.166	5.41092e-07	0.167038	Stable	RPP30
3.2149e-11	-0.422907	0.195	0.383	5.5023e-07	-0.610126	Stable	HSD17B11
3.2332e-11	0.0979562	0.41	0.158	5.53362e-07	0.141321	Stable	BCL10
3.26013e-11	0.211194	0.751	0.382	5.57972e-07	0.304689	Stable	KMT2A
3.28865e-11	0.256694	0.737	0.402	5.62852e-07	0.370331	Stable	MRPL41
3.35362e-11	0.0725236	0.093	0.012	5.73972e-07	0.104629	Stable	ITPRIPL1
3.35744e-11	0.127242	0.415	0.164	5.74625e-07	0.183571	Stable	MAN2B1
3.38199e-11	0.0902223	0.2	0.055	5.78828e-07	0.130163	Stable	ASB6
3.46505e-11	0.155687	0.507	0.217	5.93043e-07	0.224609	Stable	CBX1
3.65545e-11	0.0474249	0.073	0.007	6.25631e-07	0.0684197	Stable	ABHD15
3.71458e-11	0.23897	0.654	0.331	6.3575e-07	0.344761	Stable	ARPC5L
3.7325e-11	0.267143	0.883	0.629	6.38818e-07	0.385406	Stable	SRSF3
3.76942e-11	0.0824382	0.302	0.103	6.45137e-07	0.118933	Stable	PITRM1
3.78184e-11	0.0922004	0.083	0.009	6.47261e-07	0.133017	Stable	TOX2
3.82247e-11	0.176507	0.551	0.243	6.54216e-07	0.254645	Stable	CUEDC2
3.8444e-11	0.0923737	0.317	0.111	6.57969e-07	0.133267	Stable	CRLS1
3.86068e-11	0.131222	0.473	0.194	6.60755e-07	0.189314	Stable	SS18
3.90868e-11	0.115096	0.307	0.108	6.6897e-07	0.166048	Stable	RAB3IP
3.92184e-11	0.0937368	0.171	0.043	6.71223e-07	0.135234	Stable	XRCC6BP1
3.9605e-11	0.246834	0.785	0.423	6.77839e-07	0.356107	Stable	SSNA1
4.0692e-11	-0.226111	0.99	0.992	6.96443e-07	-0.326209	Stable	COX7C
4.13677e-11	0.135294	0.502	0.213	7.08008e-07	0.195187	Stable	HSPA4
4.14999e-11	0.207251	0.561	0.267	7.10271e-07	0.299	Stable	IAH1
4.18559e-11	0.276535	0.863	0.53	7.16363e-07	0.398956	Stable	EWSR1
4.21763e-11	0.09871	0.249	0.078	7.21847e-07	0.142408	Stable	RNF2
4.29328e-11	0.126517	0.4	0.162	7.34795e-07	0.182526	Stable	PVT1
4.34112e-11	0.118296	0.537	0.221	7.42983e-07	0.170665	Stable	EMC3
4.4763e-11	0.250435	0.917	0.674	7.66118e-07	0.361302	Stable	ARPC5
4.49628e-11	0.0745355	0.098	0.014	7.69538e-07	0.107532	Stable	RP11-138A9.1
4.61621e-11	0.11393	0.298	0.103	7.90064e-07	0.164367	Stable	CMTR1
4.62014e-11	0.127063	0.376	0.145	7.90737e-07	0.183314	Stable	RPF2
5.15583e-11	0.0738745	0.171	0.043	8.8242e-07	0.106578	Stable	WRNIP1
5.15848e-11	0.154373	0.39	0.158	8.82874e-07	0.222714	Stable	CCDC167
5.25086e-11	0.151835	0.468	0.2	8.98685e-07	0.219051	Stable	DYNC1I2
5.27688e-11	0.111027	0.41	0.16	9.03137e-07	0.160179	Stable	NDUFS4
5.47826e-11	-0.43378	0.317	0.485	9.37604e-07	-0.625813	Stable	SELPLG
5.61417e-11	0.0828546	0.283	0.095	9.60864e-07	0.119534	Stable	TRIM26
5.75325e-11	0.0780799	0.171	0.043	9.84669e-07	0.112646	Stable	BOLA2B
5.82788e-11	0.101749	0.395	0.152	9.97442e-07	0.146793	Stable	ATP6V0D1
5.86728e-11	0.226143	0.702	0.364	1.00419e-06	0.326256	Stable	PSMD2
6.12868e-11	0.132978	0.307	0.111	1.04892e-06	0.191847	Stable	FAM45A
6.23076e-11	0.0619153	0.215	0.062	1.06639e-06	0.0893249	Stable	MYL6B
6.26751e-11	0.118688	0.298	0.105	1.07268e-06	0.171231	Stable	ATL3
6.2924e-11	0.0873344	0.327	0.115	1.07695e-06	0.125997	Stable	CTBP1
6.34859e-11	0.173688	0.473	0.2	1.08656e-06	0.250579	Stable	HPRT1
6.45486e-11	0.100864	0.254	0.081	1.10475e-06	0.145516	Stable	FKBP15
6.57247e-11	0.085309	0.102	0.016	1.12488e-06	0.123075	Stable	RRAS
6.60811e-11	0.0784443	0.249	0.078	1.13098e-06	0.113171	Stable	TRIP4
6.87952e-11	0.12881	0.39	0.153	1.17743e-06	0.185834	Stable	CHMP4B
6.89041e-11	0.230539	0.951	0.811	1.17929e-06	0.332598	Stable	UBE2D3
6.94931e-11	0.171379	0.605	0.283	1.18937e-06	0.247248	Stable	IQGAP1
6.9602e-11	0.135055	0.541	0.235	1.19124e-06	0.194844	Stable	EIF4E2
7.03338e-11	0.159327	0.551	0.251	1.20376e-06	0.229861	Stable	GTF2H5
7.08657e-11	0.144592	0.517	0.22	1.21287e-06	0.208602	Stable	ARFRP1
7.23896e-11	0.21597	0.093	0.013	1.23895e-06	0.311579	Stable	CXCL9
7.49729e-11	-0.386436	0.078	0.278	1.28316e-06	-0.55751	Stable	KLHL24
7.62848e-11	0.102733	0.259	0.084	1.30561e-06	0.148213	Stable	RAP2C
7.86051e-11	0.17695	0.493	0.219	1.34533e-06	0.255285	Stable	DERL1
8.03736e-11	0.156356	0.502	0.213	1.37559e-06	0.225574	Stable	RIC8A
8.06292e-11	0.0734774	0.18	0.047	1.37997e-06	0.106005	Stable	SLC25A44
8.16668e-11	0.24505	0.683	0.353	1.39773e-06	0.353533	Stable	G3BP2
8.18724e-11	0.0951753	0.337	0.123	1.40125e-06	0.137309	Stable	RIOK1
8.31328e-11	0.131061	0.449	0.186	1.42282e-06	0.189081	Stable	TRNAU1AP
8.3619e-11	0.111124	0.385	0.148	1.43114e-06	0.160318	Stable	COPG1
8.52178e-11	0.138845	0.395	0.158	1.4585e-06	0.200311	Stable	HDAC7
8.80469e-11	0.155954	0.454	0.193	1.50692e-06	0.224994	Stable	CHRAC1
8.87872e-11	0.128071	0.424	0.17	1.51959e-06	0.184768	Stable	CAPN1
8.89215e-11	0.10103	0.18	0.048	1.52189e-06	0.145755	Stable	CMB9-22P13.1
9.02881e-11	0.175178	0.532	0.237	1.54528e-06	0.252728	Stable	FARSA
9.09547e-11	0.137226	0.502	0.21	1.55669e-06	0.197975	Stable	MCTS1
9.1228e-11	0.112071	0.38	0.148	1.56137e-06	0.161684	Stable	USP48
9.13191e-11	0.0876661	0.166	0.042	1.56293e-06	0.126475	Stable	LRWD1
9.19098e-11	0.156774	0.512	0.224	1.57304e-06	0.226178	Stable	SNX20
9.19562e-11	0.0984327	0.249	0.08	1.57383e-06	0.142008	Stable	PPME1
9.38712e-11	0.101484	0.249	0.08	1.60661e-06	0.146411	Stable	TMED1
9.49802e-11	0.217575	0.649	0.326	1.62559e-06	0.313895	Stable	IDS
9.59092e-11	0.16208	0.649	0.301	1.64149e-06	0.233832	Stable	AIMP1
9.64468e-11	0.083942	0.239	0.075	1.65069e-06	0.121103	Stable	PGM2
9.78681e-11	0.0715472	0.171	0.043	1.67501e-06	0.103221	Stable	SLC38A5
9.82296e-11	0.0976922	0.293	0.102	1.6812e-06	0.14094	Stable	C1GALT1C1
9.89566e-11	-0.333026	0.834	0.841	1.69364e-06	-0.480455	Stable	SEPT6
1.01572e-10	0.107866	0.19	0.053	1.73841e-06	0.155618	Stable	DHCR7
1.0221e-10	0.135433	0.478	0.201	1.74932e-06	0.195389	Stable	ARL6IP6
1.02212e-10	0.187577	0.478	0.21	1.74935e-06	0.270616	Stable	PBX4
1.03729e-10	0.0717806	0.063	0.005	1.77531e-06	0.103558	Stable	NFIL3
1.06806e-10	0.188845	0.678	0.343	1.82798e-06	0.272446	Stable	FAAP20
1.06847e-10	0.117883	0.351	0.133	1.82868e-06	0.170069	Stable	MRPL37
1.0691e-10	0.117037	0.4	0.159	1.82976e-06	0.168848	Stable	CD2AP
1.07226e-10	0.110025	0.278	0.096	1.83518e-06	0.158733	Stable	ANO6
1.08709e-10	-0.362994	0.707	0.719	1.86055e-06	-0.52369	Stable	SNHG8
1.09384e-10	0.156253	0.493	0.214	1.8721e-06	0.225426	Stable	PGD
1.1036e-10	0.165379	0.361	0.143	1.88882e-06	0.238592	Stable	TXNDC11
1.10446e-10	0.0661129	0.176	0.045	1.89028e-06	0.0953807	Stable	GYS1
1.1191e-10	0.15001	0.532	0.233	1.91534e-06	0.216419	Stable	YDJC
1.13301e-10	0.146922	0.532	0.232	1.93915e-06	0.211964	Stable	RNF187
1.13609e-10	0.192718	0.663	0.329	1.94442e-06	0.278034	Stable	COPZ1
1.13839e-10	0.120896	0.366	0.143	1.94835e-06	0.174416	Stable	USP5
1.16226e-10	-0.3866	0.107	0.306	1.98921e-06	-0.557746	Stable	APBA2
1.16448e-10	0.0825025	0.195	0.055	1.993e-06	0.119026	Stable	PCK2
1.17405e-10	0.0523657	0.039	0	2.00939e-06	0.0755477	Stable	IGSF3
1.17405e-10	0.0372492	0.039	0	2.00939e-06	0.0537392	Stable	HES4
1.17405e-10	0.0347165	0.039	0	2.00939e-06	0.0500854	Stable	RHOV
1.18461e-10	0.203719	0.571	0.277	2.02745e-06	0.293904	Stable	RAD23B
1.18676e-10	0.13483	0.454	0.188	2.03114e-06	0.194519	Stable	DLD
1.21751e-10	0.160273	0.415	0.172	2.08377e-06	0.231226	Stable	WDR46
1.23691e-10	0.13625	0.341	0.132	2.11697e-06	0.196567	Stable	MAP3K4
1.26002e-10	0.0843709	0.307	0.108	2.15652e-06	0.121722	Stable	ELK1
1.27717e-10	0.129196	0.405	0.161	2.18588e-06	0.18639	Stable	CMC1
1.2781e-10	0.0892846	0.298	0.104	2.18747e-06	0.12881	Stable	TXNDC15
1.29583e-10	0.0985685	0.385	0.149	2.21781e-06	0.142204	Stable	ARMC1
1.31195e-10	0.214558	0.605	0.302	2.2454e-06	0.309542	Stable	APOL3
1.32924e-10	0.123482	0.38	0.149	2.27499e-06	0.178146	Stable	DLST
1.33797e-10	0.0819583	0.229	0.071	2.28994e-06	0.118241	Stable	PRMT5
1.36333e-10	0.0797496	0.229	0.071	2.33334e-06	0.115054	Stable	NLE1
1.3885e-10	0.100029	0.146	0.034	2.37642e-06	0.144311	Stable	RP11-37B2.1
1.38994e-10	0.111391	0.361	0.14	2.37889e-06	0.160703	Stable	TMEM170A
1.39104e-10	0.0766612	0.161	0.04	2.38077e-06	0.110599	Stable	SMPD2
1.3998e-10	0.263432	0.844	0.545	2.39575e-06	0.380052	Stable	IMP3
1.41662e-10	0.186222	0.717	0.363	2.42454e-06	0.268661	Stable	SNX17
1.43463e-10	0.231245	0.815	0.484	2.45536e-06	0.333617	Stable	SF3B6
1.4447e-10	0.0825254	0.224	0.068	2.4726e-06	0.119059	Stable	TTC4
1.49205e-10	0.0940888	0.059	0.004	2.55365e-06	0.135741	Stable	G0S2
1.50549e-10	0.211443	0.556	0.271	2.57665e-06	0.305048	Stable	CCSER2
1.52601e-10	0.193391	0.59	0.284	2.61177e-06	0.279004	Stable	RAB8A
1.55944e-10	0.240291	0.805	0.459	2.66899e-06	0.346667	Stable	CAPZA1
1.61279e-10	0.0568921	0.059	0.004	2.76029e-06	0.0820779	Stable	P2RY14
1.6174e-10	0.236114	0.946	0.785	2.76818e-06	0.340641	Stable	NDUFA1
1.62268e-10	0.165778	0.576	0.256	2.77722e-06	0.239167	Stable	NUDT21
1.64601e-10	0.103365	0.302	0.109	2.81714e-06	0.149125	Stable	SLC38A10
1.66837e-10	0.303975	0.82	0.536	2.85541e-06	0.438544	Stable	TNFAIP8
1.67318e-10	0.163164	0.42	0.179	2.86364e-06	0.235396	Stable	ITGAL
1.67857e-10	0.238584	0.82	0.472	2.87287e-06	0.344204	Stable	C19orf66
1.7048e-10	0.164851	0.6	0.279	2.91777e-06	0.23783	Stable	LAMTOR2
1.72314e-10	0.18328	0.668	0.32	2.94916e-06	0.264417	Stable	PSMB7
1.73256e-10	0.135235	0.507	0.219	2.96527e-06	0.195103	Stable	EIF4A3
1.73815e-10	0.180982	0.58	0.276	2.97485e-06	0.261102	Stable	MRPL4
1.74398e-10	0.189366	0.693	0.351	2.98481e-06	0.273198	Stable	PSMD6
1.80712e-10	-0.540398	0.815	0.778	3.09288e-06	-0.77963	Stable	TRBC2
1.84532e-10	0.130721	0.42	0.172	3.15827e-06	0.18859	Stable	DDX23
1.84808e-10	0.201197	0.693	0.348	3.16299e-06	0.290265	Stable	TMED10
1.86613e-10	0.144744	0.541	0.243	3.19389e-06	0.208821	Stable	SRPK1
1.9082e-10	0.0724092	0.224	0.069	3.26588e-06	0.104464	Stable	TMEM33
1.96878e-10	0.0725135	0.18	0.049	3.36957e-06	0.104615	Stable	ATP2A2
1.98724e-10	0.181905	0.546	0.25	3.40116e-06	0.262433	Stable	IMP4
2.01309e-10	0.186168	0.62	0.306	3.44541e-06	0.268583	Stable	UFM1
2.03152e-10	0.162067	0.312	0.116	3.47695e-06	0.233813	Stable	KDM6B
2.05917e-10	0.0869568	0.254	0.084	3.52427e-06	0.125452	Stable	SLC35B2
2.08423e-10	0.163389	0.498	0.219	3.56715e-06	0.235721	Stable	ACAT2
2.09071e-10	0.091845	0.317	0.114	3.57826e-06	0.132504	Stable	EIF2B2
2.15143e-10	0.210566	0.756	0.396	3.68217e-06	0.303782	Stable	C11orf31
2.16136e-10	0.131066	0.483	0.203	3.69917e-06	0.189088	Stable	CLK3
2.17044e-10	0.114291	0.288	0.103	3.71471e-06	0.164887	Stable	KIAA0368
2.17149e-10	0.0835602	0.249	0.081	3.71651e-06	0.120552	Stable	YIPF2
2.17784e-10	0.18802	0.546	0.261	3.72737e-06	0.271255	Stable	ADSL
2.17949e-10	0.0429364	0.054	0.003	3.73019e-06	0.0619441	Stable	CLCF1
2.19665e-10	0.223775	0.722	0.388	3.75956e-06	0.322839	Stable	DOCK10
2.20338e-10	0.136576	0.517	0.225	3.77109e-06	0.197037	Stable	MRPS23
2.24261e-10	0.110559	0.298	0.108	3.83822e-06	0.159503	Stable	CEP104
2.24519e-10	0.0486843	0.044	0.001	3.84265e-06	0.0702366	Stable	B3GNT9
2.24939e-10	0.177729	0.595	0.281	3.84984e-06	0.256409	Stable	PPP1R7
2.24951e-10	0.222599	0.756	0.415	3.85003e-06	0.321142	Stable	CANX
2.26515e-10	0.0332169	0.044	0.001	3.8768e-06	0.0479219	Stable	MAMDC4
2.28337e-10	0.0796632	0.322	0.117	3.90799e-06	0.11493	Stable	ZMAT5
2.2897e-10	0.0673449	0.107	0.019	3.91883e-06	0.0971581	Stable	DGKH
2.29172e-10	0.112355	0.429	0.173	3.92228e-06	0.162094	Stable	PES1
2.31411e-10	0.0424632	0.054	0.003	3.9606e-06	0.0612614	Stable	CTD-2545G14.7
2.34022e-10	0.202867	0.654	0.32	4.00528e-06	0.292675	Stable	LAGE3
2.36794e-10	0.146551	0.459	0.197	4.05274e-06	0.211429	Stable	DERL2
2.3763e-10	-0.269836	0.966	0.929	4.06704e-06	-0.389291	Stable	EIF3F
2.41434e-10	0.210601	0.737	0.417	4.13215e-06	0.303833	Stable	NDUFA2
2.43232e-10	0.131649	0.424	0.174	4.16291e-06	0.189929	Stable	GMIP
2.43249e-10	0.0729413	0.166	0.043	4.1632e-06	0.105232	Stable	ZFYVE21
2.47552e-10	0.272558	0.859	0.602	4.23685e-06	0.393219	Stable	CCT3
2.50393e-10	0.0612935	0.141	0.032	4.28547e-06	0.0884279	Stable	PAK4
2.5289e-10	0.0936692	0.268	0.092	4.32822e-06	0.135136	Stable	EDEM2
2.58186e-10	0.118294	0.327	0.124	4.41885e-06	0.170663	Stable	RNF24
2.58929e-10	0.0870273	0.229	0.072	4.43156e-06	0.125554	Stable	POMT1
2.59747e-10	0.116545	0.434	0.18	4.44558e-06	0.168138	Stable	SF3B3
2.60182e-10	0.107056	0.337	0.127	4.45302e-06	0.154448	Stable	YWHAG
2.60567e-10	0.107382	0.429	0.177	4.4596e-06	0.154919	Stable	ME2
2.61444e-10	0.184883	0.517	0.235	4.47461e-06	0.26673	Stable	TMEM173
2.623e-10	0.117986	0.395	0.16	4.48926e-06	0.170218	Stable	DNAJB11
2.70578e-10	0.094503	0.4	0.157	4.63093e-06	0.136339	Stable	CCAR2
2.83968e-10	0.0773458	0.205	0.06	4.86011e-06	0.111586	Stable	DHRS7B
2.84249e-10	0.102891	0.176	0.048	4.86493e-06	0.148441	Stable	ST8SIA4
3.00566e-10	0.120764	0.38	0.152	5.14418e-06	0.174225	Stable	ZNF622
3.1401e-10	0.124668	0.4	0.164	5.37428e-06	0.179858	Stable	IMPDH1
3.15053e-10	0.102308	0.317	0.117	5.39214e-06	0.147599	Stable	MRPS28
3.31258e-10	0.132554	0.259	0.091	5.66949e-06	0.191235	Stable	TP53BP2
3.3509e-10	0.0533807	0.068	0.007	5.73506e-06	0.0770121	Stable	TTC39C-AS1
3.3549e-10	-0.305431	0.951	0.949	5.74191e-06	-0.440644	Stable	FXYD5
3.3551e-10	0.104152	0.493	0.207	5.74225e-06	0.150259	Stable	RAB5C
3.38365e-10	0.074352	0.278	0.095	5.79112e-06	0.107267	Stable	ELMO2
3.45717e-10	0.089168	0.337	0.126	5.91695e-06	0.128642	Stable	DTD1
3.64299e-10	0.091759	0.205	0.061	6.23498e-06	0.13238	Stable	STARD10
3.64452e-10	-0.296477	0	0.166	6.23759e-06	-0.427726	Stable	LYZ
3.69362e-10	0.112385	0.288	0.104	6.32163e-06	0.162138	Stable	AP5Z1
3.73199e-10	0.0885739	0.302	0.11	6.38729e-06	0.127785	Stable	ING2
3.74249e-10	0.133994	0.439	0.186	6.40527e-06	0.193312	Stable	STX4
3.78032e-10	0.133413	0.473	0.205	6.47002e-06	0.192475	Stable	CDC73
4.0425e-10	0.143144	0.429	0.184	6.91874e-06	0.206513	Stable	NOP16
4.1084e-10	0.110194	0.102	0.018	7.03152e-06	0.158976	Stable	F5
4.1221e-10	0.118947	0.38	0.153	7.05497e-06	0.171604	Stable	ARID2
4.15975e-10	0.0787803	0.298	0.107	7.11941e-06	0.113656	Stable	PDLIM5
4.21147e-10	0.0810919	0.132	0.029	7.20793e-06	0.116991	Stable	PRRT3
4.22433e-10	0.0850419	0.2	0.06	7.22994e-06	0.12269	Stable	MAN2C1
4.41121e-10	0.160182	0.546	0.25	7.54978e-06	0.231094	Stable	NOB1
4.45728e-10	0.105381	0.337	0.129	7.62863e-06	0.152033	Stable	LARP4
4.48854e-10	0.129739	0.483	0.21	7.68214e-06	0.187173	Stable	ZCRB1
4.53697e-10	0.0981657	0.434	0.18	7.76503e-06	0.141623	Stable	RAD50
4.59111e-10	0.103764	0.488	0.206	7.85769e-06	0.1497	Stable	COA3
4.62579e-10	0.0984623	0.341	0.131	7.91703e-06	0.142051	Stable	RPL26L1
4.62852e-10	0.258339	0.263	0.1	7.92171e-06	0.372705	Stable	FOS
4.74701e-10	0.133751	0.439	0.188	8.12451e-06	0.192962	Stable	COPA
4.84736e-10	0.123277	0.473	0.2	8.29626e-06	0.177851	Stable	TVP23B
4.93857e-10	0.15362	0.644	0.302	8.45236e-06	0.221627	Stable	PSMB5
4.94333e-10	0.195154	0.737	0.385	8.46051e-06	0.281548	Stable	PPP1R11
5.22119e-10	0.10739	0.195	0.059	8.93606e-06	0.15493	Stable	LDLR
5.24512e-10	0.135716	0.434	0.186	8.97702e-06	0.195797	Stable	TBC1D22A
5.3288e-10	0.11564	0.405	0.164	9.12025e-06	0.166833	Stable	CLPTM1
5.33676e-10	0.0875847	0.234	0.077	9.13387e-06	0.126358	Stable	HSPA13
5.40899e-10	0.0702277	0.132	0.029	9.25748e-06	0.101317	Stable	CALHM2
5.41625e-10	0.0983374	0.312	0.116	9.26991e-06	0.141871	Stable	GEMIN7
5.4212e-10	0.0789981	0.366	0.144	9.27839e-06	0.11397	Stable	LYST
5.50643e-10	-0.380601	0.507	0.606	9.42426e-06	-0.549091	Stable	HMGN3
5.51888e-10	0.077293	0.2	0.06	9.44556e-06	0.11151	Stable	EMC9
5.53237e-10	0.244486	0.937	0.751	9.46866e-06	0.352719	Stable	HNRNPF
5.55039e-10	0.0723981	0.337	0.127	9.49949e-06	0.104448	Stable	MRPL38
5.57005e-10	0.0680052	0.132	0.029	9.53314e-06	0.0981107	Stable	C8orf88
5.68944e-10	0.176848	0.678	0.326	9.73747e-06	0.255138	Stable	PDCD10
5.79166e-10	0.0699798	0.127	0.027	9.91243e-06	0.10096	Stable	RP11-500C11.3
5.88645e-10	0.216072	0.732	0.406	1.00747e-05	0.311727	Stable	NDUFB7
5.96068e-10	0.179416	0.473	0.217	1.02017e-05	0.258842	Stable	IL10RA
5.97492e-10	0.089676	0.439	0.178	1.02261e-05	0.129375	Stable	MRPS2
5.98713e-10	0.0925321	0.146	0.036	1.0247e-05	0.133496	Stable	LRIG1
5.99471e-10	-0.390887	0.502	0.578	1.02599e-05	-0.563931	Stable	ELF1
5.99636e-10	0.125744	0.376	0.151	1.02628e-05	0.18141	Stable	SCYL1
6.07447e-10	0.0915026	0.224	0.072	1.03964e-05	0.13201	Stable	THG1L
6.08172e-10	0.0760937	0.21	0.064	1.04089e-05	0.10978	Stable	CAMTA2
6.19767e-10	0.145324	0.42	0.181	1.06073e-05	0.209659	Stable	CBWD2
6.51016e-10	-0.1605	1	1	1.11421e-05	-0.231553	Stable	UBA52
6.78687e-10	0.127816	0.488	0.211	1.16157e-05	0.1844	Stable	SNAPIN
7.00985e-10	0.16161	0.541	0.249	1.19974e-05	0.233154	Stable	COPB2
7.07153e-10	0.0985848	0.468	0.2	1.21029e-05	0.142228	Stable	GSPT1
7.18844e-10	0.0768396	0.146	0.036	1.2303e-05	0.110856	Stable	DUSP3
7.22141e-10	0.227948	0.922	0.709	1.23594e-05	0.328859	Stable	SF3B2
7.34766e-10	0.120602	0.229	0.077	1.25755e-05	0.173992	Stable	BPGM
7.43124e-10	0.107575	0.463	0.196	1.27186e-05	0.155199	Stable	HSD17B10
7.43204e-10	0.0982715	0.205	0.063	1.27199e-05	0.141776	Stable	STYXL1
7.50809e-10	0.128148	0.361	0.147	1.28501e-05	0.184879	Stable	PTPN11
7.53774e-10	0.0979936	0.434	0.18	1.29008e-05	0.141375	Stable	SNRNP27
7.53816e-10	0.0996	0.444	0.185	1.29016e-05	0.143692	Stable	FAM103A1
7.67534e-10	0.103529	0.224	0.074	1.31363e-05	0.14936	Stable	OTUD4
7.7269e-10	-0.293957	0.02	0.191	1.32246e-05	-0.424091	Stable	CTC-523E23.11
8.0977e-10	-0.432991	0.468	0.544	1.38592e-05	-0.624674	Stable	SNHG7
8.10513e-10	-0.388787	0.127	0.307	1.38719e-05	-0.560901	Stable	U2AF1L4
8.16116e-10	0.186327	0.678	0.346	1.39678e-05	0.268813	Stable	MOB1A
8.27019e-10	0.258075	0.761	0.46	1.41544e-05	0.372323	Stable	NOP58
8.36353e-10	0.0708088	0.224	0.072	1.43142e-05	0.102155	Stable	CNEP1R1
8.37211e-10	0.117696	0.444	0.191	1.43289e-05	0.1698	Stable	SMARCA4
8.54873e-10	0.0970537	0.39	0.157	1.46311e-05	0.140019	Stable	ABCF2
8.75664e-10	0.0545096	0.088	0.013	1.4987e-05	0.0786408	Stable	SLC29A1
8.77601e-10	0.193345	0.766	0.415	1.50201e-05	0.278938	Stable	RBCK1
8.79953e-10	-0.387394	0.215	0.386	1.50604e-05	-0.558892	Stable	TACC3
9.10775e-10	-0.144584	1	1	1.55879e-05	-0.208591	Stable	RPS2
9.12125e-10	0.10544	0.268	0.096	1.5611e-05	0.152117	Stable	MDFIC
9.22806e-10	0.106322	0.317	0.121	1.57938e-05	0.15339	Stable	TP53
9.29931e-10	0.122787	0.512	0.224	1.59158e-05	0.177144	Stable	MRPL22
9.3724e-10	0.0923476	0.307	0.114	1.60409e-05	0.133229	Stable	CAB39
9.41104e-10	0.0521274	0.146	0.036	1.6107e-05	0.075204	Stable	KCTD10
9.59743e-10	0.123769	0.332	0.13	1.6426e-05	0.17856	Stable	ARCN1
9.67664e-10	0.0604116	0.18	0.051	1.65616e-05	0.0871555	Stable	SLC25A43
1.00103e-09	0.117664	0.449	0.191	1.71327e-05	0.169754	Stable	RFXANK
1.00362e-09	0.109761	0.376	0.153	1.71769e-05	0.158352	Stable	FLII
1.00618e-09	0.0876689	0.273	0.097	1.72208e-05	0.126479	Stable	MCCC2
1.02911e-09	0.21867	0.702	0.398	1.76132e-05	0.315474	Stable	MRPL52
1.03393e-09	0.158936	0.493	0.226	1.76958e-05	0.229296	Stable	TMF1
1.06064e-09	0.0632229	0.093	0.015	1.81529e-05	0.0912113	Stable	SPRY1
1.06512e-09	-0.29082	0.878	0.846	1.82296e-05	-0.419564	Stable	EIF3G
1.06554e-09	0.220895	0.712	0.394	1.82368e-05	0.318685	Stable	TOP1
1.06645e-09	0.233135	0.688	0.388	1.82524e-05	0.336343	Stable	TMED2
1.0703e-09	0.256349	0.668	0.37	1.83181e-05	0.369834	Stable	SNRPA
1.0779e-09	0.0988991	0.268	0.096	1.84482e-05	0.142681	Stable	ATP5SL
1.09413e-09	0.105304	0.307	0.116	1.87261e-05	0.151922	Stable	PPP6R1
1.09794e-09	-0.444257	0.322	0.457	1.87912e-05	-0.640927	Stable	CD55
1.10471e-09	0.290174	0.82	0.529	1.8907e-05	0.418632	Stable	PIM1
1.10474e-09	0.0920257	0.298	0.111	1.89077e-05	0.132765	Stable	TSPAN31
1.10984e-09	0.0682654	0.254	0.087	1.8995e-05	0.0984861	Stable	FAM3C
[truncated: 9,712 more rows]
