# Supplementary material for: Dissecting the Landscape of Activated CMV-Stimulated CD4+ T Cells in Humans by Linking Single-Cell RNA-Seq With T-Cell Receptor Sequencing
Source: Front Immunol. 2021 Dec 7;12:779961. doi: 10.3389/fimmu.2021.779961 (PMC8691692; doi:10.3389/fimmu.2021.779961)
Supplement: Supplementary file 9 [file Table_7.xlsx]

## Sheet: Sheet1
index	pattern	Fisher_score	number_subject	number_unique_cdr3	final_score	hla_score	vb_score	expansion_score	length_score	cluster_size_score	type	ulTcRb	TcRb	V	J	TcRa	donor	cluster	Freq	HLA-A	HLA-B	HLA-C	HLA-DPA1	HLA-DPB1	HLA-DQA1	HLA-DQB1	HLA-DRB1	HLA-DRB3	HLA-DRB4	HLA-DRB5
1	TAYY	7.2e-07	2	3	0.00032	1	0.2	1	0.25	0.0062	motif-TAYY	CSVEeeGTayYGYTF	CSVEEEGTAYYGYTF	TRBV29-1	TRBJ1-2	CAFMDNTGNQFYF	Donor3	CD4+ central memory like T	1	-	-	-	-	-	-	-	-	-	-	-
1	TAYY	7.2e-07	2	3	0.00032	1	0.2	1	0.25	0.0062	motif-TAYY	CASSStayYGYTF	CASSSTAYYGYTF	TRBV7-3	TRBJ1-2	CIVRVSPQGAQKLVF	Donor3	CD4+ Naive T	1	-	-	-	-	-	-	-	-	-	-	-
1	TAYY	7.2e-07	2	3	0.00032	1	0.2	1	0.25	0.0062	motif-TAYY	CASStrtayYNEQFF	CASSTRTAYYNEQFF	TRBV5-4	TRBJ2-1	CIVRAVGGSQGNLIF	Donor2	CD4+ central memory like T	1	-	-	-	-	-	-	-	-	-	-	-
2	S%GNHG	6.4e-06	2	2	1.9e-06	1	0.065	1	0.001	0.029	global-S%GNHG	CAISEgnhGYTF	CAISEGNHGYTF	TRBV10-3	TRBJ1-2	CIVRPPSGGGSYIPTF	Donor2	CD4+ central memory like T	1	-	-	-	-	-	-	-	-	-	-	-
2	S%GNHG	6.4e-06	2	2	1.9e-06	1	0.065	1	0.001	0.029	global-S%GNHG	CAWSGGnhGYTF	CAWSGGNHGYTF	TRBV30	TRBJ1-2	CAGPYAGNNRKLIW	unclear	CD4+ central memory like T	1	-	-	-	-	-	-	-	-	-	-	-
3	S%LGPGNT	6.4e-06	2	2	1.9e-06	1	0.065	1	0.001	0.029	global-S%LGPGNT	CASSalgpGNTIYF	CASSALGPGNTIYF	TRBV19	TRBJ1-3	CLVASDYKLSF	Donor1	CD4+ central memory like T	1	-	-	-	-	-	-	-	-	-	-	-
3	S%LGPGNT	6.4e-06	2	2	1.9e-06	1	0.065	1	0.001	0.029	global-S%LGPGNT	CASSSlgpGNTIYF	CASSSLGPGNTIYF	TRBV5-1	TRBJ1-3	CIVRDTGNQFYF	Donor3	CD4+ Naive T	1	-	-	-	-	-	-	-	-	-	-	-
4	SQLG	1.7e-05	3	4	1.7e-06	1	0.001	1	0.73	0.0023	motif-SQLG	CASSQlgaYEQYF	CASSQLGAYEQYF	TRBV4-1	TRBJ2-7	CAVRGGGATNKLIF	Donor2	CD4+ Naive T	1	-	-	-	-	-	-	-	-	-	-	-
4	SQLG	1.7e-05	3	4	1.7e-06	1	0.001	1	0.73	0.0023	motif-SQLG	CASSQlgngGRNTEAFF	CASSQLGNGGRNTEAFF	TRBV14	TRBJ1-1	NA	unclear	CD4+ Naive T	1	-	-	-	-	-	-	-	-	-	-	-
4	SQLG	1.7e-05	3	4	1.7e-06	1	0.001	1	0.73	0.0023	motif-SQLG	CASSQlGTGYNEQFF	CASSQLGTGYNEQFF	TRBV4-1	TRBJ2-1	NA	Donor3	CD4+ Naive T	1	-	-	-	-	-	-	-	-	-	-	-
4	SQLG	1.7e-05	3	4	1.7e-06	1	0.001	1	0.73	0.0023	motif-SQLG	CASSQlgrelSGGYTF	CASSQLGRELSGGYTF	TRBV14	TRBJ1-2	CALNSGNTPLVF	unclear	CD4+ central memory like T	1	-	-	-	-	-	-	-	-	-	-	-
5	SLAR%DTE	1.9e-05	1	2	2.1e-06	1	0.073	1	0.001	0.029	global-SLAR%DTE	CASSLarpdTEAFF	CASSLARPDTEAFF	TRBV5-1	TRBJ1-1	NA	Donor3	CD4+ Naive T	1	-	-	-	-	-	-	-	-	-	-	-
5	SLAR%DTE	1.9e-05	1	2	2.1e-06	1	0.073	1	0.001	0.029	global-SLAR%DTE	CASSLartdTEAFF	CASSLARTDTEAFF	TRBV11-3	TRBJ1-1	CAASAYNNNDMRF	Donor3	CD4+ Naive T	1	-	-	-	-	-	-	-	-	-	-	-
6	S%TEGYG	1.9e-05	2	2	2.3e-06	1	0.079	1	0.001	0.029	global-S%TEGYG	CASSRtegYGYTF	CASSRTEGYGYTF	TRBV11-2	TRBJ1-2	CAVSDTDKLIF	Donor3	CD4+ central memory like T	1	-	-	-	-	-	-	-	-	-	-	-
6	S%TEGYG	1.9e-05	2	2	2.3e-06	1	0.079	1	0.001	0.029	global-S%TEGYG	CASSPtegYGYTF	CASSPTEGYGYTF	TRBV6-1	TRBJ1-2	CGTASSGAGSYQLTF	unclear	CD4+ central memory like T	1	-	-	-	-	-	-	-	-	-	-	-
7	SL%GYG	3.6e-05	2	3	1.3e-06	1	0.21	1	0.001	0.0062	global-SL%GYG	CASSLkgYGYTF	CASSLKGYGYTF	TRBV27	TRBJ1-2	CAGNSGGTSYGKLTF	Donor3	CD4+ central memory like T	1	-	-	-	-	-	-	-	-	-	-	-
7	SL%GYG	3.6e-05	2	3	1.3e-06	1	0.21	1	0.001	0.0062	global-SL%GYG	CASSLdgYGYTF	CASSLDGYGYTF	TRBV7-8	TRBJ1-2	CAASKSSGNQFYF	unclear	CD4+ central memory like T	1	-	-	-	-	-	-	-	-	-	-	-
7	SL%GYG	3.6e-05	2	3	1.3e-06	1	0.21	1	0.001	0.0062	global-SL%GYG	CASSLegYGYTF	CASSLEGYGYTF	TRBV12-3	TRBJ1-2	CALSGNNAGNMLTF	Donor3	CD4+ central memory like T	1	-	-	-	-	-	-	-	-	-	-	-
8	SP%QGYTE	3.8e-05	2	2	2.9e-08	1	0.001	1	0.001	0.029	global-SP%QGYTE	CASSPnQGyTEAFF	CASSPNQGYTEAFF	TRBV18	TRBJ1-1	CAGRGSGAGSYQLTF	unclear	CD4+ Naive T	1	-	-	-	-	-	-	-	-	-	-	-
8	SP%QGYTE	3.8e-05	2	2	2.9e-08	1	0.001	1	0.001	0.029	global-SP%QGYTE	CASSPrQGyTEAFF	CASSPRQGYTEAFF	TRBV18	TRBJ1-1	CAMREYTGANSKLTF	Donor3	CD4+ Naive T	1	-	-	-	-	-	-	-	-	-	-	-
9	SDSQ	5.6e-05	2	3	1.2e-05	1	0.009	1	0.22	0.0062	motif-SDSQ	CATSDsQGstTDTQYF	CATSDSQGSTTDTQYF	TRBV24-1	TRBJ2-3	CATERANSKLTF	Donor3	CD4+ Naive T	1	-	-	-	-	-	-	-	-	-	-	-
9	SDSQ	5.6e-05	2	3	1.2e-05	1	0.009	1	0.22	0.0062	motif-SDSQ	CASSEsdsQETQYF	CASSESDSQETQYF	TRBV10-1	TRBJ2-5	CAVIPYSSASKIIF	unclear	CD4+ Naive T	1	-	-	-	-	-	-	-	-	-	-	-
9	SDSQ	5.6e-05	2	3	1.2e-05	1	0.009	1	0.22	0.0062	motif-SDSQ	CATSDsqSGNTIYF	CATSDSQSGNTIYF	TRBV24-1	TRBJ1-3	CATDVGGSNYKLTF	Donor3	CD4+ Naive T	1	-	-	-	-	-	-	-	-	-	-	-
10	SLIT	0.00011	3	3	0.00028	1	0.1	1	0.45	0.0062	motif-SLIT	CASSLiteraSYEQYF	CASSLITERASYEQYF	TRBV28	TRBJ2-7	CLVGDDTGFQKLVF	unclear	CD4+ Naive T	1	-	-	-	-	-	-	-	-	-	-	-
10	SLIT	0.00011	3	3	0.00028	1	0.1	1	0.45	0.0062	motif-SLIT	CASSLiTGGSGANVLTF	CASSLITGGSGANVLTF	TRBV7-3	TRBJ2-6	CALDMGNTPLVF	Donor2	CD4+ central memory like T	1	-	-	-	-	-	-	-	-	-	-	-
10	SLIT	0.00011	3	3	0.00028	1	0.1	1	0.45	0.0062	motif-SLIT	CASSLiTGarELFF	CASSLITGARELFF	TRBV7-3	TRBJ2-2	CAVDSTSGTYKYIF	Donor1	CD4+ central memory like T	1	-	-	-	-	-	-	-	-	-	-	-
11	GQG%SP	0.00013	2	2	2.4e-06	1	0.084	1	0.001	0.029	global-GQG%SP	CSAGQGgSPLHF	CSAGQGGSPLHF	TRBV20-1	TRBJ1-6	CAENMGGGKLIF	Donor3	CD4+ Naive T	1	-	-	-	-	-	-	-	-	-	-	-
11	GQG%SP	0.00013	2	2	2.4e-06	1	0.084	1	0.001	0.029	global-GQG%SP	CASGQGdSPLHF	CASGQGDSPLHF	TRBV6-1	TRBJ1-6	CAARTGSARQLTF	Donor2	CD4+ central memory like T	1	-	-	-	-	-	-	-	-	-	-	-
12	SF%GNQP	0.00018	2	2	1.9e-06	1	0.065	1	0.001	0.029	global-SF%GNQP	CASSfRGNQPQHF	CASSFRGNQPQHF	TRBV28	TRBJ1-5	NA	Donor3	CD4+ Naive T	1	-	-	-	-	-	-	-	-	-	-	-
12	SF%GNQP	0.00018	2	2	1.9e-06	1	0.065	1	0.001	0.029	global-SF%GNQP	CASSflgNQPQHF	CASSFLGNQPQHF	TRBV12-3	TRBJ1-5	CAVEAPNSGYALNF	Donor1	CD4+ central memory like T	1	-	-	-	-	-	-	-	-	-	-	-
13	S%TGGTGE	0.00018	1	2	2.2e-06	1	0.075	1	0.001	0.029	global-S%TGGTGE	CASSLTGGTGELFF	CASSLTGGTGELFF	TRBV7-3	TRBJ2-2	NA	Donor1	CD4+ central memory like T	1	-	-	-	-	-	-	-	-	-	-	-
13	S%TGGTGE	0.00018	1	2	2.2e-06	1	0.075	1	0.001	0.029	global-S%TGGTGE	CASStTGGTGELFF	CASSTTGGTGELFF	TRBV19	TRBJ2-2	CAASPGGGANNLFF	Donor1	CD4+ Naive T	1	-	-	-	-	-	-	-	-	-	-	-
14	SLGQ%NEK	0.00023	2	2	2.4e-06	1	0.082	1	0.001	0.029	global-SLGQ%NEK	CASSLGQqNEKLFF	CASSLGQQNEKLFF	TRBV7-6	TRBJ1-4	CAETGGSYIPTF	Donor3	CD4+ central memory like T	1	-	-	-	-	-	-	-	-	-	-	-
14	SLGQ%NEK	0.00023	2	2	2.4e-06	1	0.082	1	0.001	0.029	global-SLGQ%NEK	CASSLGQaNEKLFF	CASSLGQANEKLFF	TRBV7-9	TRBJ1-4	CAVNVETGGGNKLTF	unclear	CD4+ Naive T	1	-	-	-	-	-	-	-	-	-	-	-
15	SPT%GQET	0.00028	2	2	1.9e-06	1	0.065	1	0.001	0.029	global-SPT%GQET	CASSPtAGQETQYF	CASSPTAGQETQYF	TRBV27	TRBJ2-5	CAVGVLNAGNNHKLIW	Donor1	CD4+ Naive T	1	-	-	-	-	-	-	-	-	-	-	-
15	SPT%GQET	0.00028	2	2	1.9e-06	1	0.065	1	0.001	0.029	global-SPT%GQET	CASSPtQGQETQYF	CASSPTQGQETQYF	TRBV18	TRBJ2-5	CAGRLIPGTSYDKVIF	Donor3	CD4+ Naive T	1	-	-	-	-	-	-	-	-	-	-	-
16	SFS%GE	0.00041	2	2	2.6e-07	1	0.009	1	0.001	0.029	global-SFS%GE	CASSfSGGEAFF	CASSFSGGEAFF	TRBV28	TRBJ1-1	CAVGSNAGNNRKLIW	unclear	Treg	1	-	-	-	-	-	-	-	-	-	-	-
16	SFS%GE	0.00041	2	2	2.6e-07	1	0.009	1	0.001	0.029	global-SFS%GE	CASSfSGGEAFF	CASSFSGGEAFF	TRBV28	TRBJ1-1	NA	unclear	Treg	1	-	-	-	-	-	-	-	-	-	-	-
16	SFS%GE	0.00041	2	2	2.6e-07	1	0.009	1	0.001	0.029	global-SFS%GE	CASSfsTGELFF	CASSFSTGELFF	TRBV5-1	TRBJ2-2	CAASGGTGGFKTIF	Donor3	CD4+ central memory like T	1	-	-	-	-	-	-	-	-	-	-	-
17	S%GLE	0.00049	1	2	2e-06	1	0.07	1	0.001	0.029	global-S%GLE	CASSQGLEAFF	CASSQGLEAFF	TRBV14	TRBJ1-1	CAVGGATNKLIF	unclear	CD4+ central memory like T	1	-	-	-	-	-	-	-	-	-	-	-
17	S%GLE	0.00049	1	2	2e-06	1	0.07	1	0.001	0.029	global-S%GLE	CASSRGLEQYF	CASSRGLEQYF	TRBV25-1	TRBJ2-7	CAVEAPGGSQGNLIF	unclear	CD4+ Naive T	1	-	-	-	-	-	-	-	-	-	-	-
18	FLY	0.00066	1	2	0.00036	1	0.068	1	0.18	0.029	motif-FLY	CASSfgflYNEQFF	CASSFGFLYNEQFF	TRBV27	TRBJ2-1	CAMRDSGANSKLTF	unclear	CD4+ Naive T	1	-	-	-	-	-	-	-	-	-	-	-
18	FLY	0.00066	1	2	0.00036	1	0.068	1	0.18	0.029	motif-FLY	CASSEflYEQYF	CASSEFLYEQYF	TRBV2	TRBJ2-7	NA	unclear	CD4+ Naive T	1	-	-	-	-	-	-	-	-	-	-	-
19	SQG%NQP	0.00075	2	2	2.3e-06	1	0.078	1	0.001	0.029	global-SQG%NQP	CASSQgSNQPQHF	CASSQGSNQPQHF	TRBV6-5	TRBJ1-5	CVVSGGSNYKLTF	Donor3	CD4+ central memory like T	1	-	-	-	-	-	-	-	-	-	-	-
19	SQG%NQP	0.00075	2	2	2.3e-06	1	0.078	1	0.001	0.029	global-SQG%NQP	CASSQGLNQPQHF	CASSQGLNQPQHF	TRBV4-2	TRBJ1-5	CAFMKQLAGGTSYGKLTF	unclear	CD4+ Naive T	1	-	-	-	-	-	-	-	-	-	-	-
20	SR%RE	0.00095	1	2	1.8e-06	1	0.061	1	0.001	0.029	global-SR%RE	CASSRqrEQFF	CASSRQREQFF	TRBV3-1	TRBJ2-1	CAVNIRGRYSGGGADGLTF	Donor3	CD4+ central memory like T	1	-	-	-	-	-	-	-	-	-	-	-
20	SR%RE	0.00095	1	2	1.8e-06	1	0.061	1	0.001	0.029	global-SR%RE	CASSRnrEAFF	CASSRNREAFF	TRBV28	TRBJ1-1	NA	Donor3	CD4+ central memory like T	1	-	-	-	-	-	-	-	-	-	-	-
21	S%SGGE	0.00095	2	2	2.3e-07	1	0.008	1	0.001	0.029	global-S%SGGE	CASSfSGGEAFF	CASSFSGGEAFF	TRBV28	TRBJ1-1	CAVGSNAGNNRKLIW	unclear	Treg	1	-	-	-	-	-	-	-	-	-	-	-
21	S%SGGE	0.00095	2	2	2.3e-07	1	0.008	1	0.001	0.029	global-S%SGGE	CASSfSGGEAFF	CASSFSGGEAFF	TRBV28	TRBJ1-1	NA	unclear	Treg	1	-	-	-	-	-	-	-	-	-	-	-
21	S%SGGE	0.00095	2	2	2.3e-07	1	0.008	1	0.001	0.029	global-S%SGGE	CASSQSGGEQYF	CASSQSGGEQYF	TRBV11-2	TRBJ2-7	CAASKGAGTYKYIF	Donor3	CD4+ Naive T	1	-	-	-	-	-	-	-	-	-	-	-
22	SL%TE	0.0011	1	2	1.9e-06	1	0.064	1	0.001	0.029	global-SL%TE	CASSLdTEAFF	CASSLDTEAFF	TRBV5-6	TRBJ1-1	NA	Donor3	CD4+ central memory like T	1	-	-	-	-	-	-	-	-	-	-	-
22	SL%TE	0.0011	1	2	1.9e-06	1	0.064	1	0.001	0.029	global-SL%TE	CASSLgTEAFF	CASSLGTEAFF	TRBV5-1	TRBJ1-1	NA	Donor3	CD4+ Naive T	1	-	-	-	-	-	-	-	-	-	-	-
23	SLV%SYE	0.0011	2	2	2.2e-06	1	0.077	1	0.001	0.029	global-SLV%SYE	CASSLvgSYEQYF	CASSLVGSYEQYF	TRBV5-4	TRBJ2-7	NA	Donor3	CD4+ Naive T	1	-	-	-	-	-	-	-	-	-	-	-
23	SLV%SYE	0.0011	2	2	2.2e-06	1	0.077	1	0.001	0.029	global-SLV%SYE	CASSLvaSYEQYF	CASSLVASYEQYF	TRBV11-3	TRBJ2-7	CAGPAGGTSYGKLTF	Donor2	CD4+ central memory like T	1	-	-	-	-	-	-	-	-	-	-	-
24	SPGG%G	0.0013	1	2	2.1e-06	1	0.073	1	0.001	0.029	global-SPGG%G	CASSPGGdgLFF	CASSPGGDGLFF	TRBV7-2	TRBJ1-4	CAASFYNNNDMRF	Donor3	CD4+ central memory like T	1	-	-	-	-	-	-	-	-	-	-	-
24	SPGG%G	0.0013	1	2	2.1e-06	1	0.073	1	0.001	0.029	global-SPGG%G	CASSPgGQGQYF	CASSPGGQGQYF	TRBV18	TRBJ2-7	CAVTGYTGNQFYF	Donor3	CD4+ central memory like T	1	-	-	-	-	-	-	-	-	-	-	-
25	SLDR%YG	0.0018	2	2	2.5e-06	1	0.087	1	0.001	0.029	global-SLDR%YG	CASSLDRNYGYTF	CASSLDRNYGYTF	TRBV7-3	TRBJ1-2	NA	Donor2	CD4+ Naive T	1	-	-	-	-	-	-	-	-	-	-	-
25	SLDR%YG	0.0018	2	2	2.5e-06	1	0.087	1	0.001	0.029	global-SLDR%YG	CASSLDRvYGYTF	CASSLDRVYGYTF	TRBV5-1	TRBJ1-2	CIVRANFGNEKLTF	Donor1	CD4+ central memory like T	1	-	-	-	-	-	-	-	-	-	-	-
26	S%SGET	0.002	2	2	2.4e-06	1	0.081	1	0.001	0.029	global-S%SGET	CSASaSGETQYF	CSASASGETQYF	TRBV20-1	TRBJ2-5	CAASPSSDKLIF	Donor2	CD4+ Naive T	1	-	-	-	-	-	-	-	-	-	-	-
26	S%SGET	0.002	2	2	2.4e-06	1	0.081	1	0.001	0.029	global-S%SGET	CASSLSGetQFF	CASSLSGETQFF	TRBV28	TRBJ2-1	NA	unclear	CD4+ Naive T	1	-	-	-	-	-	-	-	-	-	-	-
27	GG%YE	0.0023	2	2	2.1e-06	1	0.071	1	0.001	0.029	global-GG%YE	CASGgyYEQYF	CASGGYYEQYF	TRBV7-2	TRBJ2-7	CAGVPGGDYKLSF	Donor1	CD4+ Naive T	1	-	-	-	-	-	-	-	-	-	-	-
27	GG%YE	0.0023	2	2	2.1e-06	1	0.071	1	0.001	0.029	global-GG%YE	CSAGghYEQYF	CSAGGHYEQYF	TRBV29-1	TRBJ2-7	CKDPVQGAQKLVF	unclear	CD4+ central memory like T	1	-	-	-	-	-	-	-	-	-	-	-
28	SRD%NQP	0.003	1	2	2.1e-06	1	0.072	1	0.001	0.029	global-SRD%NQP	CASSRdnNQPQHF	CASSRDNNQPQHF	TRBV5-4	TRBJ1-5	CAVNSNNNDMRF	Donor3	CD4+ Naive T	1	-	-	-	-	-	-	-	-	-	-	-
28	SRD%NQP	0.003	1	2	2.1e-06	1	0.072	1	0.001	0.029	global-SRD%NQP	CASSRdvNQPQHF	CASSRDVNQPQHF	TRBV2	TRBJ1-5	NA	Donor3	CD4+ Naive T	1	-	-	-	-	-	-	-	-	-	-	-
29	SLG%TDT	0.003	2	2	2e-06	1	0.069	1	0.001	0.029	global-SLG%TDT	CASSLgdTDTQYF	CASSLGDTDTQYF	TRBV7-6	TRBJ2-3	NA	Donor3	CD4+ central memory like T	1	-	-	-	-	-	-	-	-	-	-	-
29	SLG%TDT	0.003	2	2	2e-06	1	0.069	1	0.001	0.029	global-SLG%TDT	CASSLgeTDTQYF	CASSLGETDTQYF	TRBV6-5	TRBJ2-3	NA	Donor2	CD4+ central memory like T	1	-	-	-	-	-	-	-	-	-	-	-
30	SL%GSYE	0.0034	1	2	2.4e-06	1	0.084	1	0.001	0.029	global-SL%GSYE	CASSLvgSYEQYF	CASSLVGSYEQYF	TRBV5-4	TRBJ2-7	NA	Donor3	CD4+ Naive T	1	-	-	-	-	-	-	-	-	-	-	-
30	SL%GSYE	0.0034	1	2	2.4e-06	1	0.084	1	0.001	0.029	global-SL%GSYE	CASSLdgSYEQYF	CASSLDGSYEQYF	TRBV5-1	TRBJ2-7	NA	Donor3	CD4+ Naive T	1	-	-	-	-	-	-	-	-	-	-	-
31	SP%ET	0.0075	2	2	1.7e-06	1	0.058	1	0.001	0.029	global-SP%ET	CASSPgETQYF	CASSPGETQYF	TRBV18	TRBJ2-5	NA	Donor3	CD4+ Naive T	1	-	-	-	-	-	-	-	-	-	-	-
31	SP%ET	0.0075	2	2	1.7e-06	1	0.058	1	0.001	0.029	global-SP%ET	CSASpkETQYF	CSASPKETQYF	TRBV20-1	TRBJ2-5	CAASANTGGFKTIF	Donor2	CD4+ central memory like T	1	-	-	-	-	-	-	-	-	-	-	-
32	S%GSNQP	0.0078	1	2	2e-06	1	0.068	1	0.001	0.029	global-S%GSNQP	CASSQgSNQPQHF	CASSQGSNQPQHF	TRBV6-5	TRBJ1-5	CVVSGGSNYKLTF	Donor3	CD4+ central memory like T	1	-	-	-	-	-	-	-	-	-	-	-
32	S%GSNQP	0.0078	1	2	2e-06	1	0.068	1	0.001	0.029	global-S%GSNQP	CASSwgSNQPQHF	CASSWGSNQPQHF	TRBV28	TRBJ1-5	NA	Donor3	CD4+ Naive T	1	-	-	-	-	-	-	-	-	-	-	-
33	SLG%E	0.016	2	2	2.4e-06	1	0.082	1	0.001	0.029	global-SLG%E	CASSLgNEQFF	CASSLGNEQFF	TRBV7-9	TRBJ2-1	CAVTPNTGGFKTIF	unclear	CD4+ Naive T	1	-	-	-	-	-	-	-	-	-	-	-
33	SLG%E	0.016	2	2	2.4e-06	1	0.082	1	0.001	0.029	global-SLG%E	CASSLgTEAFF	CASSLGTEAFF	TRBV5-1	TRBJ1-1	NA	Donor3	CD4+ Naive T	1	-	-	-	-	-	-	-	-	-	-	-
34	S%GET	0.017	1	2	1.9e-06	1	0.066	1	0.001	0.029	global-S%GET	CASSPgETQYF	CASSPGETQYF	TRBV18	TRBJ2-5	NA	Donor3	CD4+ Naive T	1	-	-	-	-	-	-	-	-	-	-	-
34	S%GET	0.017	1	2	1.9e-06	1	0.066	1	0.001	0.029	global-S%GET	CASSLgETQYF	CASSLGETQYF	TRBV12-4	TRBJ2-5	CANPWGGGNKLTF	Donor3	CD4+ central memory like T	1	-	-	-	-	-	-	-	-	-	-	-
35	single	1	2	1	9.5e-07	1	0.001	1	0.001	0.95	global-SLRLAAHNE	CASSLrLAahNEQFF	CASSLRLAAHNEQFF	TRBV7-9	TRBJ2-1	NA	unclear	CD4+ Naive T	1	-	-	-	-	-	-	-	-	-	-	-
35	single	1	2	1	9.5e-07	1	0.001	1	0.001	0.95	global-SLRLAAHNE	CASSLrLAahNEQFF	CASSLRLAAHNEQFF	TRBV7-9	TRBJ2-1	NA	Donor3	CD4+ Naive T	1	-	-	-	-	-	-	-	-	-	-	-
130	single	1	1	1	1.1e-08	1	0.001	0.011	0.001	0.95	global-SLTGGNT	CASSLTGGNTIYF	CASSLTGGNTIYF	TRBV7-3	TRBJ1-3	CATDEAGRRALTF	Donor1	CD4+ cytotoxic T2	2	-	-	-	-	-	-	-	-	-	-	-
130	single	1	1	1	1.1e-08	1	0.001	0.011	0.001	0.95	global-SLTGGNT	CASSLTGGNTIYF	CASSLTGGNTIYF	TRBV7-3	TRBJ1-3	CATDEAGRRALTF	Donor1	CD4+ cytotoxic T2	2	-	-	-	-	-	-	-	-	-	-	-
162	single	1	1	1	1.3e-08	1	0.001	0.014	0.001	0.95	global-SGHNVRQGAE	CASSghnvrQGaEAFF	CASSGHNVRQGAEAFF	TRBV6-1	TRBJ1-1	CALDTGFQKLVF	unclear	Treg	2	-	-	-	-	-	-	-	-	-	-	-
162	single	1	1	1	1.3e-08	1	0.001	0.014	0.001	0.95	global-SGHNVRQGAE	CASSghnvrQGaEAFF	CASSGHNVRQGAEAFF	TRBV6-1	TRBJ1-1	CALDTGFQKLVF	unclear	Treg	2	-	-	-	-	-	-	-	-	-	-	-
423	single	1	2	1	6.6e-05	1	0.069	1	0.001	0.95	global-SLTASTNEK	CASSLtasTNEKLFF	CASSLTASTNEKLFF	TRBV6-5	TRBJ1-4	CAENQAGTALIF	Donor2	CD4+ cytotoxic T2	1	-	-	-	-	-	-	-	-	-	-	-
423	single	1	2	1	6.6e-05	1	0.069	1	0.001	0.95	global-SLTASTNEK	CASSLtasTNEKLFF	CASSLTASTNEKLFF	TRBV6-6	TRBJ1-4	NA	Donor1	CD4+ central memory like T	1	-	-	-	-	-	-	-	-	-	-	-
606	single	1	1	1	9.5e-10	1	0.001	0.001	0.001	0.95	global-SLRTVPTYE	CASSLrtvptYEQYF	CASSLRTVPTYEQYF	TRBV5-6	TRBJ2-7	CAFMKHRSASNYKLTF	unclear	CD4+ central memory like T	3	-	-	-	-	-	-	-	-	-	-	-
606	single	1	1	1	9.5e-10	1	0.001	0.001	0.001	0.95	global-SLRTVPTYE	CASSLrtvptYEQYF	CASSLRTVPTYEQYF	TRBV5-6	TRBJ2-7	CAFMKHRSASNYKLTF	unclear	CD4+ central memory like T	3	-	-	-	-	-	-	-	-	-	-	-
606	single	1	1	1	9.5e-10	1	0.001	0.001	0.001	0.95	global-SLRTVPTYE	CASSLrtvptYEQYF	CASSLRTVPTYEQYF	TRBV5-6	TRBJ2-7	CAFMKHRSASNYKLTF	unclear	CD4+ central memory like T	3	-	-	-	-	-	-	-	-	-	-	-
607	single	1	1	1	6.6e-05	1	0.069	1	0.001	0.95	global-SRDRGDT	CASSRDRGDTQYF	CASSRDRGDTQYF	TRBV18	TRBJ2-3	NA	Donor3	CD4+ Naive T	1	-	-	-	-	-	-	-	-	-	-	-
607	single	1	1	1	6.6e-05	1	0.069	1	0.001	0.95	global-SRDRGDT	CASSRDRGDTQYF	CASSRDRGDTQYF	TRBV9	TRBJ2-3	NA	Donor3	CD4+ Naive T	1	-	-	-	-	-	-	-	-	-	-	-
628	single	1	1	1	7.1e-05	1	0.074	1	0.001	0.95	global-SLDLLAKNI	CASSLdllAKNIQYF	CASSLDLLAKNIQYF	TRBV12-4	TRBJ2-4	NA	unclear	CD4+ Naive T	1	-	-	-	-	-	-	-	-	-	-	-
628	single	1	1	1	7.1e-05	1	0.074	1	0.001	0.95	global-SLDLLAKNI	CASSLdllAKNIQYF	CASSLDLLAKNIQYF	TRBV12-3	TRBJ2-4	NA	unclear	CD4+ Naive T	1	-	-	-	-	-	-	-	-	-	-	-
681	single	1	2	1	9.5e-10	1	0.001	0.001	0.001	0.95	motif-FLY global-SELPPAAFLYE	CASSElppaaflYEQYF	CASSELPPAAFLYEQYF	TRBV6-1	TRBJ2-7	CAFSGNKLTF	unclear	CD4+ cytotoxic T2	4	-	-	-	-	-	-	-	-	-	-	-
681	single	1	2	1	9.5e-10	1	0.001	0.001	0.001	0.95	motif-FLY global-SELPPAAFLYE	CASSElppaaflYEQYF	CASSELPPAAFLYEQYF	TRBV6-1	TRBJ2-7	NA	unclear	CD4+ cytotoxic T2	1	-	-	-	-	-	-	-	-	-	-	-
681	single	1	2	1	9.5e-10	1	0.001	0.001	0.001	0.95	motif-FLY global-SELPPAAFLYE	CASSElppaaflYEQYF	CASSELPPAAFLYEQYF	TRBV6-1	TRBJ2-7	CAFSGNKLTF	unclear	CD4+ cytotoxic T2	4	-	-	-	-	-	-	-	-	-	-	-
681	single	1	2	1	9.5e-10	1	0.001	0.001	0.001	0.95	motif-FLY global-SELPPAAFLYE	CASSElppaaflYEQYF	CASSELPPAAFLYEQYF	TRBV6-1	TRBJ2-7	CAFSGNKLTF	unclear	CD4+ cytotoxic T2	4	-	-	-	-	-	-	-	-	-	-	-
681	single	1	2	1	9.5e-10	1	0.001	0.001	0.001	0.95	motif-FLY global-SELPPAAFLYE	CASSElppaaflYEQYF	CASSELPPAAFLYEQYF	TRBV6-1	TRBJ2-7	CAFSGNKLTF	Donor1	CD4+ cytotoxic T2	4	-	-	-	-	-	-	-	-	-	-	-
789	single	1	2	1	9.5e-07	1	0.001	1	0.001	0.95	global-SQVWGSGNT	CASSQvwgSGNTIYF	CASSQVWGSGNTIYF	TRBV14	TRBJ1-3	NA	Donor1	CD4+ central memory like T	1	-	-	-	-	-	-	-	-	-	-	-
789	single	1	2	1	9.5e-07	1	0.001	1	0.001	0.95	global-SQVWGSGNT	CASSQvwgSGNTIYF	CASSQVWGSGNTIYF	TRBV14	TRBJ1-3	CAVSFYGGSQGNLIF	unclear	CD4+ central memory like T	1	-	-	-	-	-	-	-	-	-	-	-
835	single	1	1	1	8.6e-09	1	0.001	0.009	0.001	0.95	global-SYSGRGTGQP	CASSYSGRgtgQPQHF	CASSYSGRGTGQPQHF	TRBV6-3	TRBJ1-5	CAMREGTGGNTPLVF	Donor2	CD4+ central memory like T	2	-	-	-	-	-	-	-	-	-	-	-
835	single	1	1	1	8.6e-09	1	0.001	0.009	0.001	0.95	global-SYSGRGTGQP	CASSYSGRgtgQPQHF	CASSYSGRGTGQPQHF	TRBV6-3	TRBJ1-5	CAMREGTGGNTPLVF	Donor2	CD4+ central memory like T	2	-	-	-	-	-	-	-	-	-	-	-
843	single	1	2	1	9.5e-07	1	0.001	1	0.001	0.95	global-RGTGPNYG	CSARGTGpNYGYTF	CSARGTGPNYGYTF	TRBV20-1	TRBJ1-2	CAGGMDSSYKLIF	Donor3	CD4+ Naive T	1	-	-	-	-	-	-	-	-	-	-	-
843	single	1	2	1	9.5e-07	1	0.001	1	0.001	0.95	global-RGTGPNYG	CSARGTGpNYGYTF	CSARGTGPNYGYTF	TRBV20-1	TRBJ1-2	CALEAAGNKLTF	unclear	CD4+ central memory like T	1	-	-	-	-	-	-	-	-	-	-	-
863	single	1	2	1	1.1e-08	1	0.001	0.012	0.001	0.95	global-SLRRVLGET	CASSLrrvlgETQYF	CASSLRRVLGETQYF	TRBV7-2	TRBJ2-5	CAVPRSNDYKLSF	Donor3	CD4+ central memory like T	2	-	-	-	-	-	-	-	-	-	-	-
863	single	1	2	1	1.1e-08	1	0.001	0.012	0.001	0.95	global-SLRRVLGET	CASSLrrvlgETQYF	CASSLRRVLGETQYF	TRBV7-2	TRBJ2-5	CAVPRSNDYKLSF	unclear	CD4+ central memory like T	2	-	-	-	-	-	-	-	-	-	-	-
865	single	1	1	1	9.5e-07	1	0.001	1	0.001	0.95	global-SLELTGTPSDT	CASSLelTGtpsDTQYF	CASSLELTGTPSDTQYF	TRBV28	TRBJ2-3	CAGTSYDKVIF	Donor3	CD4+ central memory like T	1	-	-	-	-	-	-	-	-	-	-	-
865	single	1	1	1	9.5e-07	1	0.001	1	0.001	0.95	global-SLELTGTPSDT	CASSLelTGtpsDTQYF	CASSLELTGTPSDTQYF	TRBV28	TRBJ2-3	CAAYASGSARQLTF	Donor3	CD4+ Naive T	1	-	-	-	-	-	-	-	-	-	-	-
993	single	1	2	1	9.5e-07	1	0.001	1	0.001	0.95	global-SAPGGTSQET	CSASapgGTSQETQYF	CSASAPGGTSQETQYF	TRBV20-1	TRBJ2-5	CAVFIYNFNKFYF	Donor1	CD4+ central memory like T	1	-	-	-	-	-	-	-	-	-	-	-
993	single	1	2	1	9.5e-07	1	0.001	1	0.001	0.95	global-SAPGGTSQET	CSASapgGTSQETQYF	CSASAPGGTSQETQYF	TRBV20-1	TRBJ2-5	NA	unclear	CD4+ Naive T	1	-	-	-	-	-	-	-	-	-	-	-
1086	single	1	2	1	9.5e-10	1	0.001	0.001	0.001	0.95	global-SSLPSNYG	CASSSlpsNYGYTF	CASSSLPSNYGYTF	TRBV28	TRBJ1-2	CALIQGGSEKLVF	Donor3	CD4+ Naive T	1	-	-	-	-	-	-	-	-	-	-	-
1086	single	1	2	1	9.5e-10	1	0.001	0.001	0.001	0.95	global-SSLPSNYG	CASSSlpsNYGYTF	CASSSLPSNYGYTF	TRBV28	TRBJ1-2	CAVQTGANNLFF	Donor1	CD4+ cytotoxic T2	3	-	-	-	-	-	-	-	-	-	-	-
1086	single	1	2	1	9.5e-10	1	0.001	0.001	0.001	0.95	global-SSLPSNYG	CASSSlpsNYGYTF	CASSSLPSNYGYTF	TRBV28	TRBJ1-2	CAVQTGANNLFF	Donor1	CD4+ cytotoxic T2	3	-	-	-	-	-	-	-	-	-	-	-
1086	single	1	2	1	9.5e-10	1	0.001	0.001	0.001	0.95	global-SSLPSNYG	CASSSlpsNYGYTF	CASSSLPSNYGYTF	TRBV28	TRBJ1-2	CAVQTGANNLFF	Donor1	CD4+ cytotoxic T2	3	-	-	-	-	-	-	-	-	-	-	-
1086	single	1	2	1	9.5e-10	1	0.001	0.001	0.001	0.95	global-SSLPSNYG	CASSSlpsNYGYTF	CASSSLPSNYGYTF	TRBV28	TRBJ1-2	CAVQTGANNLLF	Donor1	CD4+ cytotoxic T2	1	-	-	-	-	-	-	-	-	-	-	-
1146	single	1	1	1	1.2e-08	1	0.001	0.013	0.001	0.95	global-SRSRTE	CASSRsrTEAFF	CASSRSRTEAFF	TRBV6-1	TRBJ1-1	NA	unclear	Treg	2	-	-	-	-	-	-	-	-	-	-	-
1146	single	1	1	1	1.2e-08	1	0.001	0.013	0.001	0.95	global-SRSRTE	CASSRsrTEAFF	CASSRSRTEAFF	TRBV6-1	TRBJ1-1	NA	unclear	Treg	2	-	-	-	-	-	-	-	-	-	-	-
1166	single	1	1	1	9.5e-07	1	0.001	1	0.001	0.95	global-SPQRRGPGDEK	CASSPqrRGpgdEKLFF	CASSPQRRGPGDEKLFF	TRBV14	TRBJ1-4	CAASEETSGSRLTF	unclear	CD4+ central memory like T	1	-	-	-	-	-	-	-	-	-	-	-
1166	single	1	1	1	9.5e-07	1	0.001	1	0.001	0.95	global-SPQRRGPGDEK	CASSPqrRGpgdEKLFF	CASSPQRRGPGDEKLFF	TRBV14	TRBJ1-4	CALHYGGSQGNLIF	unclear	CD4+ central memory like T	1	-	-	-	-	-	-	-	-	-	-	-
1362	single	1	1	1	9.5e-07	1	0.001	1	0.001	0.95	global-SQDRSGNQNE	CASSQdrSGnqNEQFF	CASSQDRSGNQNEQFF	TRBV14	TRBJ2-1	CAVEDPWGSWGKLQF	Donor1	CD4+ central memory like T	1	-	-	-	-	-	-	-	-	-	-	-
1362	single	1	1	1	9.5e-07	1	0.001	1	0.001	0.95	global-SQDRSGNQNE	CASSQdrSGnqNEQFF	CASSQDRSGNQNEQFF	TRBV14	TRBJ2-1	NA	Donor1	CD4+ central memory like T	1	-	-	-	-	-	-	-	-	-	-	-
1392	single	1	2	1	9.5e-07	1	0.001	1	0.001	0.95	global-RDTGGGYG	CSARdTGGgYGYTF	CSARDTGGGYGYTF	TRBV20-1	TRBJ1-2	CAMSARAGNMLTF	Donor3	CD4+ central memory like T	1	-	-	-	-	-	-	-	-	-	-	-
1392	single	1	2	1	9.5e-07	1	0.001	1	0.001	0.95	global-RDTGGGYG	CSARdTGGgYGYTF	CSARDTGGGYGYTF	TRBV20-1	TRBJ1-2	NA	Donor2	CD4+ central memory like T	1	-	-	-	-	-	-	-	-	-	-	-
