# Supplementary material for: Dissecting the Landscape of Activated CMV-Stimulated CD4+ T Cells in Humans by Linking Single-Cell RNA-Seq With T-Cell Receptor Sequencing
Source: Front Immunol. 2021 Dec 7;12:779961. doi: 10.3389/fimmu.2021.779961 (PMC8691692; doi:10.3389/fimmu.2021.779961)
Supplement: Supplementary file 10 [file Table_8.xlsx]

## Sheet: CMV
Cell_Barcode	Cluster	tech	v_gene.alpha	d_gene.alpha	j_gene.alpha	c_gene.alpha	cdr3.alpha	cdr3_nt.alpha	umis.alpha	v_gene.beta	d_gene.beta	j_gene.beta	c_gene.beta	cdr3.beta	cdr3_nt.beta	umis.beta	occurrence	donr
ACTGTCCGTTAAAGTG-1	CD4+ Cyotoxic T2	cmv	TRAV41	None	TRAJ49	TRAC	CAVIKGGNQFYF	TGTGCTGTCATAAAGGGTGGTAACCAGTTCTATTTT	5	TRBV6-5	TRBD2	TRBJ2-1	TRBC2	CASSLSGGGYNEQFF	TGTGCCAGCAGCCTTAGCGGGGGGGGCTACAATGAGCAGTTCTTC	9	17	#2
AGTGAGGGTTGGGACA-1	CD4+ Cyotoxic T2	cmv	TRAV41	None	TRAJ49	TRAC	CAVIKGGNQFYF	TGTGCTGTCATAAAGGGTGGTAACCAGTTCTATTTT	6	TRBV6-5	TRBD2	TRBJ2-1	TRBC2	CASSLSGGGYNEQFF	TGTGCCAGCAGCCTTAGCGGGGGGGGCTACAATGAGCAGTTCTTC	10	17	unclear
CCGGTAGCACATCTTT-1	CD4+ Cyotoxic T2	cmv	TRAV41	None	TRAJ49	TRAC	CAVIKGGNQFYF	TGTGCTGTCATAAAGGGTGGTAACCAGTTCTATTTT	10	TRBV6-5	TRBD2	TRBJ2-1	TRBC2	CASSLSGGGYNEQFF	TGTGCCAGCAGCCTTAGCGGGGGGGGCTACAATGAGCAGTTCTTC	17	17	unclear
CCGGTAGTCATATCGG-1	CD4+ Cyotoxic T2	cmv	TRAV41	None	TRAJ49	TRAC	CAVIKGGNQFYF	TGTGCTGTCATAAAGGGTGGTAACCAGTTCTATTTT	4	TRBV6-5	TRBD2	TRBJ2-1	TRBC2	CASSLSGGGYNEQFF	TGTGCCAGCAGCCTTAGCGGGGGGGGCTACAATGAGCAGTTCTTC	6	17	unclear
GCGACCACAAGCCATT-1	CD4+ Cyotoxic T2	cmv	TRAV41	None	TRAJ49	TRAC	CAVIKGGNQFYF	TGTGCTGTCATAAAGGGTGGTAACCAGTTCTATTTT	2	TRBV6-5	TRBD2	TRBJ2-1	TRBC2	CASSLSGGGYNEQFF	TGTGCCAGCAGCCTTAGCGGGGGGGGCTACAATGAGCAGTTCTTC	16	17	#2
GCGACCAGTTTAAGCC-1	CD4+ Cyotoxic T2	cmv	TRAV41	None	TRAJ49	TRAC	CAVIKGGNQFYF	TGTGCTGTCATAAAGGGTGGTAACCAGTTCTATTTT	8	TRBV6-5	TRBD2	TRBJ2-1	TRBC2	CASSLSGGGYNEQFF	TGTGCCAGCAGCCTTAGCGGGGGGGGCTACAATGAGCAGTTCTTC	26	17	#2
GCGCAGTGTTCCACAA-1	CD4+ Cyotoxic T2	cmv	TRAV41	None	TRAJ49	TRAC	CAVIKGGNQFYF	TGTGCTGTCATAAAGGGTGGTAACCAGTTCTATTTT	4	TRBV6-5	TRBD2	TRBJ2-1	TRBC2	CASSLSGGGYNEQFF	TGTGCCAGCAGCCTTAGCGGGGGGGGCTACAATGAGCAGTTCTTC	26	17	#2
GGCTGGTGTCTAGTGT-1	CD4+ Cyotoxic T2	cmv	TRAV41	None	TRAJ49	TRAC	CAVIKGGNQFYF	TGTGCTGTCATAAAGGGTGGTAACCAGTTCTATTTT	11	TRBV6-5	TRBD2	TRBJ2-1	TRBC2	CASSLSGGGYNEQFF	TGTGCCAGCAGCCTTAGCGGGGGGGGCTACAATGAGCAGTTCTTC	11	17	unclear
TAGTGGTGTGCAGTAG-1	CD4+ Cyotoxic T2	cmv	TRAV41	None	TRAJ49	TRAC	CAVIKGGNQFYF	TGTGCTGTCATAAAGGGTGGTAACCAGTTCTATTTT	10	TRBV6-5	TRBD2	TRBJ2-1	TRBC2	CASSLSGGGYNEQFF	TGTGCCAGCAGCCTTAGCGGGGGGGGCTACAATGAGCAGTTCTTC	14	17	unclear
TCAGATGAGACAAAGG-1	CD4+ Cyotoxic T2	cmv	TRAV41	None	TRAJ49	TRAC	CAVIKGGNQFYF	TGTGCTGTCATAAAGGGTGGTAACCAGTTCTATTTT	8	TRBV6-5	TRBD2	TRBJ2-1	TRBC2	CASSLSGGGYNEQFF	TGTGCCAGCAGCCTTAGCGGGGGGGGCTACAATGAGCAGTTCTTC	4	17	#2
TCCCGATTCAGCATGT-1	CD4+ Cyotoxic T1	cmv	TRAV41	None	TRAJ49	TRAC	CAVIKGGNQFYF	TGTGCTGTCATAAAGGGTGGTAACCAGTTCTATTTT	2	TRBV6-5	TRBD2	TRBJ2-1	TRBC2	CASSLSGGGYNEQFF	TGTGCCAGCAGCCTTAGCGGGGGGGGCTACAATGAGCAGTTCTTC	5	17	unclear
TCGCGAGGTATAGGTA-1	CD4+ Cyotoxic T2	cmv	TRAV41	None	TRAJ49	TRAC	CAVIKGGNQFYF	TGTGCTGTCATAAAGGGTGGTAACCAGTTCTATTTT	8	TRBV6-5	TRBD2	TRBJ2-1	TRBC2	CASSLSGGGYNEQFF	TGTGCCAGCAGCCTTAGCGGGGGGGGCTACAATGAGCAGTTCTTC	12	17	unclear
TGCCCATCAGCAGTTT-1	CD4+ Cyotoxic T2	cmv	TRAV41	None	TRAJ49	TRAC	CAVIKGGNQFYF	TGTGCTGTCATAAAGGGTGGTAACCAGTTCTATTTT	7	TRBV6-5	TRBD2	TRBJ2-1	TRBC2	CASSLSGGGYNEQFF	TGTGCCAGCAGCCTTAGCGGGGGGGGCTACAATGAGCAGTTCTTC	15	17	#2
TGCGTGGTCGTTGACA-1	CD4+ Cyotoxic T2	cmv	TRAV41	None	TRAJ49	TRAC	CAVIKGGNQFYF	TGTGCTGTCATAAAGGGTGGTAACCAGTTCTATTTT	5	TRBV6-5	TRBD2	TRBJ2-1	TRBC2	CASSLSGGGYNEQFF	TGTGCCAGCAGCCTTAGCGGGGGGGGCTACAATGAGCAGTTCTTC	8	17	#2
TTAACTCGTAGAGCTG-1	CD4+ Cyotoxic T2	cmv	TRAV41	None	TRAJ49	TRAC	CAVIKGGNQFYF	TGTGCTGTCATAAAGGGTGGTAACCAGTTCTATTTT	15	TRBV6-5	TRBD2	TRBJ2-1	TRBC2	CASSLSGGGYNEQFF	TGTGCCAGCAGCCTTAGCGGGGGGGGCTACAATGAGCAGTTCTTC	12	17	#2
TTGCGTCCAGCCAATT-1	CD4+ Cyotoxic T2	cmv	TRAV41	None	TRAJ49	TRAC	CAVIKGGNQFYF	TGTGCTGTCATAAAGGGTGGTAACCAGTTCTATTTT	2	TRBV6-5	TRBD2	TRBJ2-1	TRBC2	CASSLSGGGYNEQFF	TGTGCCAGCAGCCTTAGCGGGGGGGGCTACAATGAGCAGTTCTTC	11	17	unclear
TTGGCAAGTGTCTGAT-1	CD4+ Cyotoxic T2	cmv	TRAV41	None	TRAJ49	TRAC	CAVIKGGNQFYF	TGTGCTGTCATAAAGGGTGGTAACCAGTTCTATTTT	2	TRBV6-5	TRBD2	TRBJ2-1	TRBC2	CASSLSGGGYNEQFF	TGTGCCAGCAGCCTTAGCGGGGGGGGCTACAATGAGCAGTTCTTC	4	17	unclear
ACATACGGTAGGGACT-1	CD4+ Cyotoxic T1	cmv	TRAV41	None	TRAJ49	TRAC	CAVSRGGNQFYF	TGTGCTGTCAGTAGGGGCGGTAACCAGTTCTATTTT	2	TRBV6-5	TRBD2	TRBJ2-1	TRBC2	CASSTTSGGYNEQFF	TGTGCCAGCAGTACCACTAGCGGGGGTTACAATGAGCAGTTCTTC	15	15	#2
ACATGGTAGTGTTGAA-1	CD4+ Cyotoxic T1	cmv	TRAV41	None	TRAJ49	TRAC	CAVSRGGNQFYF	TGTGCTGTCAGTAGGGGCGGTAACCAGTTCTATTTT	6	TRBV6-5	TRBD2	TRBJ2-1	TRBC1	CASSTTSGGYNEQFF	TGTGCCAGCAGTACCACTAGCGGGGGTTACAATGAGCAGTTCTTC	14	15	#2
ACGTCAATCGGAGCAA-1	CD4+ Cyotoxic T2	cmv	TRAV41	None	TRAJ49	TRAC	CAVSRGGNQFYF	TGTGCTGTCAGTAGGGGCGGTAACCAGTTCTATTTT	3	TRBV6-5	TRBD2	TRBJ2-1	TRBC1	CASSTTSGGYNEQFF	TGTGCCAGCAGTACCACTAGCGGGGGTTACAATGAGCAGTTCTTC	4	15	unclear
CATGCCTAGAATGTTG-1	CD4+ Cyotoxic T2	cmv	TRAV41	None	TRAJ49	TRAC	CAVSRGGNQFYF	TGTGCTGTCAGTAGGGGCGGTAACCAGTTCTATTTT	5	TRBV6-5	TRBD2	TRBJ2-1	TRBC2	CASSTTSGGYNEQFF	TGTGCCAGCAGTACCACTAGCGGGGGTTACAATGAGCAGTTCTTC	7	15	#2
CGTTAGAAGAGACGAA-1	CD4+ Cyotoxic T2	cmv	TRAV41	None	TRAJ49	TRAC	CAVSRGGNQFYF	TGTGCTGTCAGTAGGGGCGGTAACCAGTTCTATTTT	7	TRBV6-5	TRBD2	TRBJ2-1	TRBC2	CASSTTSGGYNEQFF	TGTGCCAGCAGTACCACTAGCGGGGGTTACAATGAGCAGTTCTTC	8	15	unclear
CTAAGACCATCACAAC-1	CD4+ Cyotoxic T2	cmv	TRAV41	None	TRAJ49	TRAC	CAVSRGGNQFYF	TGTGCTGTCAGTAGGGGCGGTAACCAGTTCTATTTT	5	TRBV6-5	TRBD2	TRBJ2-1	TRBC1	CASSTTSGGYNEQFF	TGTGCCAGCAGTACCACTAGCGGGGGTTACAATGAGCAGTTCTTC	2	15	#2
CTAGTGAGTAAAGGAG-1	CD4+ Cyotoxic T2	cmv	TRAV41	None	TRAJ49	TRAC	CAVSRGGNQFYF	TGTGCTGTCAGTAGGGGCGGTAACCAGTTCTATTTT	4	TRBV6-5	TRBD2	TRBJ2-1	TRBC2	CASSTTSGGYNEQFF	TGTGCCAGCAGTACCACTAGCGGGGGTTACAATGAGCAGTTCTTC	19	15	unclear
CTCGGGAGTGATGATA-1	CD4+ Cyotoxic T2	cmv	TRAV41	None	TRAJ49	TRAC	CAVSRGGNQFYF	TGTGCTGTCAGTAGGGGCGGTAACCAGTTCTATTTT	1	TRBV6-5	TRBD2	TRBJ2-1	TRBC2	CASSTTSGGYNEQFF	TGTGCCAGCAGTACCACTAGCGGGGGTTACAATGAGCAGTTCTTC	4	15	unclear
GGAGCAACACCTATCC-1	CD4+ Cyotoxic T2	cmv	TRAV41	None	TRAJ49	TRAC	CAVSRGGNQFYF	TGTGCTGTCAGTAGGGGCGGTAACCAGTTCTATTTT	2	TRBV6-5	TRBD2	TRBJ2-1	TRBC2	CASSTTSGGYNEQFF	TGTGCCAGCAGTACCACTAGCGGGGGTTACAATGAGCAGTTCTTC	1	15	#2
GGATGTTTCCATTCTA-1	CD4+ Cyotoxic T1	cmv	TRAV41	None	TRAJ49	TRAC	CAVSRGGNQFYF	TGTGCTGTCAGTAGGGGCGGTAACCAGTTCTATTTT	2	TRBV6-5	TRBD2	TRBJ2-1	TRBC1	CASSTTSGGYNEQFF	TGTGCCAGCAGTACCACTAGCGGGGGTTACAATGAGCAGTTCTTC	4	15	#2
GTGAAGGCATTGTGCA-1	CD4+ Cyotoxic T2	cmv	TRAV41	None	TRAJ49	TRAC	CAVSRGGNQFYF	TGTGCTGTCAGTAGGGGCGGTAACCAGTTCTATTTT	1	TRBV6-5	TRBD2	TRBJ2-1	TRBC2	CASSTTSGGYNEQFF	TGTGCCAGCAGTACCACTAGCGGGGGTTACAATGAGCAGTTCTTC	10	15	#2
TCAGCTCTCGGATGTT-1	CD4+ Cyotoxic T2	cmv	TRAV41	None	TRAJ49	TRAC	CAVSRGGNQFYF	TGTGCTGTCAGTAGGGGCGGTAACCAGTTCTATTTT	6	TRBV6-5	TRBD2	TRBJ2-1	TRBC2	CASSTTSGGYNEQFF	TGTGCCAGCAGTACCACTAGCGGGGGTTACAATGAGCAGTTCTTC	6	15	unclear
TCGTAGAAGTATTGGA-1	CD4+ Cyotoxic T2	cmv	TRAV41	None	TRAJ49	TRAC	CAVSRGGNQFYF	TGTGCTGTCAGTAGGGGCGGTAACCAGTTCTATTTT	2	TRBV6-5	TRBD2	TRBJ2-1	TRBC1	CASSTTSGGYNEQFF	TGTGCCAGCAGTACCACTAGCGGGGGTTACAATGAGCAGTTCTTC	3	15	unclear
TGCCAAATCAGTGCAT-1	CD4+ Cyotoxic T2	cmv	TRAV41	None	TRAJ49	TRAC	CAVSRGGNQFYF	TGTGCTGTCAGTAGGGGCGGTAACCAGTTCTATTTT	10	TRBV6-5	TRBD2	TRBJ2-1	TRBC1	CASSTTSGGYNEQFF	TGTGCCAGCAGTACCACTAGCGGGGGTTACAATGAGCAGTTCTTC	4	15	#2
TGGACGCTCTAACTGG-1	CD4+ Cyotoxic T2	cmv	TRAV41	None	TRAJ49	TRAC	CAVSRGGNQFYF	TGTGCTGTCAGTAGGGGCGGTAACCAGTTCTATTTT	5	TRBV6-5	TRBD2	TRBJ2-1	TRBC2	CASSTTSGGYNEQFF	TGTGCCAGCAGTACCACTAGCGGGGGTTACAATGAGCAGTTCTTC	8	15	unclear
CAGATCATCACCGGGT-1	CD4+ Cyotoxic T2	cmv	TRAV41	None	TRAJ49	TRAC	CAVSRGGNQFYF	TGTGCTGTCAGTAGGGGCGGTAACCAGTTCTATTTT	5	NA	NA	NA	NA	NA	NA	NA	11	#2
CATATTCCAAGTCTGT-1	CD4+ Cyotoxic T2	cmv	TRAV41	None	TRAJ49	TRAC	CAVSRGGNQFYF	TGTGCTGTCAGTAGGGGCGGTAACCAGTTCTATTTT	2	NA	NA	NA	NA	NA	NA	NA	11	unclear
CGTGTCTGTACGAAAT-1	CD4+ Cyotoxic T2	cmv	TRAV41	None	TRAJ49	TRAC	CAVSRGGNQFYF	TGTGCTGTCAGTAGGGGCGGTAACCAGTTCTATTTT	4	NA	NA	NA	NA	NA	NA	NA	11	#2
CGTTGGGTCTACGAGT-1	CD4+ Cyotoxic T2	cmv	TRAV41	None	TRAJ49	TRAC	CAVSRGGNQFYF	TGTGCTGTCAGTAGGGGCGGTAACCAGTTCTATTTT	9	NA	NA	NA	NA	NA	NA	NA	11	unclear
CTTACCGGTCGCGTGT-1	CD4+ Cyotoxic T2	cmv	TRAV41	None	TRAJ49	TRAC	CAVSRGGNQFYF	TGTGCTGTCAGTAGGGGCGGTAACCAGTTCTATTTT	12	NA	NA	NA	NA	NA	NA	NA	11	unclear
GCTTCCATCGGTCTAA-1	CD4+ Cyotoxic T2	cmv	TRAV41	None	TRAJ49	TRAC	CAVSRGGNQFYF	TGTGCTGTCAGTAGGGGCGGTAACCAGTTCTATTTT	1	NA	NA	NA	NA	NA	NA	NA	11	#2
GGATTACGTCGCGGTT-1	CD4+ Cyotoxic T2	cmv	TRAV41	None	TRAJ49	TRAC	CAVSRGGNQFYF	TGTGCTGTCAGTAGGGGCGGTAACCAGTTCTATTTT	2	NA	NA	NA	NA	NA	NA	NA	11	#2
GGTATTGGTAATCGTC-1	CD4+ Cyotoxic T2	cmv	TRAV41	None	TRAJ49	TRAC	CAVSRGGNQFYF	TGTGCTGTCAGTAGGGGCGGTAACCAGTTCTATTTT	1	NA	NA	NA	NA	NA	NA	NA	11	unclear
TGAGAGGCACATTAGC-1	CD4+ Cyotoxic T1	cmv	TRAV41	None	TRAJ49	TRAC	CAVSRGGNQFYF	TGTGCTGTCAGTAGGGGCGGTAACCAGTTCTATTTT	3	NA	NA	NA	NA	NA	NA	NA	11	#2
TGGGAAGCAGGATTGG-1	CD4+ Cyotoxic T2	cmv	TRAV41	None	TRAJ49	TRAC	CAVSRGGNQFYF	TGTGCTGTCAGTAGGGGCGGTAACCAGTTCTATTTT	1	NA	NA	NA	NA	NA	NA	NA	11	#2
TTGAACGGTTGAGGTG-1	CD4+ Cyotoxic T2	cmv	TRAV41	None	TRAJ49	TRAC	CAVSRGGNQFYF	TGTGCTGTCAGTAGGGGCGGTAACCAGTTCTATTTT	4	NA	NA	NA	NA	NA	NA	NA	11	unclear
AACCATGCAAGAGGCT-1	CD4+ Cyotoxic T2	cmv	TRAV5	None	TRAJ44	TRAC	CAESTARGTASKLTF	TGTGCAGAGAGTACCGCAAGGGGCACTGCCAGTAAACTCACCTTT	3	TRBV4-3	TRBD2	TRBJ2-1	TRBC2	CASSQSSGNNEQFF	TGCGCCAGCAGCCAATCTAGCGGAAACAATGAGCAGTTCTTC	7	9	#1
AACTCTTCAGTCGTGC-1	CD4+ Cyotoxic T2	cmv	TRAV5	None	TRAJ44	TRAC	CAESTARGTASKLTF	TGTGCAGAGAGTACCGCAAGGGGCACTGCCAGTAAACTCACCTTT	5	TRBV4-3	TRBD2	TRBJ2-1	TRBC2	CASSQSSGNNEQFF	TGCGCCAGCAGCCAATCTAGCGGAAACAATGAGCAGTTCTTC	30	9	#1
CGGTTAAAGAGGTACC-1	CD4+ Cyotoxic T2	cmv	TRAV5	None	TRAJ44	TRAC	CAESTARGTASKLTF	TGTGCAGAGAGTACCGCAAGGGGCACTGCCAGTAAACTCACCTTT	8	TRBV4-3	TRBD2	TRBJ2-1	TRBC2	CASSQSSGNNEQFF	TGCGCCAGCAGCCAATCTAGCGGAAACAATGAGCAGTTCTTC	52	9	#1
CTAACTTAGCGCCTCA-1	CD4+ Cyotoxic T2	cmv	TRAV5	None	TRAJ44	TRAC	CAESTARGTASKLTF	TGTGCAGAGAGTACCGCAAGGGGCACTGCCAGTAAACTCACCTTT	10	TRBV4-3	TRBD2	TRBJ2-1	TRBC2	CASSQSSGNNEQFF	TGCGCCAGCAGCCAATCTAGCGGAAACAATGAGCAGTTCTTC	37	9	#1
CTCGAGGCAGACGCTC-1	CD4+ Cyotoxic T2	cmv	TRAV5	None	TRAJ44	TRAC	CAESTARGTASKLTF	TGTGCAGAGAGTACCGCAAGGGGCACTGCCAGTAAACTCACCTTT	3	TRBV4-3	TRBD2	TRBJ2-1	TRBC2	CASSQSSGNNEQFF	TGCGCCAGCAGCCAATCTAGCGGAAACAATGAGCAGTTCTTC	15	9	#1
GGGTTGCAGACAAGCC-1	CD4+ Cyotoxic T2	cmv	TRAV5	None	TRAJ44	TRAC	CAESTARGTASKLTF	TGTGCAGAGAGTACCGCAAGGGGCACTGCCAGTAAACTCACCTTT	10	TRBV4-3	TRBD2	TRBJ2-1	TRBC2	CASSQSSGNNEQFF	TGCGCCAGCAGCCAATCTAGCGGAAACAATGAGCAGTTCTTC	30	9	#1
TCACAAGGTAGCGCTC-1	CD4+ Cyotoxic T2	cmv	TRAV5	None	TRAJ44	TRAC	CAESTARGTASKLTF	TGTGCAGAGAGTACCGCAAGGGGCACTGCCAGTAAACTCACCTTT	4	TRBV4-3	TRBD2	TRBJ2-1	TRBC2	CASSQSSGNNEQFF	TGCGCCAGCAGCCAATCTAGCGGAAACAATGAGCAGTTCTTC	14	9	#1
TCCCGATAGCGTGTCC-1	CD4+ Cyotoxic T2	cmv	TRAV5	None	TRAJ44	TRAC	CAESTARGTASKLTF	TGTGCAGAGAGTACCGCAAGGGGCACTGCCAGTAAACTCACCTTT	3	TRBV4-3	TRBD2	TRBJ2-1	TRBC2	CASSQSSGNNEQFF	TGCGCCAGCAGCCAATCTAGCGGAAACAATGAGCAGTTCTTC	29	9	#1
TTGAACGGTGTTGGGA-1	CD4+ Cyotoxic T2	cmv	TRAV5	None	TRAJ44	TRAC	CAESTARGTASKLTF	TGTGCAGAGAGTACCGCAAGGGGCACTGCCAGTAAACTCACCTTT	1	TRBV4-3	TRBD2	TRBJ2-1	TRBC2	CASSQSSGNNEQFF	TGCGCCAGCAGCCAATCTAGCGGAAACAATGAGCAGTTCTTC	48	9	#1
AAGGAGCTCATAACCG-1	CD4+ Cyotoxic T2	cmv	NA	NA	NA	NA	NA	NA	NA	TRBV6-5	TRBD2	TRBJ2-1	TRBC2	CASSTTSGGYNEQFF	TGTGCCAGCAGTACCACTAGCGGGGGTTACAATGAGCAGTTCTTC	17	7	unclear
ACATACGGTGAGTATA-1	CD4+ Cyotoxic T2	cmv	NA	NA	NA	NA	NA	NA	NA	TRBV6-5	TRBD2	TRBJ2-1	TRBC2	CASSTTSGGYNEQFF	TGTGCCAGCAGTACCACCAGCGGGGGTTACAATGAGCAGTTCTTC	8	7	#2
ACTTACTGTACGCACC-1	CD4+ Cyotoxic T2	cmv	NA	NA	NA	NA	NA	NA	NA	TRBV6-5	TRBD2	TRBJ2-1	TRBC2	CASSTTSGGYNEQFF	TGTGCCAGCAGTACCACTAGCGGGGGTTACAATGAGCAGTTCTTC	9	7	#2
GAATAAGTCCTGCTTG-1	CD4+ Cyotoxic T2	cmv	NA	NA	NA	NA	NA	NA	NA	TRBV6-5	TRBD2	TRBJ2-1	TRBC1	CASSTTSGGYNEQFF	TGTGCCAGCAGTACCACTAGCGGGGGTTACAATGAGCAGTTCTTC	7	7	#2
GATGCTAGTCCTAGCG-1	CD4+ Cyotoxic T2	cmv	NA	NA	NA	NA	NA	NA	NA	TRBV6-5	TRBD2	TRBJ2-1	TRBC1	CASSTTSGGYNEQFF	TGTGCCAGCAGTACCACTAGCGGGGGTTACAATGAGCAGTTCTTC	9	7	#2
GTACGTACATAAAGGT-1	CD4+ Cyotoxic T2	cmv	NA	NA	NA	NA	NA	NA	NA	TRBV6-5	TRBD2	TRBJ2-1	TRBC2	CASSTTSGGYNEQFF	TGTGCCAGCAGTACCACTAGCGGGGGTTACAATGAGCAGTTCTTC	9	7	unclear
TTGCGTCCAAGCGAGT-1	CD4+ Cyotoxic T2	cmv	NA	NA	NA	NA	NA	NA	NA	TRBV6-5	TRBD2	TRBJ2-1	TRBC2	CASSTTSGGYNEQFF	TGTGCCAGCAGTACCACTAGCGGGGGTTACAATGAGCAGTTCTTC	8	7	unclear
AACTCAGTCTACGAGT-1	CD4+ Cyotoxic T2	cmv	NA	NA	NA	NA	NA	NA	NA	TRBV20-1	TRBD1	TRBJ1-6	TRBC1	CSAREDRAWAPLHF	TGCAGTGCTAGAGAGGACAGGGCGTGGGCACCCCTCCACTTT	8	7	#2
ACCAGTACACGGTGTC-1	CD4+ Cyotoxic T2	cmv	NA	NA	NA	NA	NA	NA	NA	TRBV20-1	TRBD1	TRBJ1-6	TRBC1	CSAREDRAWAPLHF	TGCAGTGCTAGAGAGGACAGGGCGTGGGCACCCCTCCACTTT	2	7	unclear
CGAGCACAGCTCTCGG-1	CD4+ Cyotoxic T2	cmv	NA	NA	NA	NA	NA	NA	NA	TRBV20-1	TRBD1	TRBJ1-6	TRBC1	CSAREDRAWAPLHF	TGCAGTGCTAGAGAGGACAGGGCGTGGGCACCCCTCCACTTT	3	7	unclear
GAATGAAAGCCGATTT-1	CD4+ Cyotoxic T2	cmv	NA	NA	NA	NA	NA	NA	NA	TRBV20-1	TRBD1	TRBJ1-6	TRBC1	CSAREDRAWAPLHF	TGCAGTGCTAGAGAGGACAGGGCGTGGGCACCCCTCCACTTT	10	7	#2
GCCAAATTCGTGGACC-1	CD4+ Cyotoxic T2	cmv	NA	NA	NA	NA	NA	NA	NA	TRBV20-1	TRBD1	TRBJ1-6	TRBC1	CSAREDRAWAPLHF	TGCAGTGCTAGAGAGGACAGGGCGTGGGCACCCCTCCACTTT	30	7	unclear
GTCTTCGTCGATGAGG-1	CD4+ Cyotoxic T2	cmv	NA	NA	NA	NA	NA	NA	NA	TRBV20-1	TRBD1	TRBJ1-6	TRBC1	CSAREDRAWAPLHF	TGCAGTGCTAGAGAGGACAGGGCGTGGGCACCCCTCCACTTT	6	7	unclear
TGGGAAGGTATAATGG-1	CD4+ Cyotoxic T2	cmv	NA	NA	NA	NA	NA	NA	NA	TRBV20-1	TRBD1	TRBJ1-6	TRBC1	CSAREDRAWAPLHF	TGCAGTGCTAGAGAGGACAGGGCGTGGGCACCCCTCCACTTT	9	7	unclear
ACTGTCCTCACCGGGT-1	CD4+ Cyotoxic T2	cmv	TRAV41	None	TRAJ49	TRAC	CAVIKGGNQFYF	TGTGCTGTCATAAAGGGTGGTAACCAGTTCTATTTT	4	NA	NA	NA	NA	NA	NA	NA	5	unclear
CATGGCGCACTACAGT-1	CD4+ Cyotoxic T1	cmv	TRAV41	None	TRAJ49	TRAC	CAVIKGGNQFYF	TGTGCTGTCATAAAGGGTGGTAACCAGTTCTATTTT	4	NA	NA	NA	NA	NA	NA	NA	5	#2
CGGAGTCAGTAGGTGC-1	CD4+ Cyotoxic T2	cmv	TRAV41	None	TRAJ49	TRAC	CAVIKGGNQFYF	TGTGCTGTCATAAAGGGTGGTAACCAGTTCTATTTT	8	NA	NA	NA	NA	NA	NA	NA	5	#2
GTAACGTTCCGCAGTG-1	CD4+ Cyotoxic T2	cmv	TRAV41	None	TRAJ49	TRAC	CAVIKGGNQFYF	TGTGCTGTCATAAAGGGTGGTAACCAGTTCTATTTT	5	NA	NA	NA	NA	NA	NA	NA	5	#2
TTAACTCTCCTGTAGA-1	CD4+ Cyotoxic T2	cmv	TRAV41	None	TRAJ49	TRAC	CAVIKGGNQFYF	TGTGCTGTCATAAAGGGTGGTAACCAGTTCTATTTT	2	NA	NA	NA	NA	NA	NA	NA	5	unclear
ATAGACCTCTTGCATT-1	CD4+ Cyotoxic T2	cmv	TRAV26-1	None	TRAJ31	TRAC	CIVRLNNARLMF	TGCATCGTCAGACTTAACAATGCCAGACTCATGTTT	5	TRBV20-1	TRBD1	TRBJ1-6	TRBC1	CSAREDRAWAPLHF	TGCAGTGCTAGAGAGGACAGGGCGTGGGCACCCCTCCACTTT	8	5	unclear
CCGTACTGTGCGATAG-1	CD4+ Cyotoxic T2	cmv	TRAV26-1	None	TRAJ31	TRAC	CIVRLNNARLMF	TGCATCGTCAGACTTAACAATGCCAGACTCATGTTT	2	TRBV20-1	TRBD1	TRBJ1-6	TRBC1	CSAREDRAWAPLHF	TGCAGTGCTAGAGAGGACAGGGCGTGGGCACCCCTCCACTTT	40	5	unclear
CGATGGCGTATCACCA-1	CD4+ Cyotoxic T2	cmv	TRAV26-1	None	TRAJ31	TRAC	CIVRLNNARLMF	TGCATCGTCAGACTTAACAATGCCAGACTCATGTTT	1	TRBV20-1	TRBD1	TRBJ1-6	TRBC1	CSAREDRAWAPLHF	TGCAGTGCTAGAGAGGACAGGGCGTGGGCACCCCTCCACTTT	40	5	unclear
GGGTCTGAGGGAAACA-1	CD4+ Cyotoxic T1	cmv	TRAV26-1	None	TRAJ31	TRAC	CIVRLNNARLMF	TGCATCGTCAGACTTAACAATGCCAGACTCATGTTT	4	TRBV20-1	TRBD1	TRBJ1-6	TRBC1	CSAREDRAWAPLHF	TGCAGTGCTAGAGAGGACAGGGCGTGGGCACCCCTCCACTTT	16	5	#2
GTATCTTTCACTCCTG-1	CD4+ Cyotoxic T2	cmv	TRAV26-1	None	TRAJ31	TRAC	CIVRLNNARLMF	TGCATCGTCAGACTTAACAATGCCAGACTCATGTTT	1	TRBV20-1	TRBD1	TRBJ1-6	TRBC1	CSAREDRAWAPLHF	TGCAGTGCTAGAGAGGACAGGGCGTGGGCACCCCTCCACTTT	16	5	#2
CGATCGGCATGCCTTC-1	CD4+ Cyotoxic T2	cmv	TRAV1-2	None	TRAJ36	TRAC	CAVQTGANNLFF	TGTGCTGTCCAAACTGGGGCAAACAACCTCTTCTTT	7	TRBV28	None	TRBJ1-2	TRBC1	CASSSLPSNYGYTF	TGTGCCAGCAGTTCCCTCCCCTCTAACTATGGCTACACCTTC	5	3	#1
GACACGCAGCTCCTCT-1	CD4+ Cyotoxic T1	cmv	TRAV1-2	None	TRAJ36	TRAC	CAVQTGANNLFF	TGTGCTGTCCAAACTGGGGCAAACAACCTCTTCTTT	2	TRBV28	None	TRBJ1-2	TRBC1	CASSSLPSNYGYTF	TGTGCCAGCAGTTCCCTCCCCTCTAACTATGGCTACACCTTC	4	3	#1
TAGGCATAGTGAATTG-1	CD4+ Cyotoxic T1	cmv	TRAV1-2	None	TRAJ36	TRAC	CAVQTGANNLFF	TGTGCTGTCCAAACTGGGGCAAACAACCTCTTCTTT	6	TRBV28	None	TRBJ1-2	TRBC1	CASSSLPSNYGYTF	TGTGCCAGCAGTTCCCTCCCCTCTAACTATGGCTACACCTTC	22	3	#1
AACCGCGCATGAGCGA-1	CD4+ Cyotoxic T2	cmv	TRAV12-1	None	TRAJ37	TRAC	CVVNRGTAGKLIF	TGTGTGGTGAACAGGGGTACGGCAGGCAAACTAATCTTT	9	TRBV2	None	TRBJ1-2	TRBC1	CASSEFQEDGYTF	TGTGCCAGCAGTGAATTTCAAGAGGATGGCTACACCTTC	13	5	#2
AACCGCGGTAGTAGTA-1	CD4+ Cyotoxic T2	cmv	TRAV12-1	None	TRAJ37	TRAC	CVVNRGTAGKLIF	TGTGTGGTGAACAGGGGTACGGCAGGCAAACTAATCTTT	4	TRBV2	None	TRBJ1-2	TRBC1	CASSEFQEDGYTF	TGTGCCAGCAGTGAATTTCAAGAGGATGGCTACACCTTC	6	5	unclear
ACTTGTTTCCTTGGTC-1	CD4+ Cyotoxic T2	cmv	TRAV12-1	None	TRAJ37	TRAC	CVVNRGTAGKLIF	TGTGTGGTGAACAGGGGTACGGCAGGCAAACTAATCTTT	8	TRBV2	None	TRBJ1-2	TRBC1	CASSEFQEDGYTF	TGTGCCAGCAGTGAATTTCAAGAGGATGGCTACACCTTC	6	5	unclear
GCAGTTAGTTGGGACA-1	CD4+ Cyotoxic T2	cmv	TRAV12-1	None	TRAJ37	TRAC	CVVNRGTAGKLIF	TGTGTGGTGAACAGGGGTACGGCAGGCAAACTAATCTTT	3	TRBV2	None	TRBJ1-2	TRBC1	CASSEFQEDGYTF	TGTGCCAGCAGTGAATTTCAAGAGGATGGCTACACCTTC	7	5	unclear
TCTCATATCGTCTGCT-1	CD4+ Cyotoxic T2	cmv	TRAV12-1	None	TRAJ37	TRAC	CVVNRGTAGKLIF	TGTGTGGTGAACAGGGGTACGGCAGGCAAACTAATCTTT	10	TRBV2	None	TRBJ1-2	TRBC1	CASSEFQEDGYTF	TGTGCCAGCAGTGAATTTCAAGAGGATGGCTACACCTTC	23	5	unclear
ACACCAAAGCGTAATA-1	CD4+ Cyotoxic T2	cmv	TRAV10	None	TRAJ48	TRAC	CVSFGNEKLTF	TGTGTCTCGTTTGGAAATGAGAAATTAACCTTT	5	TRBV6-5	None	TRBJ1-5	TRBC1	CASSYNRRSNQPQHF	TGTGCCAGCAGTTACAACAGACGAAGCAATCAGCCCCAGCATTTT	4	3	unclear
AGGGATGAGCGAAGGG-1	CD4+ Cyotoxic T1	cmv	TRAV10	None	TRAJ48	TRAC	CVSFGNEKLTF	TGTGTCTCGTTTGGAAATGAGAAATTAACCTTT	8	TRBV6-5	None	TRBJ1-5	TRBC1	CASSYNRRSNQPQHF	TGTGCCAGCAGTTACAACAGACGAAGCAATCAGCCCCAGCATTTT	12	3	unclear
GCTGGGTGTTGTCTTT-1	CD4+ Cyotoxic T1	cmv	TRAV10	None	TRAJ48	TRAC	CVSFGNEKLTF	TGTGTCTCGTTTGGAAATGAGAAATTAACCTTT	6	TRBV6-5	None	TRBJ1-5	TRBC1	CASSYNRRSNQPQHF	TGTGCCAGCAGTTACAACAGACGAAGCAATCAGCCCCAGCATTTT	19	3	#2
AATCGGTAGAGATGAG-1	CD4+ Cyotoxic T2	cmv	NA	NA	NA	NA	NA	NA	NA	TRBV7-6	TRBD1	TRBJ2-6	TRBC1	CASSAWMGASAGANVLTF	TGTGCCAGCAGCGCCTGGATGGGGGCAAGCGCTGGGGCCAACGTCCTGACTTTC	21	4	#2
CCATGTCAGCTCCCAG-1	CD4+ Cyotoxic T2	cmv	NA	NA	NA	NA	NA	NA	NA	TRBV7-6	TRBD1	TRBJ2-6	TRBC2	CASSAWMGASAGANVLTF	TGTGCCAGCAGCGCCTGGATGGGGGCAAGCGCTGGGGCCAACGTCCTGACTTTC	6	4	#2
GAGTCCGGTCTTCAAG-1	CD4+ Cyotoxic T2	cmv	NA	NA	NA	NA	NA	NA	NA	TRBV7-6	TRBD1	TRBJ2-6	TRBC2	CASSAWMGASAGANVLTF	TGTGCCAGCAGCGCCTGGATGGGGGCAAGCGCTGGGGCCAACGTCCTGACTTTC	9	4	unclear
TACTTACTCATAAAGG-1	CD4+ Cyotoxic T2	cmv	NA	NA	NA	NA	NA	NA	NA	TRBV7-6	TRBD1	TRBJ2-6	TRBC2	CASSAWMGASAGANVLTF	TGTGCCAGCAGCGCCTGGATGGGGGCAAGCGCTGGGGCCAACGTCCTGACTTTC	17	4	unclear
CAAGAAATCCTCATTA-1	CD4+ Cyotoxic T2	cmv	TRAV1-2	None	TRAJ36	TRAC	CAVQTGANNLFF	TGTGCTGTCCAAACTGGGGCAAACAACCTCTTCTTT	5	NA	NA	NA	NA	NA	NA	NA	1	#1
CATATTCTCTTCAACT-1	Treg	cmv	TRAV1-2	None	TRAJ33	TRAC	CAVMDSNYQLIW	TGTGCTGTGATGGATAGCAACTATCAGTTAATCTGG	3	NA	NA	NA	NA	NA	NA	NA	1	#1
GCGCAACGTCAAGCGA-1	CD4+ Cyotoxic T1	cmv	TRAV1-2	None	TRAJ36	TRAC	CAVQTGANNLFF	TGTGCTGTCCAAACTGGGGCAAACAACCTCTTCTTT	2	NA	NA	NA	NA	NA	NA	NA	1	#1
GACCAATAGTTGAGAT-1	Treg	cmv	NA	NA	NA	NA	NA	NA	NA	TRBV30	TRBD2	TRBJ1-4	TRBC1	CAWGRKAKLFF	TGTGCCTGGGGTCGGAAGGCAAAACTGTTTTTT	6	2	#2
TTAGTTCTCAACGGGA-1	Treg	cmv	NA	NA	NA	NA	NA	NA	NA	TRBV30	TRBD2	TRBJ1-4	TRBC1	CAWGRKAKLFF	TGTGCCTGGGGTCGGAAGGCAAAACTGTTTTTT	20	2	#2
CGGACTGTCAGATAAG-1	CD4+ central memory like T	cmv	TRAV14DV4	None	TRAJ30	TRAC	CAMRERPSMNRDDKIIF	TGTGCAATGAGAGAGCGGCCTTCTATGAACAGAGATGACAAGATCATCTTT	2	TRBV5-1	TRBD1	TRBJ2-3	TRBC1	CASSSRRTGIPTDTQYF	TGCGCCAGCAGCTCCCGGCGGACAGGAATACCCACAGATACGCAGTATTTT	10	3	unclear
CGTGAGCTCAAGGTAA-1	Treg	cmv	TRAV14DV4	None	TRAJ30	TRAC	CAMRERPSMNRDDKIIF	TGTGCAATGAGAGAGCGGCCTTCTATGAACAGAGATGACAAGATCATCTTT	6	TRBV5-1	TRBD1	TRBJ2-3	TRBC1	CASSSRRTGIPTDTQYF	TGCGCCAGCAGCTCCCGGCGGACAGGAATACCCACAGATACGCAGTATTTT	30	3	#1
GGAATAAGTACTTCTT-1	CD4+ central memory like T	cmv	TRAV14DV4	None	TRAJ30	TRAC	CAMRERPSMNRDDKIIF	TGTGCAATGAGAGAGCGGCCTTCTATGAACAGAGATGACAAGATCATCTTT	5	TRBV5-1	TRBD1	TRBJ2-3	TRBC1	CASSSRRTGIPTDTQYF	TGCGCCAGCAGCTCCCGGCGGACAGGAATACCCACAGATACGCAGTATTTT	28	3	#1
CAGCTGGCACACGCTG-1	Treg	cmv	NA	NA	NA	NA	NA	NA	NA	TRBV13	TRBD2	TRBJ1-1	TRBC1	CASSLTGRTEAFF	TGTGCCAGCAGCTTAACAGGGAGGACTGAAGCTTTCTTT	9	1	#1
GCAGTTACAGCTGTAT-1	CD4+ Cyotoxic T2	cmv	NA	NA	NA	NA	NA	NA	NA	TRBV6-5	TRBD2	TRBJ2-1	TRBC2	CASSLSGGGYNEQFF	TGTGCCAGCAGCCTTAGCGGGGGGGGCTACAATGAGCAGTTCTTC	9	1	unclear
AGAGCTTCAAAGTCAA-1	CD4+ Cyotoxic T2	cmv	TRAV9-2	None	TRAJ9	TRAC	CALRQTGGFKTIF	TGTGCTCTGAGGCAGACTGGAGGCTTCAAAACTATCTTT	1	TRBV7-2	None	TRBJ1-4	TRBC1	CASSLELNEKLFF	TGTGCCAGCAGCTTAGAATTGAATGAAAAACTGTTTTTT	13	3	unclear
CACAGTATCGAATCCA-1	CD4+ Cyotoxic T2	cmv	TRAV9-2	None	TRAJ9	TRAC	CALRQTGGFKTIF	TGTGCTCTGAGGCAGACTGGAGGCTTCAAAACTATCTTT	10	TRBV7-2	None	TRBJ1-4	TRBC1	CASSLELNEKLFF	TGTGCCAGCAGCTTAGAATTGAATGAAAAACTGTTTTTT	24	3	#2
TAAGCGTTCTTGAGGT-1	CD4+ Cyotoxic T2	cmv	TRAV9-2	None	TRAJ9	TRAC	CALRQTGGFKTIF	TGTGCTCTGAGGCAGACTGGAGGCTTCAAAACTATCTTT	18	TRBV7-2	None	TRBJ1-4	TRBC1	CASSLELNEKLFF	TGTGCCAGCAGCTTAGAATTGAATGAAAAACTGTTTTTT	28	3	#2
GACACGCCACAGCGTC-1	CD4+ Cyotoxic T2	cmv	NA	NA	NA	NA	NA	NA	NA	TRBV2	None	TRBJ1-2	TRBC1	CASSEFQEDGYTF	TGTGCCAGCAGTGAATTTCAAGAGGATGGCTACACCTTC	19	1	#2
GGCTGGTGTCCGAGTC-1	Treg	cmv	NA	NA	NA	NA	NA	NA	NA	TRBV20-1	TRBD1	TRBJ2-3	TRBC2	CSLGQGGQADTQYF	TGCAGTCTCGGTCAGGGGGGCCAGGCAGATACGCAGTATTTT	6	2	#2
TGACTTTCAGCTCGCA-1	Treg	cmv	NA	NA	NA	NA	NA	NA	NA	TRBV20-1	TRBD1	TRBJ2-3	TRBC2	CSLGQGGQADTQYF	TGCAGTCTCGGTCAGGGGGGCCAGGCAGATACGCAGTATTTT	7	2	unclear
CAGAGAGCAATGAAAC-1	Treg	cmv	NA	NA	NA	NA	NA	NA	NA	TRBV29-1	None	TRBJ2-6	TRBC2	CSAWDGANVLTF	TGCAGCGCCTGGGATGGGGCCAACGTCCTGACTTTC	2	2	unclear
TTATGCTGTTGAGGTG-1	Treg	cmv	NA	NA	NA	NA	NA	NA	NA	TRBV29-1	None	TRBJ2-6	TRBC2	CSAWDGANVLTF	TGCAGCGCCTGGGATGGGGCCAACGTCCTGACTTTC	8	2	unclear
GGGAATGTCCAAGTAC-1	CD4+ recently activated T	cmv	NA	NA	NA	NA	NA	NA	NA	TRBV29-1	None	TRBJ1-1	TRBC1	CSASMNTEAFF	TGCAGCGCTTCAATGAACACTGAAGCTTTCTTT	7	1	unclear
ACATGGTTCCGCATAA-1	Treg	cmv	TRAV41	None	TRAJ31	TRAC	CAVNNNARLMF	TGTGCTGTGAATAACAATGCCAGACTCATGTTT	4	TRBV20-1	TRBD1	TRBJ2-4	TRBC1	CSARGGQLNIQYF	TGCAGTGCTAGAGGGGGACAGCTAAACATTCAGTACTTC	17	2	unclear
TTCGAAGCAGAGTGTG-1	Treg	cmv	TRAV41	None	TRAJ31	TRAC	CAVNNNARLMF	TGTGCTGTGAATAACAATGCCAGACTCATGTTT	6	TRBV20-1	TRBD1	TRBJ2-4	TRBC2	CSARGGQLNIQYF	TGCAGTGCTAGAGGGGGACAGCTAAACATTCAGTACTTC	37	2	#3
CCATGTCTCATATCGG-1	Treg	cmv	TRAV14DV4	None	TRAJ49	TRAC	CATVTNTGNQFYF	TGTGCAACTGTTACGAACACCGGTAACCAGTTCTATTTT	4	TRBV30	TRBD2	TRBJ2-7	TRBC1	CAWSPLGRITYEQYF	TGTGCCTGGAGTCCGCTTGGGAGGATCACGTACGAGCAGTACTTC	4	2	#2
GGGTCTGGTCGTTGTA-1	Treg	cmv	TRAV14DV4	None	TRAJ49	TRAC	CATVTNTGNQFYF	TGTGCAACTGTTACGAACACCGGTAACCAGTTCTATTTT	5	TRBV30	TRBD2	TRBJ2-7	TRBC1	CAWSPLGRITYEQYF	TGTGCCTGGAGTCCGCTTGGGAGGATCACGTACGAGCAGTACTTC	5	2	unclear
CCTCTGACAATCACAC-1	Treg	cmv	TRAV1-2	None	TRAJ9	TRAC	CAVRVTGGFKTIF	TGTGCTGTGAGGGTCACTGGAGGCTTCAAAACTATCTTT	5	TRBV6-3	TRBD2	TRBJ2-5	TRBC2	CASTQRRGGETQYF	TGTGCCAGCACCCAAAGACGGGGAGGGGAGACCCAGTACTTC	4	2	#2
GATCGATGTTAAGACA-1	CD4+ central memory like T	cmv	TRAV1-2	None	TRAJ9	TRAC	CAVRVTGGFKTIF	TGTGCTGTGAGGGTCACTGGAGGCTTCAAAACTATCTTT	6	TRBV6-3	TRBD2	TRBJ2-5	TRBC2	CASTQRRGGETQYF	TGTGCCAGCACCCAAAGACGGGGAGGGGAGACCCAGTACTTC	4	2	unclear
ACACTGACACGAAGCA-1	CD4+ recently activated T	cmv	TRAV29DV5	None	TRAJ40	TRAC	CAASATSGTYKYIF	TGTGCAGCAAGCGCTACCTCAGGAACCTACAAATACATCTTT	2	TRBV5-1	TRBD2	TRBJ2-3	TRBC2	CASSYSGVTPDTQYF	TGCGCCAGCAGCTACAGCGGGGTTACCCCAGATACGCAGTATTTT	5	2	unclear
TGCGCAGGTAGGAGTC-1	Treg	cmv	TRAV29DV5	None	TRAJ40	TRAC	CAASATSGTYKYIF	TGTGCAGCAAGCGCTACCTCAGGAACCTACAAATACATCTTT	4	TRBV5-1	TRBD2	TRBJ2-3	TRBC2	CASSYSGVTPDTQYF	TGCGCCAGCAGCTACAGCGGGGTTACCCCAGATACGCAGTATTTT	1	2	unclear
AGCGTATGTCGGCATC-1	CD4+ Cyotoxic T1	cmv	NA	NA	NA	NA	NA	NA	NA	TRBV28	None	TRBJ1-2	TRBC1	CASSSLPSNYGYTF	TGTGCCAGCAGTTCCCTCCCCTCTAACTATGGCTACACCTTC	7	2	#1
CGGAGTCTCCTTCAAT-1	CD4+ Cyotoxic T1	cmv	NA	NA	NA	NA	NA	NA	NA	TRBV28	None	TRBJ1-2	TRBC1	CASSSLPSNYGYTF	TGTGCCAGCAGTTCCCTCCCCTCTAACTATGGCTACACCTTC	3	2	#1
GGGTTGCAGGTTCCTA-1	Treg	cmv	NA	NA	NA	NA	NA	NA	NA	TRBV5-6	TRBD2	TRBJ2-1	TRBC2	CASSRGTSGDNEQFF	TGTGCCAGCAGCCGCGGGACTAGCGGGGACAATGAGCAGTTCTTC	2	2	unclear
TATCAGGGTGTGGCTC-1	Treg	cmv	NA	NA	NA	NA	NA	NA	NA	TRBV5-6	TRBD2	TRBJ2-1	TRBC2	CASSRGTSGDNEQFF	TGTGCCAGCAGCCGCGGGACTAGCGGGGACAATGAGCAGTTCTTC	6	2	unclear
CGTCCATAGTCAATAG-1	CD4+ Cyotoxic T2	cmv	TRAV24	None	TRAJ6	TRAC	CALYSSGGSYIPTF	TGTGCCCTGTACTCATCAGGAGGAAGCTACATACCTACATTT	4	TRBV5-4	TRBD1	TRBJ2-7	TRBC2	CASSQAEGAYEQYF	TGTGCCAGCAGTCAAGCTGAGGGGGCCTACGAGCAGTACTTC	8	2	#2
CTCGAGGAGAATGTGT-1	CD4+ Cyotoxic T2	cmv	TRAV24	None	TRAJ6	TRAC	CALYSSGGSYIPTF	TGTGCCCTGTACTCATCAGGAGGAAGCTACATACCTACATTT	2	TRBV5-4	TRBD1	TRBJ2-7	TRBC2	CASSQAEGAYEQYF	TGTGCCAGCAGTCAAGCTGAGGGGGCCTACGAGCAGTACTTC	7	2	#2
AGCGTATAGAACAATC-1	Treg	cmv	TRAV34	None	TRAJ54	TRAC	CGADRQGAQKLVF	TGTGGAGCAGACCGTCAGGGAGCCCAGAAGCTGGTATTT	10	TRBV18	None	TRBJ2-3	TRBC2	CASSPPWRTDTQYF	TGTGCCAGCTCACCTCCATGGAGGACAGATACGCAGTATTTT	6	2	#2
AGTCTTTCAAGCTGTT-1	Treg	cmv	TRAV34	None	TRAJ54	TRAC	CGADRQGAQKLVF	TGTGGAGCAGACCGTCAGGGAGCCCAGAAGCTGGTATTT	7	TRBV18	None	TRBJ2-3	TRBC2	CASSPPWRTDTQYF	TGTGCCAGCTCACCTCCATGGAGGACAGATACGCAGTATTTT	5	2	unclear
AAATGCCAGATATGCA-1	CD4+ central memory like T	cmv	TRAV19	None	TRAJ31	TRAC	CALSEAQGNARLMF	TGTGCTCTGAGTGAGGCGCAGGGCAATGCCAGACTCATGTTT	7	TRBV5-1	None	TRBJ2-3	TRBC1	CASSLWSTEDTQYF	TGCGCCAGCAGCTTGTGGTCCACCGAAGATACGCAGTATTTT	15	2	#1
ATTGGACTCCAAACAC-1	Treg	cmv	TRAV19	None	TRAJ31	TRAC	CALSEAQGNARLMF	TGTGCTCTGAGTGAGGCGCAGGGCAATGCCAGACTCATGTTT	4	TRBV5-1	None	TRBJ2-3	TRBC2	CASSLWSTEDTQYF	TGCGCCAGCAGCTTGTGGTCCACCGAAGATACGCAGTATTTT	10	2	#1
CTGAAACGTAGGAGTC-1	CD4+ Cyotoxic T2	cmv	TRAV20	None	TRAJ28	TRAC	CAVQGTGAGSYQLTF	TGTGCTGTGCAGGGGACCGGGGCTGGGAGTTACCAACTCACTTTC	9	TRBV5-1	None	TRBJ2-1	TRBC2	CASSLNSNNEQFF	TGCGCCAGCAGCTTGAATAGCAACAATGAGCAGTTCTTC	21	2	#1
TTGACTTAGGTGATTA-1	CD4+ Cyotoxic T2	cmv	TRAV20	None	TRAJ28	TRAC	CAVQGTGAGSYQLTF	TGTGCTGTGCAGGGGACCGGGGCTGGGAGTTACCAACTCACTTTC	11	TRBV5-1	None	TRBJ2-1	TRBC2	CASSLNSNNEQFF	TGCGCCAGCAGCTTGAATAGCAACAATGAGCAGTTCTTC	9	2	#1
ATTCTACAGTGCGATG-1	Treg	cmv	TRAV12-1	None	TRAJ3	TRAC	CVVNPSPYSSASKIIF	TGTGTGGTGAACCCATCCCCCTACAGCAGTGCTTCCAAGATAATCTTT	6	TRBV28	TRBD1	TRBJ1-3	TRBC1	CASSLHDRGVSGNTIYF	TGTGCCAGCAGTTTGCATGACAGGGGGGTTTCTGGAAACACCATATATTTT	7	2	#1
TAAGTGCTCTCCTATA-1	Treg	cmv	TRAV12-1	None	TRAJ3	TRAC	CVVNPSPYSSASKIIF	TGTGTGGTGAACCCATCCCCCTACAGCAGTGCTTCCAAGATAATCTTT	5	TRBV28	TRBD1	TRBJ1-3	TRBC1	CASSLHDRGVSGNTIYF	TGTGCCAGCAGTTTGCATGACAGGGGGGTTTCTGGAAACACCATATATTTT	8	2	#1
CTCCTAGAGCCGGTAA-1	Treg	cmv	NA	NA	NA	NA	NA	NA	NA	TRBV11-3	None	TRBJ2-5	TRBC2	CASSLDIQETQYF	TGTGCCAGCAGCTTGGACATACAAGAGACCCAGTACTTC	7	2	#1
GTCACGGTCACATAGC-1	CD4+ central memory like T	cmv	NA	NA	NA	NA	NA	NA	NA	TRBV11-3	None	TRBJ2-5	TRBC2	CASSLDIQETQYF	TGTGCCAGCAGCTTGGACATACAAGAGACCCAGTACTTC	15	2	#1
ATCATGGGTAGTAGTA-1	Treg	cmv	TRAV26-2	None	TRAJ29	TRAC	CIPISGNTPLVF	TGCATCCCTATCTCAGGAAACACACCTCTTGTCTTT	2	TRBV7-2	TRBD2	TRBJ1-2	TRBC1	CASSFPGTYGYTF	TGTGCCAGCAGCTTCCCAGGGACCTATGGCTACACCTTC	8	2	unclear
CATGGCGCATGGATGG-1	Treg	cmv	TRAV26-2	None	TRAJ29	TRAC	CIPISGNTPLVF	TGCATCCCTATCTCAGGAAACACACCTCTTGTCTTT	6	TRBV7-2	TRBD2	TRBJ1-2	TRBC1	CASSFPGTYGYTF	TGTGCCAGCAGCTTCCCAGGGACCTATGGCTACACCTTC	9	2	#2
ACGAGCCTCTCTAAGG-1	CD4+ Cyotoxic T1	cmv	NA	NA	NA	NA	NA	NA	NA	TRBV10-2	TRBD2	TRBJ1-5	TRBC1	CASSEGNSGDNQPQHF	TGCGCCAGCAGTGAGGGGAACAGCGGCGACAATCAGCCCCAGCATTTT	3	2	#1
GTATTCTGTTCCGTCT-1	Treg	cmv	NA	NA	NA	NA	NA	NA	NA	TRBV10-2	TRBD2	TRBJ1-5	TRBC1	CASSEGNSGDNQPQHF	TGCGCCAGCAGTGAGGGGAACAGCGGCGACAATCAGCCCCAGCATTTT	12	2	#1
TTGCGTCAGACTGTAA-1	CD4+ central memory like T	cmv	NA	NA	NA	NA	NA	NA	NA	TRBV2	TRBD2	TRBJ2-3	TRBC2	CASRLAGGTDTQYF	TGTGCCAGCAGGTTAGCGGGGGGCACAGATACGCAGTATTTT	5	1	#2
GTGTTAGGTCAGTGGA-1	CD4+ recently activated T	cmv	NA	NA	NA	NA	NA	NA	NA	TRBV6-5	TRBD1	TRBJ1-2	TRBC1	CASGSTGYYGYTF	TGTGCCAGCGGCTCGACAGGGTACTATGGCTACACCTTC	7	1	unclear
TGGCCAGTCATCGCTC-1	CD4+ Cyotoxic T2	cmv	TRAV17	None	TRAJ58	TRAC	CATDAPSGSRLTF	TGTGCTACGGACGCGCCCAGTGGCTCTAGGTTGACCTTT	9	TRBV19	TRBD1	TRBJ2-7	TRBC2	CASGDRGSKQYF	TGTGCCAGTGGAGACAGGGGATCCAAGCAGTACTTC	18	1	unclear
AAACCTGCAGCTCGCA-1	Treg	cmv	TRAV34	None	TRAJ32	TRAC	CGAEGGGATNKLIF	TGTGGAGCAGAGGGGGGTGGTGCTACAAACAAGCTCATCTTT	6	NA	NA	NA	NA	NA	NA	NA	1	#3
AAACCTGTCACTGGGC-1	CD4+ recently activated T	cmv	TRAV29DV5	None	TRAJ36	TRAC	CAATGQTGANNLFF	TGTGCAGCAACCGGACAAACTGGGGCAAACAACCTCTTCTTT	7	TRBV18	None	TRBJ2-5	TRBC2	CASSPDFQETQYF	TGTGCCAGCTCACCAGACTTCCAAGAGACCCAGTACTTC	15	1	#1
AAACGGGCAAGCCCAC-1	Treg	cmv	TRAV29DV5	None	TRAJ44	TRAC	CAASASQTASKLTF	TGTGCAGCAAGCGCGAGTCAAACTGCCAGTAAACTCACCTTT	6	TRBV4-1	TRBD1	TRBJ2-7	TRBC2	CASSQVSGLVYEQYF	TGCGCCAGCAGCCAAGTTTCAGGGTTGGTTTACGAGCAGTACTTC	7	1	#1
AAAGATGAGTAGATGT-1	CD4+ recently activated T	cmv	TRAV20	None	TRAJ12	TRAC	CAVPWEGDSSYKLIF	TGTGCTGTGCCATGGGAGGGGGATAGCAGCTATAAATTGATCTTC	2	TRBV30	TRBD2	TRBJ2-4	TRBC2	CAWSASGMGIQYF	TGTGCCTGGAGTGCCTCCGGGATGGGCATTCAGTACTTC	14	1	#1
AAAGATGCACATCCGG-1	Treg	cmv	TRAV20	None	TRAJ34	TRAC	CAVQITDKLIF	TGTGCTGTGCAGATAACCGACAAGCTCATCTTT	1	TRBV11-1	None	TRBJ2-1	TRBC1	CASSLGFNEQFF	TGTGCCAGCAGCTTAGGGTTCAATGAGCAGTTCTTC	6	1	#1
AAAGCAACAGGGTTAG-1	CD4+ recently activated T	cmv	TRAV30	None	TRAJ28	TRAC	CGTERGAGSYQLTF	TGCGGCACAGAGAGGGGGGCTGGGAGTTACCAACTCACTTTC	3	TRBV9	TRBD1	TRBJ2-7	TRBC2	CASSPDGFYEQYF	TGTGCCAGCAGCCCTGACGGGTTTTACGAGCAGTACTTC	9	1	unclear
AAAGCAAGTCCCGACA-1	Treg	cmv	TRAV12-1	None	TRAJ52	TRAC	CVVKVGGTSYGKLTF	TGTGTGGTGAAGGTAGGAGGTACTAGCTATGGAAAGCTGACATTT	15	TRBV4-2	TRBD1	TRBJ1-5	TRBC1	CASSRATGGTYSNQPQHF	TGTGCCAGCAGCCGAGCGACAGGGGGGACTTATAGCAATCAGCCCCAGCATTTT	30	1	#2
AAAGTAGAGAAGGACA-1	CD4+ central memory like T	cmv	TRAV22	None	TRAJ58	TRAC	CAVEEGASGSRLTF	TGTGCTGTGGAAGAGGGGGCCTCGGGCTCTAGGTTGACCTTT	6	TRBV11-1	TRBD2	TRBJ2-5	TRBC2	CASSLARRGQETQYF	TGTGCCAGCAGCTTAGCGAGGAGGGGCCAAGAGACCCAGTACTTC	13	1	#1
AAAGTAGCACGTGAGA-1	Treg	cmv	TRAV38-1	None	TRAJ37	TRAC	CALRRSGNTGKLIF	TGTGCTTTACGTCGCTCTGGCAACACAGGCAAACTAATCTTT	3	TRBV27	TRBD1	TRBJ2-1	TRBC1	CASRRQGGFRDSYNEQFF	TGTGCCAGCAGGCGACAGGGGGGGTTTCGGGACTCCTACAATGAGCAGTTCTTC	9	1	unclear
AAAGTAGGTCGCTTCT-1	Treg	cmv	TRAV13-2	None	TRAJ31	TRAC	CAELNNARLMF	TGTGCAGAGCTAAACAATGCCAGACTCATGTTT	3	TRBV5-1	TRBD2	TRBJ2-3	TRBC1	CASRTTGGSVRDTQYF	TGCGCCAGCAGAACTACCGGTGGCAGTGTTAGAGATACGCAGTATTTT	8	1	#1
AAATGCCAGAAGATTC-1	CD4+ central memory like T	cmv	TRAV19	None	TRAJ45	TRAC	CALSEEGGGADGLTF	TGTGCTCTGAGTGAGGAAGGAGGAGGTGCTGACGGACTCACCTTT	3	NA	NA	NA	NA	NA	NA	NA	1	unclear
AAATGCCCACGTTGGC-1	CD4+ central memory like T	cmv	TRAV21	None	TRAJ56	TRAC	CAAPGANSKLTF	TGTGCTGCCCCTGGAGCCAATAGTAAGCTGACATTT	5	NA	NA	NA	NA	NA	NA	NA	1	#1
AAATGCCGTGTTTGGT-1	Treg	cmv	TRAV12-1	None	TRAJ36	TRAC	CVVKGSGANNLFF	TGTGTGGTGAAGGGTTCTGGGGCAAACAACCTCTTCTTT	5	TRBV6-3	TRBD2	TRBJ2-1	TRBC1	CASSPVGEGRFF	TGTGCCAGCAGCCCTGTAGGGGAGGGCCGGTTCTTC	17	1	#1
AACACGTGTAACGCGA-1	Treg	cmv	NA	NA	NA	NA	NA	NA	NA	TRBV28	TRBD1	TRBJ1-1	TRBC1	CASSSPGTGMNTEAFF	TGTGCCAGCAGTTCCCCCGGGACAGGGATGAACACTGAAGCTTTCTTT	4	1	unclear
AACCATGGTTTAAGCC-1	Treg	cmv	TRAV4	None	TRAJ52	TRAC	CLVGATNTGGTSYGKLTF	TGCCTCGTGGGTGCGACTAATACTGGTGGTACTAGCTATGGAAAGCTGACATTT	4	TRBV3-1	TRBD2	TRBJ2-7	TRBC2	CASSQVPGLATSYEQYF	TGTGCCAGCAGCCAAGTACCGGGACTAGCGACCTCCTACGAGCAGTACTTC	43	1	unclear
AACCGCGAGCCATCGC-1	CD4+ central memory like T	cmv	NA	NA	NA	NA	NA	NA	NA	TRBV20-1	None	TRBJ2-3	TRBC2	CSAPFPSTDTQYF	TGCAGTGCTCCTTTTCCCTCCACAGATACGCAGTATTTT	7	1	#1
AACGTTGTCCTGCAGG-1	Treg	cmv	TRAV13-1	None	TRAJ20	TRAC	CAAPSSNDYKLSF	TGTGCAGCTCCCAGTTCTAACGACTACAAGCTCAGCTTT	1	TRBV7-3	TRBD1	TRBJ2-3	TRBC2	CASSRGPGDTQYF	TGTGCCAGCAGCCGGGGCCCTGGAGATACGCAGTATTTT	4	1	#1
AACGTTGTCTAACCGA-1	Treg	cmv	NA	NA	NA	NA	NA	NA	NA	TRBV7-9	TRBD1	TRBJ1-2	TRBC1	CASSLEGTGGYTF	TGTGCCAGCAGCTTAGAGGGGACAGGGGGCTACACCTTC	2	1	#1
AACTCAGAGTGAACGC-1	CD4+ recently activated T	cmv	NA	NA	NA	NA	NA	NA	NA	TRBV6-3	TRBD2	TRBJ1-5	TRBC1	CASSYAGLYQPQHF	TGTGCCAGCAGTTACGCGGGTCTTTATCAGCCCCAGCATTTT	10	1	#2
AACTCAGCAGGGAGAG-1	CD4+ recently activated T	cmv	TRAV12-3	None	TRAJ3	TRAC	CAMKNSSASKIIF	TGTGCAATGAAGAACAGCAGTGCTTCCAAGATAATCTTT	1	TRBV7-9	None	TRBJ1-4	TRBC1	CASSVTPGVGEKLFF	TGTGCCAGCAGCGTAACCCCAGGCGTCGGTGAAAAACTGTTTTTT	27	1	unclear
AACTCAGGTGTCCTCT-1	Treg	cmv	TRAV8-3	None	TRAJ44	TRAC	CGTGTASKLTF	TGTGGTACCGGCACTGCCAGTAAACTCACCTTT	2	TRBV20-1	TRBD2	TRBJ2-1	TRBC2	CSASGRASYNEQFF	TGCAGTGCTAGCGGGAGGGCCTCCTACAATGAGCAGTTCTTC	2	1	#1
AACTCCCCACCTTGTC-1	Treg	cmv	TRAV12-2	None	TRAJ10	TRAC	CAVIPRTGGGNKLTF	TGTGCCGTGATACCCCGGACGGGAGGAGGAAACAAACTCACCTTT	21	TRBV10-1	TRBD1	TRBJ2-2	TRBC2	CASSESGGFNTGELFF	TGCGCCAGCAGTGAGTCCGGGGGATTTAACACCGGGGAGCTGTTTTTT	13	1	#1
AACTCCCCATTAGCCA-1	Treg	cmv	TRAV13-1	None	TRAJ12	TRAC	CAASRSSSYKLIF	TGTGCAGCAAGTAGGAGTAGCAGCTATAAATTGATCTTC	10	TRBV20-1	None	TRBJ2-6	TRBC2	CSSPSGANVLTF	TGCAGTAGTCCTTCTGGGGCCAACGTCCTGACTTTC	19	1	unclear
AACTCCCGTGCAGTAG-1	CD4+ recently activated T	cmv	NA	NA	NA	NA	NA	NA	NA	TRBV7-2	TRBD1	TRBJ2-2	TRBC2	CASSSRGRTYGELFF	TGTGCCAGCAGCTCCAGGGGGCGAACTTACGGGGAGCTGTTTTTT	27	1	#1
AACTCCCTCAGTACGT-1	CD4+ central memory like T	cmv	TRAV16	None	TRAJ34	TRAC	CALSPPGTDKLIF	TGTGCTCTATCCCCGCCCGGGACCGACAAGCTCATCTTT	6	NA	NA	NA	NA	NA	NA	NA	1	#1
AACTCTTCATCGGACC-1	Treg	cmv	NA	NA	NA	NA	NA	NA	NA	TRBV15	TRBD1	TRBJ2-7	TRBC1	CATSARGANEQYF	TGTGCCACCAGCGCGAGGGGGGCCAACGAGCAGTACTTC	4	1	#1
AACTCTTCATCGTCGG-1	Treg	cmv	TRAV35	None	TRAJ28	TRAC	CAGPYSGAGSYQLTF	TGTGCTGGGCCATACTCTGGGGCTGGGAGTTACCAACTCACTTTC	2	TRBV6-1	TRBD1	TRBJ2-3	TRBC2	CASSAGPLNTQYF	TGTGCCAGCAGTGCGGGGCCTTTGAATACGCAGTATTTT	2	1	#2
AACTCTTCATTCTCAT-1	CD4+ Cyotoxic T2	cmv	TRAV10	None	TRAJ48	TRAC	CVSFGNEKLTF	TGTGTCTCGTTTGGAAATGAGAAATTAACCTTT	11	NA	NA	NA	NA	NA	NA	NA	1	#2
AACTCTTGTCCGAGTC-1	Treg	cmv	NA	NA	NA	NA	NA	NA	NA	TRBV7-2	TRBD2	TRBJ2-5	TRBC2	CASSLGRIAGHQETQYF	TGTGCCAGCAGCTTAGGAAGAATAGCGGGACACCAAGAGACCCAGTACTTC	61	1	#1
AACTCTTGTCTCCACT-1	Treg	cmv	NA	NA	NA	NA	NA	NA	NA	TRBV29-1	TRBD2	TRBJ1-6	None	CSVGGTPNSPLHF	TGCAGCGTGGGGGGGACGCCTAATTCACCCCTCCACTTT	3	1	#2
AACTCTTTCAGTGCAT-1	Treg	cmv	TRAV1-1	None	TRAJ15	TRAC	CAVRDPNQAGTALIF	TGCGCTGTGAGAGACCCGAACCAGGCAGGAACTGCTCTGATCTTT	9	TRBV28	None	TRBJ2-7	TRBC2	CASSLLDNEQYF	TGTGCCAGCAGTTTATTGGATAACGAGCAGTACTTC	1	1	#1
AACTCTTTCAGTTCGA-1	Treg	cmv	TRAV25	None	TRAJ28	TRAC	CAGHEGSGAGSYQLTF	TGTGCAGGGCATGAGGGCTCTGGGGCTGGGAGTTACCAACTCACTTTC	5	TRBV18	None	TRBJ1-5	TRBC1	CASSPHSNQPQHF	TGTGCCAGCTCACCACATAGCAATCAGCCCCAGCATTTT	4	1	#3
AACTCTTTCTTCGGTC-1	CD4+ recently activated T	cmv	NA	NA	NA	NA	NA	NA	NA	TRBV6-5	None	TRBJ1-1	TRBC1	CASSRPMNTEAFF	TGTGCCAGCAGTAGGCCCATGAACACTGAAGCTTTCTTT	27	1	#2
AACTGGTGTACCAGTT-1	Treg	cmv	TRAV12-3	None	TRAJ13	TRAC	CAMSGAGGYQKVTF	TGTGCAATGAGCGGGGCTGGGGGTTACCAGAAAGTTACCTTT	4	TRBV15	None	TRBJ2-1	TRBC1	CATSRERSSYNEQFF	TGTGCCACCAGCAGAGAGCGGAGCTCCTACAATGAGCAGTTCTTC	3	1	unclear
AACTTTCAGATATGGT-1	Treg	cmv	TRAV23DV6	None	TRAJ49	TRAC	CAASTGNQFYF	TGTGCAGCAAGCACCGGTAACCAGTTCTATTTT	3	NA	NA	NA	NA	NA	NA	NA	1	#1
AAGACCTAGCTAAACA-1	CD4+ recently activated T	cmv	NA	NA	NA	NA	NA	NA	NA	TRBV5-1	TRBD2	TRBJ1-1	TRBC1	CASSLAGFEAFF	TGCGCCAGCAGCTTGGCTGGCTTCGAAGCTTTCTTT	10	1	#1
AAGACCTCAAGCCTAT-1	Treg	cmv	NA	NA	NA	NA	NA	NA	NA	TRBV4-1	TRBD1	TRBJ1-3	TRBC1	CASSQEDRAGNTIYF	TGCGCCAGCAGCCAAGAGGACAGGGCTGGAAACACCATATATTTT	7	1	#1
AAGCCGCAGCGTCAAG-1	Treg	cmv	TRAV26-2	None	TRAJ29	TRAC	CILRPHSGNTPLVF	TGCATCCTGAGACCCCATTCAGGAAACACACCTCTTGTCTTT	7	TRBV3-1	TRBD2	TRBJ2-7	TRBC1	CASSHGLALRGEQYF	TGTGCCAGCAGCCACGGACTAGCGCTGAGGGGCGAGCAGTACTTC	20	1	unclear
AAGCCGCAGTACACCT-1	CD4+ recently activated T	cmv	TRAV2	None	TRAJ13	TRAC	CAVEDEGYQKVTF	TGTGCTGTGGAGGATGAGGGTTACCAGAAAGTTACCTTT	17	TRBV10-3	TRBD1	TRBJ1-3	TRBC1	CAISVGRGQSGNTIYF	TGTGCCATCAGTGTAGGCAGGGGGCAGAGTGGAAACACCATATATTTT	3	1	#2
AAGCCGCCAGCTGGCT-1	Treg	cmv	TRAV13-2	None	TRAJ49	TRAC	CAETPSGNQFYF	TGTGCAGAGACACCCTCCGGTAACCAGTTCTATTTT	3	TRBV10-2	TRBD2	TRBJ2-7	TRBC2	CASSAIAGPYEQYF	TGCGCCAGCAGTGCGATAGCGGGGCCCTACGAGCAGTACTTC	6	1	#1
AAGGAGCGTTCCTCCA-1	CD4+ Cyotoxic T1	cmv	TRAV14DV4	None	TRAJ45	TRAC	CAMRGLSGGGADGLTF	TGTGCAATGAGAGGACTATCAGGAGGAGGTGCTGACGGACTCACCTTT	6	TRBV5-5	None	TRBJ1-5	TRBC1	CASSLALGSHQPQHF	TGTGCCAGCAGCTTGGCCTTAGGCAGCCATCAGCCCCAGCATTTT	12	1	#1
AAGGCAGAGAGTAATC-1	Treg	cmv	TRAV12-1	None	TRAJ24	TRAC	CVVKGDSWGKFQF	TGTGTGGTGAAGGGTGACAGCTGGGGGAAATTCCAGTTT	2	NA	NA	NA	NA	NA	NA	NA	1	#2
AAGGCAGGTCTGCGGT-1	CD4+ central memory like T	cmv	TRAV19	None	TRAJ44	TRAC	CALSDTYTGTASKLTF	TGTGCTCTGAGTGATACCTATACCGGCACTGCCAGTAAACTCACCTTT	6	TRBV20-1	TRBD2	TRBJ2-5	TRBC2	CSAPGLADWYQETQYF	TGCAGTGCCCCCGGACTAGCGGATTGGTACCAAGAGACCCAGTACTTC	10	1	#1
AAGGCAGTCTTGGGTA-1	Treg	cmv	TRAV19	None	TRAJ57	TRAC	CALSEGWGGSEKLVF	TGTGCTCTGAGTGAGGGTTGGGGCGGATCTGAAAAGCTGGTCTTT	8	TRBV11-2	TRBD2	TRBJ2-3	TRBC2	CASSLDLTSGRAPNTDTQYF	TGTGCCAGCAGCTTAGACCTTACTAGCGGGAGGGCCCCCAACACAGATACGCAGTATTTT	6	1	#1
AAGGTTCCAGTATGCT-1	Treg	cmv	TRAV26-1	None	TRAJ21	TRAC	CIVRGIYNFNKFYF	TGCATCGTCAGGGGAATATACAACTTCAACAAATTTTACTTT	4	TRBV11-1	TRBD2	TRBJ2-3	TRBC2	CASSLAGTLADTQYF	TGTGCCAGCAGCTTAGCCGGGACCCTAGCAGATACGCAGTATTTT	9	1	#1
AAGGTTCGTGTTGGGA-1	Treg	cmv	TRAV23DV6	None	TRAJ27	TRAC	CAASSNTNAGKSTF	TGTGCAGCAAGCAGTAACACCAATGCAGGCAAATCAACCTTT	7	TRBV27	TRBD1	TRBJ1-6	TRBC1	CASRTGQTNSPLHF	TGTGCCAGCAGAACGGGACAGACGAATTCACCCCTCCACTTT	5	1	unclear
AAGTCTGGTTACAGAA-1	Treg	cmv	TRAV29DV5	None	TRAJ30	TRAC	CAATWGNRDDKIIF	TGTGCAGCAACCTGGGGGAACAGAGATGACAAGATCATCTTT	17	TRBV28	TRBD1	TRBJ2-2	TRBC2	CATAWTGGSGELFF	TGTGCCACCGCCTGGACAGGGGGCTCCGGGGAGCTGTTTTTT	13	1	#2
AAGTCTGTCAGAAATG-1	Treg	cmv	TRAV9-2	None	TRAJ26	TRAC	CALSGQNFVF	TGTGCTCTGAGCGGTCAGAATTTTGTCTTT	2	TRBV5-6	TRBD2	TRBJ2-5	TRBC2	CASSFPSGIPLQISETQYF	TGTGCCAGCAGCTTTCCTAGCGGGATACCCCTCCAAATTTCAGAGACCCAGTACTTC	11	1	#2
AATCCAGTCCTCAACC-1	Treg	cmv	NA	NA	NA	NA	NA	NA	NA	TRBV20-1	TRBD2	TRBJ2-2	TRBC2	CSARDSGIDTGELFF	TGCAGTGCTAGGGATAGCGGTATAGACACCGGGGAGCTGTTTTTT	12	1	#2
AATCGGTGTTGCGTTA-1	Treg	cmv	TRAV38-2DV8	None	TRAJ53	TRAC	CAYRNSGGSNYKLTF	TGTGCTTATAGGAATAGTGGAGGTAGCAACTATAAACTGACATTT	7	TRBV27	None	TRBJ2-7	TRBC2	CASSPLDRPWEQYF	TGTGCCAGCAGCCCCCTCGATCGACCCTGGGAGCAGTACTTC	3	1	#1
ACACCAAAGACTGGGT-1	Treg	cmv	TRAV17	None	TRAJ45	TRAC	CATDSGGGGADGLTF	TGTGCTACGGACTCGGGGGGAGGAGGTGCTGACGGACTCACCTTT	3	TRBV7-2	TRBD2	TRBJ2-3	TRBC2	CASRPGRATDTQYF	TGTGCCAGCAGACCCGGAAGGGCGACAGATACGCAGTATTTT	16	1	#1
ACACCCTCAACTTGAC-1	Treg	cmv	NA	NA	NA	NA	NA	NA	NA	TRBV4-1	None	TRBJ2-4	TRBC2	CASSQGTENIQYF	TGCGCCAGCAGCCAAGGAACAGAAAACATTCAGTACTTC	32	1	unclear
ACACCCTCAGACAAAT-1	CD4+ recently activated T	cmv	TRAV29DV5	None	TRAJ24	TRAC	CAAKTDSWGKFQF	TGTGCAGCAAAGACTGACAGCTGGGGGAAATTCCAGTTT	4	TRBV28	TRBD1	TRBJ1-3	TRBC1	CASKSPGSGNTIYF	TGTGCCAGCAAGTCCCCAGGGTCTGGAAACACCATATATTTT	8	1	unclear
ACACCCTTCCATGAAC-1	Treg	cmv	TRAV1-2	None	TRAJ36	TRAC	CVPKGGANNLFF	TGTGTCCCAAAGGGTGGGGCAAACAACCTCTTCTTT	6	TRBV20-1	TRBD2	TRBJ2-3	TRBC2	CSARARWPDTQYF	TGCAGTGCTAGAGCCCGCTGGCCAGATACGCAGTATTTT	23	1	#1
ACACCGGCAAGCTGTT-1	CD4+ central memory like T	cmv	NA	NA	NA	NA	NA	NA	NA	TRBV29-1	None	TRBJ2-5	TRBC2	CSVEDPTPGETQYF	TGCAGCGTTGAAGATCCCACACCGGGCGAGACCCAGTACTTC	7	1	unclear
ACACTGACAGGAACGT-1	CD4+ Cyotoxic T1	cmv	NA	NA	NA	NA	NA	NA	NA	TRBV12-3	TRBD2	TRBJ2-3	TRBC2	CASSFGGTGTDTQYF	TGTGCCAGCAGTTTTGGAGGGACGGGCACAGATACGCAGTATTTT	11	1	#2
ACAGCCGCAGGGTATG-1	CD4+ recently activated T	cmv	TRAV17	None	TRAJ57	TRAC	CATGIQGGSEKLVF	TGTGCTACGGGGATTCAGGGCGGATCTGAAAAGCTGGTCTTT	3	TRBV30	TRBD1	TRBJ2-6	TRBC2	CAWRDSRSGANVLTF	TGTGCCTGGAGGGACAGCCGCTCTGGGGCCAACGTCCTGACTTTC	16	1	unclear
ACAGCTATCAGGATCT-1	CD4+ recently activated T	cmv	TRAV13-1	None	TRAJ40	TRAC	CAASIGGGTYKYIF	TGTGCAGCAAGTATAGGGGGAGGAACCTACAAATACATCTTT	2	TRBV20-1	TRBD1	TRBJ1-2	TRBC1	CSAPVRDTDYGYTF	TGCAGTGCTCCCGTCAGGGACACCGACTATGGCTACACCTTC	9	1	unclear
ACATACGAGACAAGCC-1	CD4+ recently activated T	cmv	TRAV12-1	None	TRAJ3	TRAC	CVVIRSSASKIIF	TGTGTGGTGATAAGGAGCAGTGCTTCCAAGATAATCTTT	7	TRBV12-4	TRBD1	TRBJ1-5	TRBC1	CASTAGTGNQPQHF	TGTGCCAGCACGGCCGGGACAGGGAATCAGCCCCAGCATTTT	8	1	unclear
ACATACGAGCCGATTT-1	Treg	cmv	NA	NA	NA	NA	NA	NA	NA	TRBV18	TRBD1	TRBJ2-3	TRBC2	CASSPQGLSTDTQYF	TGTGCCAGCTCACCGCAGGGGCTGAGCACAGATACGCAGTATTTT	5	1	#1
ACATACGGTATCGCAT-1	Treg	cmv	NA	NA	NA	NA	NA	NA	NA	TRBV24-1	TRBD2	TRBJ1-5	TRBC1	CATSDKGPNQPQHF	TGTGCCACCAGTGACAAGGGACCCAATCAGCCCCAGCATTTT	8	1	unclear
ACATCAGAGGGTCTCC-1	CD4+ Cyotoxic T1	cmv	TRAV9-2	None	TRAJ34	TRAC	CALSDQNTDKLIF	TGTGCTCTGAGTGATCAGAACACCGACAAGCTCATCTTT	12	TRBV2	TRBD2	TRBJ2-5	TRBC2	CASSALGLSQETQYF	TGTGCCAGCAGTGCTTTGGGACTATCCCAAGAGACCCAGTACTTC	22	1	unclear
ACATGGTAGCGGATCA-1	Treg	cmv	NA	NA	NA	NA	NA	NA	NA	TRBV19	TRBD1	TRBJ2-5	TRBC2	CASTDSGGQETQYF	TGTGCCAGTACTGATAGCGGGGGCCAAGAGACCCAGTACTTC	7	1	#2
ACATGGTCAATTCCTT-1	Treg	cmv	TRAV9-2	None	TRAJ24	TRAC	CALSIPDSWGKFQF	TGTGCTCTGAGTATCCCTGACAGCTGGGGGAAATTCCAGTTT	3	TRBV29-1	None	TRBJ1-2	TRBC1	CSVETGGSTF	TGCAGCGTTGAAACGGGTGGGTCCACCTTC	4	1	#1
ACATGGTTCTGCAGTA-1	Treg	cmv	TRAV23DV6	None	TRAJ45	TRAC	CAASGSGGGADGLTF	TGTGCAGCAAGCGGGTCAGGAGGAGGTGCTGACGGACTCACCTTT	15	TRBV20-1	TRBD2	TRBJ2-7	TRBC1	CSAGSGRVEQYF	TGCAGTGCAGGTAGCGGGAGGGTCGAGCAGTACTTC	22	1	#1
ACCAGTAAGAAGAAGC-1	CD4+ central memory like T	cmv	TRAV16	None	TRAJ31	TRAC	CALFNNARLMF	TGTGCTCTCTTCAACAATGCCAGACTCATGTTT	9	TRBV6-6	TRBD1	TRBJ1-2	TRBC1	CASRKGQGDYGYTF	TGTGCCAGCAGGAAAGGACAGGGAGACTATGGCTACACCTTC	15	1	unclear
ACCCACTAGCCGCCTA-1	Treg	cmv	TRAV8-4	None	TRAJ11	TRAC	CAVTLSGYSTLTF	TGTGCTGTGACCCTCTCAGGATACAGCACCCTCACCTTT	9	TRBV6-1	TRBD1	TRBJ1-2	TRBC1	CASIESYRGPYGYTF	TGTGCCAGCATTGAATCGTACAGGGGGCCCTATGGCTACACCTTC	15	1	#1
ACCCACTAGCCTCGTG-1	Treg	cmv	TRAV5	None	TRAJ5	TRAC	CAIGREGRRALTF	TGTGCAATCGGGCGGGAGGGCAGGAGAGCACTTACTTTT	2	TRBV7-9	TRBD1	TRBJ2-3	TRBC2	CASSPKDRGLSTDTQYF	TGTGCCAGCAGCCCGAAGGACAGGGGGCTCAGCACAGATACGCAGTATTTT	22	1	#2
ACCCACTCACCTCGTT-1	CD4+ recently activated T	cmv	NA	NA	NA	NA	NA	NA	NA	TRBV15	None	TRBJ2-2	TRBC2	CATSLPRDTGELFF	TGTGCCACCAGCCTTCCCCGGGACACCGGGGAGCTGTTTTTT	9	1	unclear
ACGAGCCCATGGTCTA-1	Treg	cmv	TRAV13-1	None	TRAJ8	TRAC	CAASSGFQKLVF	TGTGCAGCAAGTTCAGGCTTTCAGAAACTTGTATTT	4	TRBV6-5	TRBD2	TRBJ1-2	TRBC1	CASTGLGRNYGYTF	TGTGCCAGCACGGGACTGGGACGGAACTATGGCTACACCTTC	5	1	#2
ACGAGCCTCCACTCCA-1	CD4+ central memory like T	cmv	TRAV38-1	None	TRAJ45	TRAC	CAFMSGGGADGLTF	TGTGCTTTCATGTCGGGAGGAGGTGCTGACGGACTCACCTTT	3	TRBV14	TRBD2	TRBJ2-5	TRBC2	CASSPRTKGASGRAVETQYF	TGTGCCAGCAGCCCCAGGACGAAGGGGGCTAGCGGGAGGGCAGTGGAGACCCAGTACTTC	6	1	#1
ACGAGGACATGCCTTC-1	CD4+ central memory like T	cmv	TRAV17	None	TRAJ29	TRAC	CATYSSGNTPLVF	TGTGCTACCTATTCTTCAGGAAACACACCTCTTGTCTTT	15	TRBV5-1	TRBD2	TRBJ2-7	TRBC1	CASSFGSPYEQYF	TGCGCCAGCAGCTTCGGCAGTCCCTACGAGCAGTACTTC	6	1	#3
ACGAGGAGTCTGATTG-1	CD4+ Cyotoxic T2	cmv	TRAV35	None	TRAJ58	TRAC	CAGQAPITSGSRLTF	TGTGCTGGGCAGGCCCCCATAACCAGTGGCTCTAGGTTGACCTTT	2	TRBV6-3	TRBD1	TRBJ2-7	TRBC2	CASSRRPGGQGEQYF	TGTGCCAGCAGTCGCCGTCCGGGGGGGCAGGGCGAGCAGTACTTC	5	1	#2
ACGATACGTCCCGACA-1	Treg	cmv	TRAV6	None	TRAJ10	TRAC	CALDLTGGGNKLTF	TGTGCTCTAGACCTCACGGGAGGAGGAAACAAACTCACCTTT	13	TRBV6-5	TRBD2	TRBJ2-2	TRBC1	CASSPRLAGHTGELFF	TGTGCCAGCAGTCCCCGACTAGCGGGACACACCGGGGAGCTGTTTTTT	9	1	#1
ACGATACGTCGGCATC-1	CD4+ central memory like T	cmv	TRAV10	None	TRAJ20	TRAC	CVVSASNDYKLSF	TGTGTGGTGAGCGCCTCTAACGACTACAAGCTCAGCTTT	25	TRBV20-1	TRBD2	TRBJ2-4	TRBC2	CSAPPGTSGRSRLSIQYF	TGCAGTGCACCGCCCGGGACTAGCGGGAGGTCCAGGTTGAGCATTCAGTACTTC	16	1	#1
ACGCAGCAGTGGACGT-1	CD4+ central memory like T	cmv	TRAV38-1	None	TRAJ49	TRAC	CAFMKLNTGNQFYF	TGTGCTTTCATGAAGCTTAACACCGGTAACCAGTTCTATTTT	6	TRBV27	TRBD2	TRBJ2-1	TRBC2	CASSKERSSGQFF	TGTGCCAGCAGCAAGGAGCGGTCCTCGGGGCAGTTCTTC	5	1	#1
ACGCCAGAGTTGCAGG-1	Treg	cmv	NA	NA	NA	NA	NA	NA	NA	TRBV3-1	None	TRBJ2-1	TRBC2	CASSQPGEQFF	TGTGCCAGCAGCCAGCCGGGCGAGCAGTTCTTC	26	1	#1
ACGCCAGCATTCACTT-1	Treg	cmv	TRAV13-2	None	TRAJ17	TRAC	CAETSPAKAAGNKLTF	TGTGCAGAGACCTCCCCGGCCAAAGCTGCAGGCAACAAGCTAACTTTT	5	TRBV30	TRBD2	TRBJ2-4	TRBC1	CAWTTSGAKNIQYF	TGTGCCTGGACCACAAGCGGAGCCAAAAACATTCAGTACTTC	16	1	#1
ACGCCAGGTAAAGTCA-1	Treg	cmv	TRAV3	None	TRAJ28	TRAC	CAVRDSISSGGAGSYQLTF	TGTGCTGTGAGAGACAGTATATCATCGGGAGGGGCTGGGAGTTACCAACTCACTTTC	8	NA	NA	NA	NA	NA	NA	NA	1	#2
ACGCCAGTCAGTTTGG-1	CD4+ recently activated T	cmv	TRAV1-1	None	TRAJ20	TRAC	CAVNNDYKLSF	TGCGCTGTGAATAACGACTACAAGCTCAGCTTT	3	TRBV19	None	TRBJ1-2	TRBC1	CASTVDRDGYTF	TGTGCCAGTACCGTCGACCGAGATGGCTACACCTTC	19	1	#1
ACGCCAGTCTGCGTAA-1	Treg	cmv	NA	NA	NA	NA	NA	NA	NA	TRBV5-6	TRBD2	TRBJ2-1	TRBC2	CASSLGGGRFVYEQFF	TGTGCCAGCAGCTTGGGTGGCGGGAGATTTGTTTATGAGCAGTTCTTC	7	1	#1
ACGCCGAAGTGACTCT-1	Treg	cmv	TRAV41	None	TRAJ54	TRAC	CAVYTYQGAQKLVF	TGTGCTGTCTATACTTATCAGGGAGCCCAGAAGCTGGTATTT	5	TRBV6-1	TRBD1	TRBJ2-1	TRBC2	CASSESPGQGYNEQFF	TGTGCCAGCAGTGAATCACCGGGACAGGGTTACAATGAGCAGTTCTTC	14	1	#2
ACGCCGAGTCTTGATG-1	Treg	cmv	TRAV14DV4	None	TRAJ20	TRAC	CAMRVPRSNDYKLSF	TGTGCAATGAGAGTCCCACGTTCTAACGACTACAAGCTCAGCTTT	5	TRBV11-3	None	TRBJ2-1	TRBC2	CASSFQSNEQFF	TGTGCCAGCAGCTTTCAGAGCAATGAGCAGTTCTTC	4	1	#1
ACGCCGATCTACCAGA-1	CD4+ recently activated T	cmv	NA	NA	NA	NA	NA	NA	NA	TRBV5-1	TRBD1	TRBJ2-3	TRBC2	CASSPGQGVRVDTQYF	TGCGCCAGCAGCCCTGGACAGGGGGTTCGAGTAGATACGCAGTATTTT	15	1	#2
ACGGAGAAGTCTCAAC-1	Treg	cmv	TRAV21	None	TRAJ4	TRAC	CAVSVGGYNKLIF	TGTGCTGTGAGCGTTGGTGGCTACAATAAGCTGATTTTT	6	TRBV6-6	TRBD1	TRBJ2-3	TRBC1	CASSFGTGLAGVTDTQYF	TGTGCCAGCAGTTTTGGGACAGGGTTAGCGGGGGTCACAGATACGCAGTATTTT	19	1	unclear
ACGGCCAAGGCGATAC-1	Treg	cmv	TRAV17	None	TRAJ3	TRAC	CASSSASKIIF	TGTGCCTCCAGCAGTGCTTCCAAGATAATCTTT	2	TRBV21-1	TRBD1	TRBJ2-7	TRBC2	CASSKVVGGGGSYEQYF	TGTGCCAGCAGCAAAGTCGTGGGCGGTGGGGGTTCCTACGAGCAGTACTTC	3	1	#1
ACGGCCACATATACGC-1	Treg	cmv	TRAV20	None	TRAJ56	TRAC	CAVVSGANSKLTF	TGTGCTGTGGTCTCCGGAGCCAATAGTAAGCTGACATTT	6	TRBV30	TRBD1	TRBJ1-2	TRBC1	CAWSVPGQQYGYTF	TGTGCCTGGAGTGTCCCGGGACAGCAGTATGGCTACACCTTC	6	1	#1
ACGGGCTAGCGCCTCA-1	CD4+ central memory like T	cmv	TRAV22	None	TRAJ48	TRAC	CAVRSNFGNEKLTF	TGTGCTGTCCGTTCTAACTTTGGAAATGAGAAATTAACCTTT	4	TRBV6-1	TRBD2	TRBJ2-7	TRBC2	CASSHLTSGRVTYEQYF	TGTGCCAGCAGTCACCTGACTAGCGGGAGGGTAACCTACGAGCAGTACTTC	5	1	#1
ACGGGTCAGCTACCGC-1	Treg	cmv	NA	NA	NA	NA	NA	NA	NA	TRBV7-4	TRBD2	TRBJ2-7	TRBC2	CASRKGREGGYEQYF	TGTGCCAGCAGAAAAGGGCGGGAGGGTGGTTACGAGCAGTACTTC	8	1	unclear
ACGGGTCCATCCGCGA-1	CD4+ Cyotoxic T2	cmv	TRAV38-1	None	TRAJ43	TRAC	CAHGRVDNDMRF	TGTGCTCATGGAAGGGTAGACAATGACATGCGCTTT	1	TRBV4-3	TRBD2	TRBJ2-1	TRBC2	CASSQSSGNNEQFF	TGCGCCAGCAGCCAATCTAGCGGAAACAATGAGCAGTTCTTC	15	1	#1
ACGGGTCGTTCCATGA-1	CD4+ recently activated T	cmv	NA	NA	NA	NA	NA	NA	NA	TRBV10-3	TRBD2	TRBJ2-7	TRBC2	CAISEGGASSYEQYF	TGTGCCATCAGTGAGGGAGGGGCCAGCTCCTACGAGCAGTACTTC	41	1	unclear
ACGTCAAAGCCTTGAT-1	Treg	cmv	NA	NA	NA	NA	NA	NA	NA	TRBV27	TRBD1	TRBJ2-7	TRBC2	CASSNRPGQGIHEQYF	TGTGCCAGCTCAAACCGGCCGGGACAGGGCATACACGAGCAGTACTTC	3	1	unclear
ACTGAACCAAGACGTG-1	CD4+ central memory like T	cmv	NA	NA	NA	NA	NA	NA	NA	TRBV5-1	TRBD1	TRBJ2-3	TRBC2	CASSLDTGADTQYF	TGCGCCAGCAGCTTAGACACAGGGGCAGATACGCAGTATTTT	4	1	#2
ACTGAACGTTACGCGC-1	Treg	cmv	TRAV5	None	TRAJ16	TRAC	CADRLLF	TGTGCAGACCGCCTGCTCTTT	23	TRBV20-1	TRBD2	TRBJ2-7	TRBC1	CSADAGTSGRKGYEQYF	TGCAGTGCCGATGCCGGGACTAGCGGGAGGAAAGGCTACGAGCAGTACTTC	18	1	unclear
ACTGAACGTTCAACCA-1	Treg	cmv	TRAV4	None	TRAJ15	TRAC	CLVGDNQAGTALIF	TGCCTCGTGGGTGACAACCAGGCAGGAACTGCTCTGATCTTT	4	TRBV6-1	TRBD1	TRBJ2-1	TRBC2	CASSERDKGSYNEQFF	TGTGCCAGCAGTGAAAGGGACAAAGGCTCCTACAATGAGCAGTTCTTC	11	1	#1
ACTGAACGTTGGTTTG-1	CD4+ central memory like T	cmv	TRAV17	None	TRAJ24	TRAC	CATPTDSWGKFQF	TGTGCTACGCCTACTGACAGCTGGGGGAAATTCCAGTTT	11	TRBV3-1	TRBD1	TRBJ1-6	TRBC1	CASSPPGQTVDSPLHF	TGTGCCAGCAGCCCCCCGGGGCAGACGGTTGATTCACCCCTCCACTTT	16	1	unclear
ACTGAGTCAATACGCT-1	Treg	cmv	TRAV13-2	None	TRAJ20	TRAC	CAENEGDYKLSF	TGTGCAGAGAATGAGGGCGACTACAAGCTCAGCTTT	18	TRBV4-3	TRBD1	TRBJ2-2	TRBC2	CASSQEGTGSNGELFF	TGCGCCAGCAGCCAAGAAGGGACAGGGTCGAACGGGGAGCTGTTTTTT	38	1	#2
ACTGAGTCAGACGCTC-1	Treg	cmv	TRAV23DV6	None	TRAJ13	None	CAATPSGGYQKVTF	TGTGCAGCAACGCCTTCTGGGGGTTACCAGAAAGTTACCTTT	3	TRBV5-4	TRBD2	TRBJ1-4	TRBC1	CASSGGTLATNEKLFF	TGTGCCAGCAGCGGCGGGACGCTAGCAACTAATGAAAAACTGTTTTTT	3	1	#2
ACTGAGTTCAAGGTAA-1	Treg	cmv	NA	NA	NA	NA	NA	NA	NA	TRBV20-1	TRBD1	TRBJ1-2	TRBC1	CSATGTGGYGYTF	TGCAGTGCCACCGGGACAGGGGGCTATGGCTACACCTTC	5	1	#1
ACTGATGAGACCTAGG-1	CD4+ recently activated T	cmv	NA	NA	NA	NA	NA	NA	NA	TRBV6-3	None	TRBJ2-3	TRBC2	CASSYLLLGGLSTDTQYF	TGTGCCAGCAGTTACCTCCTACTGGGCGGATTAAGCACAGATACGCAGTATTTT	1	1	#1
ACTGATGTCACGAAGG-1	CD4+ Cyotoxic T1	cmv	TRAV38-2DV8	None	TRAJ17	TRAC	CAFSGNKLTF	TGTGCTTTTTCAGGCAACAAGCTAACTTTT	4	TRBV6-1	TRBD2	TRBJ2-7	TRBC1	CASSELPPAAFLYEQYF	TGTGCCAGCAGTGAACTACCCCCAGCGGCCTTCCTCTACGAGCAGTACTTC	6	1	#1
ACTGTCCAGACGCAAC-1	CD4+ central memory like T	cmv	TRAV41	None	TRAJ57	TRAC	CAVGKGGSEKLVF	TGTGCTGTCGGGAAGGGCGGATCTGAAAAGCTGGTCTTT	5	TRBV2	None	TRBJ1-5	TRBC1	CASSEETIMPQHF	TGTGCCAGCAGTGAGGAGACAATCATGCCCCAGCATTTT	13	1	#1
ACTGTCCCAACACCTA-1	CD4+ recently activated T	cmv	TRAV21	None	TRAJ39	TRAC	CAPNNAGNMLTF	TGTGCTCCAAATAATGCAGGCAACATGCTCACCTTT	6	TRBV24-1	None	TRBJ2-6	TRBC2	CATSDFSSGANVLTF	TGTGCCACCAGTGATTTTTCCTCTGGGGCCAACGTCCTGACTTTC	2	1	unclear
ACTGTCCGTAAGGGCT-1	Treg	cmv	TRAV9-2	None	TRAJ22	TRAC	CALGISSGSARQLTF	TGTGCTCTGGGGATTTCTTCTGGTTCTGCAAGGCAACTGACCTTT	6	NA	NA	NA	NA	NA	NA	NA	1	unclear
ACTTACTAGAGAGCTC-1	Treg	cmv	TRAV9-2	None	TRAJ20	TRAC	CAHRNNDYKLSF	TGTGCTCATCGTAATAACGACTACAAGCTCAGCTTT	11	TRBV28	None	TRBJ1-6	TRBC1	CASSTLAVNSPLHF	TGTGCCAGCAGTACATTGGCCGTCAATTCACCCCTCCACTTT	13	1	#1
ACTTACTCAAATCCGT-1	Treg	cmv	TRAV4	None	TRAJ11	TRAC	CLVGGRGYSTLTF	TGCCTCGTGGGTGGCCGAGGATACAGCACCCTCACCTTT	2	TRBV4-3	TRBD1	TRBJ2-1	TRBC2	CASSVGADSYNEQFF	TGCGCCAGCAGCGTGGGGGCGGACTCCTACAATGAGCAGTTCTTC	17	1	#1
ACTTACTGTGCAACTT-1	Treg	cmv	TRAV9-2	None	TRAJ6	TRAC	CALAPSSGGSYIPTF	TGTGCTCTCGCCCCTTCATCAGGAGGAAGCTACATACCTACATTT	2	TRBV27	TRBD2	TRBJ1-1	TRBC1	CASSLNNAGNTEAFF	TGTGCCAGCAGTTTAAATAATGCAGGAAACACTGAAGCTTTCTTT	2	1	#1
ACTTACTTCACCATAG-1	Treg	cmv	TRAV6	None	TRAJ4	TRAC	CALFPRSGGYNKLIF	TGTGCTCTTTTCCCCCGTAGTGGTGGCTACAATAAGCTGATTTTT	6	TRBV27	TRBD1	TRBJ1-1	TRBC1	CASSNGQGRNTEAFF	TGTGCCAGCAGTAACGGACAGGGGCGCAACACTGAAGCTTTCTTT	13	1	#2
ACTTGTTAGAACTCGG-1	Treg	cmv	NA	NA	NA	NA	NA	NA	NA	TRBV7-2	None	TRBJ2-1	TRBC2	CASSLDHGGHNEQFF	TGTGCCAGCAGCTTAGACCACGGCGGTCACAATGAGCAGTTCTTC	5	1	unclear
ACTTGTTGTTGGTGGA-1	Treg	cmv	TRAV38-2DV8	None	TRAJ49	TRAC	CAYRSYLNTGNQFYF	TGTGCTTATAGGAGCTACCTGAACACCGGTAACCAGTTCTATTTT	2	TRBV5-1	None	TRBJ1-1	TRBC1	CASSLVMNTEAFF	TGCGCCAGCAGCTTGGTCATGAACACTGAAGCTTTCTTT	16	1	#1
ACTTGTTTCTTCGGTC-1	CD4+ recently activated T	cmv	NA	NA	NA	NA	NA	NA	NA	TRBV11-2	None	TRBJ2-7	TRBC2	CASSPKYEQYF	TGTGCCAGCAGCCCAAAATACGAGCAGTACTTC	18	1	unclear
ACTTTCAGTTACTGAC-1	CD4+ recently activated T	cmv	NA	NA	NA	NA	NA	NA	NA	TRBV20-1	TRBD2	TRBJ1-4	None	CSARQDTRGEKLFF	TGCAGTGCTAGACAAGACACTAGGGGAGAAAAACTGTTTTTT	4	1	unclear
AGAATAGTCACGATGT-1	CD4+ recently activated T	cmv	TRAV13-2	None	TRAJ17	TRAC	CAERRRAAGNKLTF	TGTGCAGAGAGGCGAAGGGCTGCAGGCAACAAGCTAACTTTT	5	TRBV3-1	TRBD1	TRBJ2-1	TRBC2	CASSLPGQGVHNEQFF	TGTGCCAGCAGCCTCCCGGGACAGGGGGTACACAATGAGCAGTTCTTC	29	1	#2
AGACGTTAGAGGGATA-1	CD4+ recently activated T	cmv	TRAV8-4	None	TRAJ40	TRAC	CAVSSSGTYKYIF	TGTGCTGTGAGTTCCTCAGGAACCTACAAATACATCTTT	9	TRBV3-1	None	TRBJ2-6	TRBC1	CASSQDLANVLTF	TGTGCCAGCAGCCAAGATTTGGCCAACGTCCTGACTTTC	35	1	#2
AGACGTTAGTCAAGCG-1	CD4+ recently activated T	cmv	TRAV23DV6	None	TRAJ33	TRAC	CAASKPSNYQLIW	TGTGCAGCAAGCAAGCCCAGCAACTATCAGTTAATCTGG	6	TRBV2	TRBD2	TRBJ2-5	TRBC2	CASRREVQETQYF	TGTGCCAGCAGGAGGGAAGTACAAGAGACCCAGTACTTC	7	1	#2
AGACGTTCATCTGGTA-1	CD4+ recently activated T	cmv	NA	NA	NA	NA	NA	NA	NA	TRBV12-5	TRBD2	TRBJ2-1	TRBC2	CASAKGGGRWNEQFF	TGTGCTAGTGCCAAGGGGGGAGGGCGTTGGAATGAGCAGTTCTTC	16	1	#1
AGACGTTTCGATGAGG-1	Treg	cmv	TRAV21	None	TRAJ18	TRAC	CAVGGSTLGRLYF	TGTGCTGTGGGGGGCTCAACCCTGGGGAGGCTATACTTT	33	TRBV10-2	TRBD1	TRBJ2-7	TRBC1	CASMHGSYEQYF	TGCGCCAGCATGCATGGTTCCTACGAGCAGTACTTC	18	1	#1
AGAGCGAAGATACACA-1	Treg	cmv	TRAV29DV5	None	TRAJ54	TRAC	CAASRVGAQKLVF	TGTGCAGCAAGCCGGGTGGGAGCCCAGAAGCTGGTATTT	2	TRBV27	TRBD2	TRBJ2-1	TRBC2	CASSPGAGVMNEQFF	TGTGCCAGCAGTCCCGGGGCGGGAGTGATGAATGAGCAGTTCTTC	3	1	#1
AGAGCGACAGCGTAAG-1	Treg	cmv	NA	NA	NA	NA	NA	NA	NA	TRBV11-2	TRBD1	TRBJ1-2	TRBC1	CASTSLGQGGGYTF	TGTGCCAGCACCAGTCTGGGACAGGGCGGTGGCTACACCTTC	13	1	unclear
AGAGCGAGTACCATCA-1	CD4+ recently activated T	cmv	NA	NA	NA	NA	NA	NA	NA	TRBV5-1	TRBD1	TRBJ1-1	TRBC1	CASSWGTGGSDEAFF	TGCGCCAGCAGCTGGGGGACAGGGGGCTCGGATGAAGCTTTCTTT	11	1	#1
AGAGCGAGTAGAAGGA-1	Treg	cmv	TRAV12-1	None	TRAJ6	TRAC	CVVNGGGSYIPTF	TGTGTGGTGAACGGGGGAGGAAGCTACATACCTACATTT	8	TRBV29-1	None	TRBJ1-1	TRBC1	CSVQTVEAFF	TGCAGCGTGCAGACGGTTGAAGCTTTCTTT	43	1	unclear
AGAGCGAGTCCTGCTT-1	Treg	cmv	NA	NA	NA	NA	NA	NA	NA	TRBV6-6	TRBD1	TRBJ2-2	TRBC2	CASGGQPNTGELFF	TGTGCCAGCGGGGGACAGCCGAACACCGGGGAGCTGTTTTTT	13	1	#1
AGAGCGAGTCGTTGTA-1	Treg	cmv	TRAV4	None	TRAJ20	TRAC	CLVGASNDYKLSF	TGCCTCGTGGGGGCTTCTAACGACTACAAGCTCAGCTTT	2	TRBV30	TRBD1	TRBJ2-6	TRBC2	CAGGTGRHSGANVLTF	TGTGCCGGAGGGACAGGGAGGCACTCTGGGGCCAACGTCCTGACTTTC	6	1	#1
AGAGCGATCGAACTGT-1	Treg	cmv	NA	NA	NA	NA	NA	NA	NA	TRBV24-1	TRBD2	TRBJ2-7	TRBC2	CATSSPYGSEQYF	TGTGCCACCAGTTCACCCTATGGGAGCGAGCAGTACTTC	5	1	#1
AGAGCTTCAACAACCT-1	CD4+ Cyotoxic T1	cmv	NA	NA	NA	NA	NA	NA	NA	TRBV28	TRBD2	TRBJ2-7	TRBC2	CASSLPRTRADEQYF	TGTGCCAGCAGTTTACCCCGGACTAGAGCCGACGAGCAGTACTTC	28	1	#1
AGAGCTTGTCGTTGTA-1	Treg	cmv	NA	NA	NA	NA	NA	NA	NA	TRBV28	TRBD1	TRBJ2-7	TRBC2	CASSLGQPPYEQYF	TGTGCCAGCAGTTTAGGTCAGCCCCCCTACGAGCAGTACTTC	28	1	#1
AGAGTGGAGTGCGTGA-1	Treg	cmv	NA	NA	NA	NA	NA	NA	NA	TRBV20-1	TRBD2	TRBJ2-7	TRBC2	CSGTLSSGYEQYF	TGCAGTGGGACTCTGAGTAGCGGGTACGAGCAGTACTTC	9	1	#1
AGAGTGGGTTCATGGT-1	CD4+ Cyotoxic T2	cmv	TRAV8-3	None	TRAJ48	TRAC	CAVDISNFGNEKLTF	TGTGCTGTGGATATATCTAACTTTGGAAATGAGAAATTAACCTTT	8	TRBV9	TRBD1	TRBJ2-6	TRBC1	CASSATANSGANVLTF	TGTGCCAGCAGTGCGACAGCGAACTCTGGGGCCAACGTCCTGACTTTC	32	1	#2
AGATCTGAGTGATCGG-1	CD4+ recently activated T	cmv	TRAV16	None	TRAJ54	TRAC	CALSGGQGAQKLVF	TGTGCTCTAAGTGGCGGTCAGGGAGCCCAGAAGCTGGTATTT	11	TRBV7-9	None	TRBJ2-5	TRBC2	CASSLYSMLVETQYF	TGTGCCAGCAGCTTATATTCTATGTTGGTGGAGACCCAGTACTTC	37	1	#2
AGATTGCAGAAGCCCA-1	Treg	cmv	TRAV20	None	TRAJ6	TRAC	CAVQVTGGSYIPTF	TGTGCTGTGCAGGTTACCGGAGGAAGCTACATACCTACATTT	12	NA	NA	NA	NA	NA	NA	NA	1	unclear
AGATTGCAGCAGATCG-1	CD4+ recently activated T	cmv	TRAV23DV6	None	TRAJ35	TRAC	CAASNQGGFGNVLHC	TGTGCAGCAAGCAATCAGGGAGGCTTTGGGAATGTGCTGCATTGC	8	TRBV4-1	TRBD1	TRBJ2-2	TRBC2	CASSQDIGGIRGTGELFF	TGCGCCAGCAGCCAAGATATAGGGGGGATCAGGGGGACCGGGGAGCTGTTTTTT	1	1	#1
AGCAGCCAGACTAAGT-1	CD4+ Cyotoxic T2	cmv	TRAV5	None	TRAJ40	TRAC	CAESPTTSGTYKYIF	TGTGCAGAGAGCCCCACTACCTCAGGAACCTACAAATACATCTTT	11	TRBV2	TRBD1	TRBJ2-7	TRBC2	CASKEQGSYEQYF	TGTGCCAGCAAGGAACAGGGGTCATACGAGCAGTACTTC	6	1	#1
AGCAGCCCAAGTCTGT-1	CD4+ recently activated T	cmv	TRAV17	None	TRAJ39	TRAC	CATGVNNAGNMLTF	TGTGCTACGGGCGTTAATAATGCAGGCAACATGCTCACCTTT	5	TRBV5-1	None	TRBJ1-4	TRBC1	CASSWGAANEKLFF	TGCGCCAGCAGTTGGGGGGCAGCTAATGAAAAACTGTTTTTT	16	1	#1
AGCAGCCTCAGTGCAT-1	Treg	cmv	TRAV12-1	None	TRAJ34	TRAC	CVVNTGTDKLIF	TGTGTGGTGAACACGGGCACCGACAAGCTCATCTTT	6	TRBV5-1	TRBD1	TRBJ1-2	TRBC1	CASSPTSGQGNGYTF	TGCGCCAGCAGCCCCACCTCGGGACAGGGAAATGGCTACACCTTC	4	1	#2
AGCAGCCTCCAGAAGG-1	Treg	cmv	TRAV2	None	TRAJ29	TRAC	CAVEDRSGNTPLVF	TGTGCTGTGGAGGATCGGTCAGGAAACACACCTCTTGTCTTT	4	NA	NA	NA	NA	NA	NA	NA	1	unclear
AGCAGCCTCTGTGCAA-1	Treg	cmv	TRAV12-1	None	TRAJ9	TRAC	CVVISNTGGFKTIF	TGTGTGGTGATCTCTAATACTGGAGGCTTCAAAACTATCTTT	5	TRBV13	None	TRBJ2-4	TRBC2	CASSQDRNIQYF	TGTGCCAGCAGCCAAGACAGAAACATTCAGTACTTC	43	1	unclear
AGCCTAAAGAAACGAG-1	Treg	cmv	NA	NA	NA	NA	NA	NA	NA	TRBV6-3	None	TRBJ1-5	TRBC1	CASRTLSQPQHF	TGTGCCAGCAGGACCCTAAGTCAGCCCCAGCATTTT	7	1	#1
AGCCTAAAGAGTAAGG-1	Treg	cmv	TRAV26-1	None	TRAJ26	TRAC	CIVRSLGNYGQNFVF	TGCATCGTCAGATCCTTAGGAAACTATGGTCAGAATTTTGTCTTT	2	TRBV19	TRBD2	TRBJ2-4	TRBC2	CASSIRASGTVSIQYF	TGTGCCAGTAGTATAAGGGCTAGCGGGACGGTGAGCATTCAGTACTTC	3	1	#1
AGCCTAAAGGAGTAGA-1	CD4+ recently activated T	cmv	TRAV8-3	None	TRAJ10	TRAC	CAVGFTGGGNKLTF	TGTGCTGTGGGCTTCACGGGAGGAGGAAACAAACTCACCTTT	6	TRBV2	TRBD1	TRBJ2-5	TRBC2	CASSERGGRQETQYF	TGTGCCAGCAGTGAACGGGGGGGCAGACAAGAGACCCAGTACTTC	12	1	#1
AGCGGTCTCTCCCTGA-1	Treg	cmv	TRAV19	None	TRAJ56	TRAC	CVFKLTF	TGTGTATTCAAGCTGACATTT	3	TRBV10-3	TRBD2	TRBJ2-1	TRBC2	CATHAREYNEQFF	TGTGCCACCCATGCGCGGGAGTACAATGAGCAGTTCTTC	8	1	unclear
AGCGTATCATGCATGT-1	Treg	cmv	TRAV21	None	TRAJ37	TRAC	CAVLPGNTGKLIF	TGTGCTGTGCTTCCTGGCAACACAGGCAAACTAATCTTT	9	TRBV5-1	TRBD1	TRBJ1-1	TRBC1	CASRGQGRTEAFF	TGCGCCAGCAGAGGACAGGGAAGGACTGAAGCTTTCTTT	8	1	#1
AGCGTCGAGATGCCTT-1	Treg	cmv	NA	NA	NA	NA	NA	NA	NA	TRBV7-9	TRBD2	TRBJ2-3	TRBC2	CASSLGKRAPREQDTQYF	TGTGCCAGCAGCTTAGGAAAAAGGGCACCTCGGGAACAAGATACGCAGTATTTT	11	1	#3
AGCGTCGGTTGTTTGG-1	Treg	cmv	TRAV13-1	None	TRAJ10	TRAC	CAASREDKLTF	TGTGCAGCAAGTAGGGAAGACAAACTCACCTTT	3	NA	NA	NA	NA	NA	NA	NA	1	#1
AGCTCTCTCGAATCCA-1	Treg	cmv	TRAV12-3	None	TRAJ58	TRAC	CAMWETSGSRLTF	TGTGCAATGTGGGAAACCAGTGGCTCTAGGTTGACCTTT	11	TRBV5-1	TRBD1	TRBJ2-3	TRBC2	CASSLGAGASDTQYF	TGCGCCAGCAGCTTGGGGGCAGGGGCGTCAGATACGCAGTATTTT	11	1	#2
AGCTTGAAGCACCGTC-1	Treg	cmv	TRAV5	None	TRAJ28	TRAC	CAEPYSGAGSYQLTF	TGTGCAGAGCCATACTCTGGGGCTGGGAGTTACCAACTCACTTTC	5	NA	NA	NA	NA	NA	NA	NA	1	#1
AGGCCACCAGCCTGTG-1	Treg	cmv	NA	NA	NA	NA	NA	NA	NA	TRBV20-1	TRBD1	TRBJ2-1	TRBC2	CSAEDREGYNEQFF	TGCAGTGCTGAAGACAGGGAAGGTTACAATGAGCAGTTCTTC	11	1	#1
AGGGAGTTCCAAATGC-1	CD4+ recently activated T	cmv	NA	NA	NA	NA	NA	NA	NA	TRBV15	TRBD1	TRBJ2-5	TRBC2	CATSRQGYQETQYF	TGTGCCACCAGCAGACAGGGGTACCAAGAGACCCAGTACTTC	5	1	unclear
AGGGATGGTTTAAGCC-1	Treg	cmv	NA	NA	NA	NA	NA	NA	NA	TRBV5-4	None	TRBJ1-1	TRBC1	CASSLT#1TEAFF	TGTGCCAGCAGCCTTACGGGTAGGGACACTGAAGCTTTCTTT	5	1	#1
AGGGATGTCCCAAGTA-1	Treg	cmv	TRAV36DV7	None	TRAJ38	TRAC	CAVEGAGNNRKLIW	TGTGCTGTGGAAGGGGCTGGCAACAACCGTAAGCTGATTTGG	6	TRBV20-1	TRBD1	TRBJ1-5	TRBC1	CSASLGALGPQHF	TGCAGTGCTAGCCTTGGGGCCCTAGGGCCCCAGCATTTT	23	1	#1
AGGGTGACAGCTCGCA-1	Treg	cmv	TRAV13-1	None	TRAJ11	TRAC	CAASRLNSGYSTLTF	TGTGCAGCAAGTCGTTTGAATTCAGGATACAGCACCCTCACCTTT	9	TRBV3-1	TRBD2	TRBJ2-5	TRBC2	CASTRTSGGRGAETQYF	TGTGCCAGCACCCGGACTAGCGGGGGGCGCGGGGCAGAGACCCAGTACTTC	2	1	#2
AGGGTGAGTATGAAAC-1	CD4+ central memory like T	cmv	TRAV8-6	None	TRAJ39	TRAC	CAMSPAARAGNMLTF	TGTGCTATGAGCCCCGCGGCTCGAGCAGGCAACATGCTCACCTTT	9	NA	NA	NA	NA	NA	NA	NA	1	#1
AGGGTGAGTTGAGTTC-1	Treg	cmv	TRAV26-2	None	TRAJ48	TRAC	CILRGANFGNEKLTF	TGCATCCTGAGAGGAGCAAACTTTGGAAATGAGAAATTAACCTTT	4	TRBV18	None	TRBJ1-2	TRBC1	CASSPGPNYGYTF	TGTGCCAGCTCACCAGGACCGAACTATGGCTACACCTTC	10	1	#1
AGGTCATTCATACGGT-1	Treg	cmv	TRAV19	None	TRAJ18	TRAC	CALSRGRGSTLGRLYF	TGTGCTCTGAGTCGCGGCAGAGGCTCAACCCTGGGGAGGCTATACTTT	3	TRBV4-2	TRBD2	TRBJ2-5	TRBC2	CASSQVAGRLQETQYF	TGTGCCAGCAGCCAAGTAGCGGGACGATTACAAGAGACCCAGTACTTC	17	1	#2
AGGTCATTCTGCCCTA-1	Treg	cmv	TRAV27	None	TRAJ9	TRAC	CAGGDGGFKTIF	TGTGCAGGAGGAGATGGAGGCTTCAAAACTATCTTT	2	TRBV4-2	TRBD1	TRBJ1-5	TRBC1	CASSQDGGQVGQPQHF	TGTGCCAGCAGCCAAGATGGGGGACAGGTGGGTCAGCCCCAGCATTTT	5	1	#1
AGGTCCGCACATTCGA-1	CD4+ recently activated T	cmv	TRAV13-2	None	TRAJ42	TRAC	CAENIGHGGSQGNLIF	TGTGCAGAGAATATAGGCCATGGAGGAAGCCAAGGAAATCTCATCTTT	2	TRBV9	None	TRBJ2-3	TRBC2	CASSPRTDTQYF	TGTGCCAGCAGCCCTCGCACAGATACGCAGTATTTT	8	1	unclear
AGGTCCGTCAAACGGG-1	Treg	cmv	TRAV26-1	None	TRAJ53	TRAC	CIVRVADSNYKLTF	TGCATCGTCAGAGTCGCGGATAGCAACTATAAACTGACATTT	4	TRBV28	TRBD2	TRBJ2-2	TRBC2	CAGSVTNTGELFF	TGTGCCGGTAGCGTGACGAACACCGGGGAGCTGTTTTTT	10	1	#1
AGGTCCGTCATTGCGA-1	Treg	cmv	TRAV29DV5	None	TRAJ39	TRAC	CAASARNNAGNMLTF	TGTGCAGCAAGCGCGCGTAATAATGCAGGCAACATGCTCACCTTT	5	TRBV5-1	None	TRBJ2-7	TRBC2	CASSPLGHSYEQYF	TGCGCCAGCAGCCCCCTGGGCCATTCCTACGAGCAGTACTTC	15	1	#1
AGTAGTCAGTCTTGCA-1	Treg	cmv	TRAV27	None	TRAJ28	TRAC	CAGPAYSGAGSYQLTF	TGTGCAGGACCAGCATACTCTGGGGCTGGGAGTTACCAACTCACTTTC	3	TRBV30	TRBD2	TRBJ1-1	TRBC1	CAWKWMANTEAFF	TGTGCCTGGAAGTGGATGGCGAACACTGAAGCTTTCTTT	11	1	#1
AGTCTTTGTGATGCCC-1	Treg	cmv	NA	NA	NA	NA	NA	NA	NA	TRBV2	TRBD1	TRBJ2-5	TRBC2	CASRLLTGEETQYF	TGTGCCAGCAGACTCCTCACAGGGGAGGAGACCCAGTACTTC	11	1	#1
AGTGAGGAGTTCGATC-1	CD4+ Cyotoxic T2	cmv	NA	NA	NA	NA	NA	NA	NA	TRBV29-1	TRBD1	TRBJ1-2	TRBC1	CSVGQPGNYGYTF	TGCAGCGTTGGACAGCCAGGGAACTATGGCTACACCTTC	3	1	#1
AGTGGGAAGGCTCAGA-1	Treg	cmv	NA	NA	NA	NA	NA	NA	NA	TRBV20-1	None	TRBJ1-4	TRBC1	CSARDLRRSNEKLFF	TGCAGTGCTAGAGATCTGAGACGGAGTAATGAAAAACTGTTTTTT	21	1	unclear
AGTGGGATCCTGCAGG-1	CD4+ central memory like T	cmv	TRAV12-1	None	TRAJ11	TRAC	CVVNTGYSTLTF	TGTGTGGTGAACACGGGATACAGCACCCTCACCTTT	7	TRBV12-3	TRBD1	TRBJ2-1	TRBC2	CASRPASTGFSTTGYNEQFF	TGTGCCAGCAGACCCGCCTCGACAGGGTTTTCGACCACGGGCTACAATGAGCAGTTCTTC	13	1	#1
AGTGTCACACTTACGA-1	Treg	cmv	TRAV14DV4	None	TRAJ20	TRAC	CAMREGRLSDYKLSF	TGTGCAATGAGAGAGGGCCGTCTGAGCGACTACAAGCTCAGCTTT	9	TRBV27	TRBD2	TRBJ2-3	TRBC1	CASSLSGLVISPQYF	TGTGCCAGCAGTTTATCCGGACTAGTGATATCCCCGCAGTATTTT	10	1	#2
AGTGTCAGTTCCCGAG-1	Treg	cmv	TRAV8-2	None	TRAJ30	TRAC	CVVSVMNRDDKIIF	TGTGTTGTGAGTGTGATGAACAGAGATGACAAGATCATCTTT	11	TRBV6-1	TRBD1	TRBJ2-7	TRBC2	CASSPTGPGRKASYEQYF	TGTGCCAGCAGCCCAACGGGGCCTGGGCGGAAAGCCTCCTACGAGCAGTACTTC	5	1	#2
AGTTGGTGTCATTAGC-1	Treg	cmv	TRAV9-2	None	TRAJ15	TRAC	CALKPNQAGTALIF	TGTGCTCTGAAACCCAACCAGGCAGGAACTGCTCTGATCTTT	9	TRBV4-3	None	TRBJ2-1	TRBC2	CASSPTSGDEQFF	TGCGCCAGCAGCCCCACCTCCGGCGATGAGCAGTTCTTC	25	1	#1
AGTTGGTTCCGCGTTT-1	Treg	cmv	TRAV13-1	None	TRAJ9	TRAC	CAASPKNTGGFKTIF	TGTGCAGCAAGCCCTAAAAATACTGGAGGCTTCAAAACTATCTTT	3	TRBV20-1	TRBD2	TRBJ1-1	TRBC1	CSAPHRQEDEAFF	TGCAGTGCCCCCCACAGGCAGGAGGACGAAGCTTTCTTT	8	1	#1
AGTTGGTTCGTCTGAA-1	Treg	cmv	TRAV13-1	None	TRAJ13	TRAC	CAASSNSGGYQKVTF	TGTGCAGCAAGTTCGAATTCTGGGGGTTACCAGAAAGTTACCTTT	13	TRBV14	None	TRBJ2-2	TRBC2	CASSPPRIWNTGELFF	TGTGCCAGCAGCCCTCCGCGAATATGGAACACCGGGGAGCTGTTTTTT	13	1	unclear
ATAACGCCAGGGCATA-1	Treg	cmv	TRAV2	None	TRAJ23	TRAC	CAVEGYNQGGKLIF	TGTGCTGTGGAGGGTTATAACCAGGGAGGAAAGCTTATCTTC	2	TRBV19	TRBD2	TRBJ2-2	TRBC2	CASSMGTPTGELFF	TGTGCCAGTAGTATGGGGACCCCCACCGGGGAGCTGTTTTTT	8	1	#1
ATAACGCGTCTAGCGC-1	Treg	cmv	TRAV17	None	TRAJ34	TRAC	CATQGGTDKLIF	TGTGCTACCCAAGGGGGGACCGACAAGCTCATCTTT	9	TRBV5-6	TRBD2	TRBJ2-7	TRBC1	CASSLGTSSEQYF	TGTGCCAGCAGCTTGGGGACTAGCTCCGAGCAGTACTTC	9	1	#1
ATAACGCTCTTCCTTC-1	Treg	cmv	TRAV12-1	None	TRAJ52	TRAC	CVVIPQAGGTSYGKLTF	TGTGTGGTGATCCCACAGGCTGGTGGTACTAGCTATGGAAAGCTGACATTT	7	TRBV29-1	TRBD1	TRBJ1-2	TRBC1	CSVEDQRGILYGYTF	TGCAGCGTTGAAGATCAGAGGGGGATCCTCTATGGCTACACCTTC	12	1	unclear
ATAAGAGGTGTGGCTC-1	Treg	cmv	NA	NA	NA	NA	NA	NA	NA	TRBV29-1	TRBD1	TRBJ2-7	TRBC2	CSVERSGQVVEQYF	TGCAGCGTTGAAAGATCGGGACAGGTCGTTGAGCAGTACTTC	9	1	#1
ATAAGAGTCGACCAGC-1	Treg	cmv	TRAV1-2	None	TRAJ36	TRAC	CAVRDETGANNLFF	TGTGCTGTGAGAGATGAGACTGGGGCAAACAACCTCTTCTTT	6	TRBV5-1	None	TRBJ2-2	TRBC2	CASSSKNTGELFF	TGCGCCAGCAGCTCAAAGAACACCGGGGAGCTGTTTTTT	10	1	#1
ATAGACCGTCATATGC-1	CD4+ central memory like T	cmv	TRAV41	None	TRAJ40	TRAC	CAVEVTTSGTYKYIF	TGTGCTGTCGAGGTAACTACCTCAGGAACCTACAAATACATCTTT	3	NA	NA	NA	NA	NA	NA	NA	1	unclear
ATCACGAGTAGCGTCC-1	CD4+ central memory like T	cmv	TRAV12-1	None	TRAJ4	TRAC	CVVNDLRSGGYNKLIF	TGTGTGGTGAACGACCTAAGGTCTGGTGGCTACAATAAGCTGATTTTT	12	TRBV6-3	TRBD1	TRBJ1-2	TRBC1	CASSSQVGYGYTF	TGTGCCAGCAGCTCACAGGTTGGCTATGGCTACACCTTC	6	1	#2
ATCACGATCCAGTAGT-1	Treg	cmv	TRAV29DV5	None	TRAJ32	TRAC	CAASTTNYGGATNKLIF	TGTGCAGCAAGCACGACGAATTATGGTGGTGCTACAAACAAGCTCATCTTT	9	TRBV5-1	TRBD1	TRBJ1-1	TRBC1	CASSAQGNTEAFF	TGCGCCAGCAGCGCACAGGGAAACACTGAAGCTTTCTTT	23	1	unclear
ATCACGATCGTCTGCT-1	CD4+ recently activated T	cmv	TRAV21	None	TRAJ12	TRAC	CAVMDSSYKLIF	TGTGCTGTGATGGATAGCAGCTATAAATTGATCTTC	6	TRBV20-1	TRBD2	TRBJ2-5	TRBC1	CSANRPSTSQETQYF	TGCAGTGCTAATCGGCCCTCGACTAGCCAAGAGACCCAGTACTTC	12	1	#1
ATCACGATCTCTTGAT-1	Treg	cmv	TRAV21	None	TRAJ15	TRAC	CAVRPGTGTALIF	TGTGCTGTGAGGCCGGGGACAGGAACTGCTCTGATCTTT	6	TRBV18	None	TRBJ2-7	TRBC2	CASSSSDSREQYF	TGTGCCAGCTCAAGCAGCGACTCGAGGGAGCAGTACTTC	14	1	#2
ATCATCTTCAGATAAG-1	Treg	cmv	TRAV26-1	None	TRAJ43	TRAC	CIVRVVGPRNNDMRF	TGCATCGTCAGAGTCGTCGGCCCTAGGAACAATGACATGCGCTTT	5	TRBV10-3	TRBD1	TRBJ2-3	TRBC2	CAISDLTVGGMDTQYF	TGTGCCATCAGTGACTTGACGGTAGGGGGGATGGATACGCAGTATTTT	16	1	#1
ATCCACCAGTCATCCA-1	CD4+ central memory like T	cmv	TRAV12-1	None	TRAJ28	TRAC	CVVNTRAGSYQLTF	TGTGTGGTGAACACGCGGGCTGGGAGTTACCAACTCACTTTC	3	NA	NA	NA	NA	NA	NA	NA	1	unclear
ATCCGAACAAACCCAT-1	CD4+ recently activated T	cmv	TRAV12-3	None	TRAJ27	TRAC	CAMSAKTNAGKSTF	TGTGCAATGAGCGCAAAGACCAATGCAGGCAAATCAACCTTT	3	TRBV7-9	None	TRBJ2-3	TRBC2	CASSLGEDTQYF	TGTGCCAGCAGCTTAGGGGAAGATACGCAGTATTTT	17	1	#1
ATCGAGTTCTCCAGGG-1	CD4+ recently activated T	cmv	NA	NA	NA	NA	NA	NA	NA	TRBV13	TRBD2	TRBJ2-7	TRBC1	CASSTRAGGIFDEQYF	TGTGCCAGCTCCACCCGGGCGGGCGGGATCTTCGACGAGCAGTACTTC	27	1	#1
ATCTACTAGTGATCGG-1	CD4+ recently activated T	cmv	TRAV19	None	TRAJ4	TRAC	CALGPGFSGGYNKLIF	TGTGCTCTGGGGCCTGGGTTTTCTGGTGGCTACAATAAGCTGATTTTT	16	TRBV14	TRBD1	TRBJ2-5	TRBC1	CASSQDPGGRETQYF	TGTGCCAGCAGCCAAGATCCGGGGGGAAGGGAGACCCAGTACTTC	4	1	#1
ATCTACTCAATGACCT-1	Treg	cmv	NA	NA	NA	NA	NA	NA	NA	TRBV2	TRBD2	TRBJ2-2	TRBC2	CASSRLAGNTGELFF	TGTGCCAGCAGTCGACTAGCGGGAAACACCGGGGAGCTGTTTTTT	14	1	unclear
ATCTGCCCAGCGTAAG-1	CD4+ central memory like T	cmv	TRAV35	None	TRAJ52	TRAC	CAGLDTSYGKLTF	TGTGCTGGGCTCGATACTAGCTATGGAAAGCTGACATTT	3	TRBV19	TRBD1	TRBJ1-1	TRBC1	CASSRGQPHTEAFF	TGTGCCAGTAGCCGGGGACAGCCTCACACTGAAGCTTTCTTT	2	1	unclear
ATCTGCCCAGTCAGCC-1	Treg	cmv	TRAV13-2	None	TRAJ12	TRAC	CAETVDSSYKLIF	TGTGCAGAGACCGTGGATAGCAGCTATAAATTGATCTTC	4	TRBV20-1	None	TRBJ1-5	TRBC1	CSASIGQPQHF	TGCAGTGCTAGTATAGGCCAGCCCCAGCATTTT	5	1	unclear
ATCTGCCGTATTACCG-1	CD4+ central memory like T	cmv	TRAV41	None	TRAJ49	TRAC	CAVSRGGNQFYF	TGTGCTGTCAGTAGGGGCGGTAACCAGTTCTATTTT	2	TRBV5-4	TRBD2	TRBJ2-1	TRBC2	CASSLAGRSHNEQFF	TGTGCCAGCAGCTTGGCAGGGAGGTCCCACAATGAGCAGTTCTTC	13	1	#1
ATCTGCCTCAATACCG-1	Treg	cmv	NA	NA	NA	NA	NA	NA	NA	TRBV19	TRBD1	TRBJ1-1	TRBC1	CASSHGGTGNTEAFF	TGTGCCAGTAGTCATGGTGGGACAGGGAACACTGAAGCTTTCTTT	10	1	#1
ATGAGGGGTTGTTTGG-1	Treg	cmv	TRAV9-2	None	TRAJ26	TRAC	CALGRGGQNFVF	TGTGCTCTGGGGCGTGGGGGTCAGAATTTTGTCTTT	3	TRBV19	TRBD1	TRBJ2-1	TRBC1	CASSMPRG#1SGEQFF	TGTGCCAGTAGTATGCCCAGGGGCGGGCGTGATTCGGGTGAGCAGTTCTTC	17	1	#1
ATGCGATCATTGCGGC-1	Treg	cmv	TRAV1-1	None	TRAJ29	TRAC	CERSGSGNTPLVF	TGTGAGAGATCGGGGTCAGGAAACACACCTCTTGTCTTT	2	TRBV7-2	TRBD2	TRBJ2-7	TRBC2	CASSSTSGRISHEQYF	TGTGCCAGCAGCTCGACTAGCGGGAGAATTTCCCACGAGCAGTACTTC	18	1	unclear
ATGGGAGAGAAGGTGA-1	Treg	cmv	TRAV13-1	None	TRAJ44	TRAC	CAASISGTASKLTF	TGTGCAGCAAGTATTAGCGGCACTGCCAGTAAACTCACCTTT	17	TRBV20-1	TRBD1	TRBJ2-3	TRBC2	CSARVKGYGTDTQYF	TGCAGTGCTAGAGTCAAGGGGTATGGCACAGATACGCAGTATTTT	26	1	#1
ATGGGAGTCTATCCCG-1	Treg	cmv	TRAV8-2	None	TRAJ39	TRAC	CVVRAYNAGNMLTF	TGTGTTGTGAGGGCTTATAATGCAGGCAACATGCTCACCTTT	14	TRBV20-1	TRBD1	TRBJ1-1	TRBC1	CSASDSGQINTEAFF	TGCAGTGCTAGTGACTCTGGACAGATAAACACTGAAGCTTTCTTT	12	1	#1
ATGTGTGCATGCCACG-1	Treg	cmv	TRAV27	None	TRAJ34	TRAC	CAGESNTDKLIF	TGTGCAGGAGAAAGTAACACCGACAAGCTCATCTTT	13	TRBV10-1	TRBD2	TRBJ2-7	TRBC2	CASSPRTSGSVEQYF	TGCGCCAGCAGTCCTAGGACTAGCGGGAGCGTCGAGCAGTACTTC	8	1	#1
ATGTGTGTCATGCAAC-1	Treg	cmv	NA	NA	NA	NA	NA	NA	NA	TRBV29-1	None	TRBJ1-3	TRBC1	CSVVTAGNTIYF	TGCAGCGTTGTTACAGCTGGAAACACCATATATTTT	10	1	#1
ATTACTCAGTCCAGGA-1	Treg	cmv	NA	NA	NA	NA	NA	NA	NA	TRBV7-2	TRBD2	TRBJ2-3	TRBC1	CASSSSLAGGRRGDTQYF	TGTGCCAGCAGCTCCTCACTAGCGGGAGGACGCCGGGGAGATACGCAGTATTTT	42	1	#1
ATTACTCGTCCTAGCG-1	Treg	cmv	TRAV29DV5	None	TRAJ33	TRAC	CAAKRLGNYQLIW	TGTGCAGCAAAACGTCTAGGCAACTATCAGTTAATCTGG	6	TRBV10-2	TRBD2	TRBJ2-5	TRBC2	CASEGETQYF	TGCGCCAGCGAGGGGGAGACCCAGTACTTC	12	1	#1
ATTACTCTCGTTACGA-1	Treg	cmv	NA	NA	NA	NA	NA	NA	NA	TRBV4-1	None	TRBJ2-3	TRBC2	CASSQDLVDTQYF	TGCGCCAGCAGCCAAGATTTGGTAGATACGCAGTATTTT	16	1	#2
ATTCTACAGATGCCAG-1	CD4+ central memory like T	cmv	NA	NA	NA	NA	NA	NA	NA	TRBV6-1	None	TRBJ1-6	TRBC1	CASSDYNRASPLHF	TGTGCCAGCAGTGACTATAACAGAGCTTCACCCCTCCACTTT	2	1	#2
ATTGGACCAACTGGCC-1	Treg	cmv	TRAV23DV6	None	TRAJ43	TRAC	CAATWGYNNNDMRF	TGTGCAGCAACCTGGGGGTACAATAACAATGACATGCGCTTT	2	TRBV7-9	TRBD2	TRBJ2-6	TRBC2	CASSLTRAGANVLTF	TGTGCCAGCAGCTTAACGAGAGCTGGGGCCAACGTCCTGACTTTC	12	1	#1
ATTGGACCAGAGCCAA-1	CD4+ recently activated T	cmv	TRAV12-1	None	TRAJ4	TRAC	CVVTVFSGGYNKLIF	TGTGTGGTGACCGTGTTTTCTGGTGGCTACAATAAGCTGATTTTT	5	TRBV6-3	None	TRBJ1-1	TRBC1	CASSPHSLMNTEAFF	TGTGCCAGCAGTCCCCACAGTTTAATGAACACTGAAGCTTTCTTT	4	1	#2
ATTGGTGAGCAGCCTC-1	CD4+ recently activated T	cmv	TRAV14DV4	None	TRAJ57	TRAC	CAMREYQGGSEKLVF	TGTGCAATGAGAGAGTATCAGGGCGGATCTGAAAAGCTGGTCTTT	9	TRBV19	TRBD1	TRBJ2-2	TRBC2	CASSMGGDRGDTGELFF	TGTGCCAGTAGTATGGGGGGAGACAGGGGTGACACCGGGGAGCTGTTTTTT	6	1	#2
ATTGGTGAGGTGGGTT-1	CD4+ central memory like T	cmv	TRAV14DV4	None	TRAJ31	TRAC	CAMRPARLMF	TGTGCAATGAGACCTGCCAGACTCATGTTT	11	TRBV20-1	None	TRBJ1-3	TRBC1	CSASPATRAGNTIYF	TGCAGTGCTTCCCCAGCCACCCGCGCTGGAAACACCATATATTTT	7	1	#1
ATTGGTGCAGGTCGTC-1	Treg	cmv	TRAV12-2	None	TRAJ47	TRAC	CASDALYGNKLVF	TGTGCCTCGGACGCCTTATATGGAAACAAACTGGTCTTT	5	TRBV7-9	TRBD1	TRBJ1-2	TRBC1	CASSLGQADGYTF	TGTGCCAGCAGCCTAGGACAGGCGGATGGCTACACCTTC	14	1	#2
ATTGGTGGTGACTACT-1	CD4+ central memory like T	cmv	NA	NA	NA	NA	NA	NA	NA	TRBV6-3	TRBD1	TRBJ1-1	TRBC1	CASSYRTGGLNTEAFF	TGTGCCAGCAGTTACCGGACAGGGGGCTTGAACACTGAAGCTTTCTTT	24	1	#2
ATTTCTGAGAGGTACC-1	CD4+ recently activated T	cmv	TRAV16	None	TRAJ54	TRAC	CALPSAGGAQKLVF	TGTGCTCTACCTTCGGCAGGGGGAGCCCAGAAGCTGGTATTT	5	TRBV6-6	TRBD2	TRBJ2-3	TRBC2	CASLTSGSDTQYF	TGTGCCAGCCTGACTAGCGGGAGTGATACGCAGTATTTT	24	1	#1
ATTTCTGCAATGACCT-1	CD4+ central memory like T	cmv	TRAV9-2	None	TRAJ9	TRAC	CALRQTGGFKTIF	TGTGCTCTGAGGCAGACTGGAGGCTTCAAAACTATCTTT	4	TRBV12-3	TRBD2	TRBJ2-1	TRBC2	CASTAAGSSYNEQFF	TGTGCCAGCACCGCAGCGGGTAGCTCCTACAATGAGCAGTTCTTC	8	1	unclear
ATTTCTGTCATGCTCC-1	CD4+ recently activated T	cmv	TRAV14DV4	None	TRAJ56	TRAC	CAMRVLTGANSKLTF	TGTGCAATGAGAGTCCTTACTGGAGCCAATAGTAAGCTGACATTT	11	TRBV5-1	TRBD2	TRBJ2-1	TRBC2	CASSLGDSVNEQFF	TGCGCCAGCAGCTTGGGGGATAGCGTCAATGAGCAGTTCTTC	25	1	unclear
ATTTCTGTCGCTAGCG-1	Treg	cmv	NA	NA	NA	NA	NA	NA	NA	TRBV9	None	TRBJ2-5	TRBC2	CASSDTSEGLTQYF	TGTGCCAGCAGCGATACCTCAGAAGGGCTGACCCAGTACTTC	10	1	#2
CAACCAATCAATCTCT-1	Treg	cmv	TRAV30	None	TRAJ39	TRAC	CGTEKDNAGNMLTF	TGCGGCACAGAGAAGGATAATGCAGGCAACATGCTCACCTTT	20	TRBV2	TRBD1	TRBJ1-6	TRBC1	CASRRDSLYNSPLHF	TGTGCCAGCAGGAGGGACAGCCTCTATAATTCACCCCTCCACTTT	10	1	#1
CAACCAATCGTGGTCG-1	Treg	cmv	TRAV13-1	None	TRAJ23	TRAC	CAASMGNQGGKLIF	TGTGCAGCAAGTATGGGGAACCAGGGAGGAAAGCTTATCTTC	5	NA	NA	NA	NA	NA	NA	NA	1	unclear
CAACCTCAGGCTCTTA-1	Treg	cmv	TRAV6	None	TRAJ7	TRAC	CALEYGNNRLAF	TGTGCTCTAGAATACGGGAACAACAGACTCGCTTTT	9	NA	NA	NA	NA	NA	NA	NA	1	#2
CAACCTCGTCGATTGT-1	Treg	cmv	TRAV13-1	None	TRAJ16	TRAC	CAASNRLSDGQKLLF	TGTGCAGCAAGTAATCGGCTTTCAGATGGCCAGAAGCTGCTCTTT	2	TRBV4-3	TRBD2	TRBJ2-2	TRBC2	CASSQDEGNTGELFF	TGCGCCAGCAGCCAAGATGAGGGAAACACCGGGGAGCTGTTTTTT	7	1	unclear
CAACTAGCATCTCGCT-1	Treg	cmv	TRAV38-2DV8	None	TRAJ49	TRAC	CAYRSTGNQFYF	TGTGCTTATAGGAGCACCGGTAACCAGTTCTATTTT	17	TRBV20-1	TRBD2	TRBJ2-7	TRBC2	CSARSLAGASTQYF	TGCAGTGCTAGATCTCTAGCGGGAGCCTCCACGCAGTACTTC	12	1	unclear
CAACTAGGTGGCCCTA-1	CD4+ central memory like T	cmv	TRAV1-2	None	TRAJ16	TRAC	CAVRDITDGQKLLF	TGTGCCGTGAGAGATATAACAGATGGCCAGAAGCTGCTCTTT	3	NA	NA	NA	NA	NA	NA	NA	1	unclear
CAAGAAAGTTCACGGC-1	CD4+ central memory like T	cmv	TRAV13-1	None	TRAJ28	TRAC	CAASSGAGSYQLTF	TGTGCAGCAAGCTCTGGGGCTGGGAGTTACCAACTCACTTTC	4	TRBV7-2	TRBD2	TRBJ2-5	TRBC2	CASSLAGGPETQYF	TGTGCCAGCAGCTTAGCGGGAGGGCCAGAGACCCAGTACTTC	10	1	#1
CAAGATCAGACAGAGA-1	Treg	cmv	TRAV1-1	None	TRAJ40	TRAC	CAVREGSGTYKYIF	TGCGCTGTGAGGGAGGGCTCAGGAACCTACAAATACATCTTT	11	TRBV30	TRBD1	TRBJ1-2	TRBC1	CAWKTGAKGYTF	TGTGCCTGGAAGACAGGAGCCAAGGGCTACACCTTC	20	1	#2
CAAGGCCCATACAGCT-1	Treg	cmv	NA	NA	NA	NA	NA	NA	NA	TRBV13	TRBD2	TRBJ2-5	TRBC1	CASSSWTSLETQYF	TGTGCCAGCAGCTCGTGGACTAGCTTAGAGACCCAGTACTTC	4	1	#1
CAAGGCCTCCACGACG-1	CD4+ recently activated T	cmv	TRAV38-2DV8	None	TRAJ45	TRAC	CAYRDGGGADGLTF	TGTGCTTATAGGGACGGAGGAGGTGCTGACGGACTCACCTTT	12	TRBV7-9	TRBD1	TRBJ1-2	TRBC1	CASSSGTALSYGYTF	TGTGCCAGCAGCTCCGGGACAGCCCTCAGCTATGGCTACACCTTC	22	1	#2
CACAAACTCTTGTACT-1	Treg	cmv	TRAV21	None	TRAJ40	TRAC	CAVKPTSGTYKYIF	TGTGCTGTGAAACCTACCTCAGGAACCTACAAATACATCTTT	3	TRBV3-1	TRBD1	TRBJ1-5	TRBC1	CASSQSPTGNQPQHF	TGTGCCAGCAGCCAGAGTCCGACAGGAAATCAGCCCCAGCATTTT	10	1	#2
CACACAAAGACAAGCC-1	CD4+ Cyotoxic T2	cmv	TRAV8-3	None	TRAJ49	TRAC	CAVGARSTGNQFYF	TGTGCTGTGGGTGCGCGGAGTACCGGTAACCAGTTCTATTTT	3	TRBV7-2	None	TRBJ2-7	TRBC2	CASSLAVVAEQYF	TGTGCCAGCAGCTTAGCCGTGGTAGCCGAGCAGTACTTC	17	1	#3
CACACCTAGCACACAG-1	CD4+ recently activated T	cmv	TRAV22	None	TRAJ11	TRAC	CAADSGYSTLTF	TGTGCTGCCGATTCAGGATACAGCACCCTCACCTTT	10	TRBV19	None	TRBJ2-2	TRBC2	CASSIRLRELFF	TGTGCCAGTAGTATAAGACTTAGGGAGCTGTTTTTT	13	1	#1
CACAGGCAGAATTGTG-1	Treg	cmv	NA	NA	NA	NA	NA	NA	NA	TRBV28	TRBD1	TRBJ1-3	TRBC1	CASTPQRGPGNTIYF	TGTGCCAGCACCCCGCAGAGGGGCCCTGGAAACACCATATATTTT	3	1	#1
CACAGGCGTAGGAGTC-1	CD4+ recently activated T	cmv	TRAV19	None	TRAJ17	TRAC	CAQKAAGNKLTF	TGTGCTCAGAAAGCTGCAGGCAACAAGCTAACTTTT	2	TRBV19	TRBD1	TRBJ2-6	TRBC2	CASSIRGQGPSGANVLTF	TGTGCCAGTAGTATACGCGGACAGGGGCCCTCTGGGGCCAACGTCCTGACTTTC	4	1	unclear
CACAGGCGTCCTCCAT-1	Treg	cmv	TRAV12-3	None	TRAJ54	TRAC	CAMSRQGAQKLVF	TGTGCAATGAGCCGTCAGGGAGCCCAGAAGCTGGTATTT	7	TRBV2	None	TRBJ2-7	TRBC2	CASNPQPSSYEQYF	TGTGCCAGCAATCCACAGCCGAGCTCCTACGAGCAGTACTTC	17	1	#1
CACAGTAAGGCTACGA-1	CD4+ Cyotoxic T1	cmv	TRAV26-2	None	TRAJ43	TRAC	CILRDLNNDMRF	TGCATCCTGAGAGATCTTAACAATGACATGCGCTTT	6	TRBV6-6	TRBD2	TRBJ2-1	TRBC2	CASSYGLAGGGNEQFF	TGTGCCAGCAGTTACGGGCTAGCGGGGGGCGGGAATGAGCAGTTCTTC	17	1	#2
CACAGTACAATGAAAC-1	Treg	cmv	TRAV13-1	None	TRAJ44	TRAC	CAASPGGTASKLTF	TGTGCAGCAAGTCCGGGCGGCACTGCCAGTAAACTCACCTTT	4	TRBV5-4	TRBD1	TRBJ1-2	TRBC1	CASSGTGWGYTF	TGTGCCAGCAGCGGGACCGGTTGGGGCTACACCTTC	8	1	#2
CACATAGTCACCGGGT-1	Treg	cmv	TRAV9-2	None	TRAJ4	TRAC	CALASGGYNKLIF	TGTGCTCTTGCTTCTGGTGGCTACAATAAGCTGATTTTT	4	TRBV20-1	TRBD1	TRBJ1-5	TRBC1	CSASSKVDQPQHF	TGCAGTGCTAGCTCGAAGGTGGATCAGCCCCAGCATTTT	11	1	#1
CACATAGTCTCGTATT-1	Treg	cmv	NA	NA	NA	NA	NA	NA	NA	TRBV18	TRBD1	TRBJ2-5	TRBC2	CASSRDRGGEETQYF	TGTGCCAGCTCACGGGACAGGGGAGGGGAAGAGACCCAGTACTTC	2	1	#1
CACCAGGAGCCATCGC-1	Treg	cmv	NA	NA	NA	NA	NA	NA	NA	TRBV30	TRBD1	TRBJ2-1	TRBC2	CAWSDLGGNEQFF	TGTGCCTGGAGTGATTTGGGGGGAAATGAGCAGTTCTTC	8	1	#1
CACCTTGGTGAAAGAG-1	CD4+ recently activated T	cmv	TRAV5	None	TRAJ45	TRAC	CAESDIGGADGLTF	TGTGCAGAGAGTGATATAGGAGGTGCTGACGGACTCACCTTT	2	TRBV10-3	TRBD1	TRBJ2-2	TRBC2	CAIGGRGLNTGELFF	TGTGCCATCGGAGGAAGGGGTTTGAACACCGGGGAGCTGTTTTTT	21	1	#1
CACCTTGTCACAGGCC-1	CD4+ Cyotoxic T2	cmv	NA	NA	NA	NA	NA	NA	NA	TRBV2	TRBD2	TRBJ2-5	TRBC1	CASSEQGPQETQYF	TGTGCCAGCAGTGAACAGGGACCGCAAGAGACCCAGTACTTC	11	1	#2
CACCTTGTCTTGTCAT-1	CD4+ central memory like T	cmv	NA	NA	NA	NA	NA	NA	NA	TRBV4-1	None	TRBJ1-2	TRBC1	CASSRMGSQNYGYTF	TGCGCCAGCAGCCGTATGGGCAGCCAAAACTATGGCTACACCTTC	25	1	#1
CACTCCAAGGACACCA-1	CD4+ recently activated T	cmv	TRAV8-6	None	TRAJ53	None	CAVSGRSNYKLTF	TGTGCTGTGAGTGGACGTAGCAACTATAAACTGACATTT	5	TRBV12-3	TRBD2	TRBJ2-1	TRBC2	CASSRRGLASDNEQFF	TGTGCCAGCAGTAGAAGGGGGCTAGCGTCCGACAATGAGCAGTTCTTC	11	1	#2
CACTCCAGTAGCTTGT-1	Treg	cmv	TRAV26-1	None	TRAJ30	TRAC	CIVRVAFRDDKIIF	TGCATCGTCAGAGTCGCTTTCCGCGATGACAAGATCATCTTT	13	TRBV11-2	TRBD1	TRBJ1-1	TRBC1	CASSLAGVGTEAFF	TGTGCCAGCAGCCTAGCGGGGGTCGGCACTGAAGCTTTCTTT	8	1	#1
CAGAATCTCCAGTATG-1	Treg	cmv	TRAV38-1	None	TRAJ15	TRAC	CAFQHNQAGTALIF	TGTGCTTTCCAGCACAACCAGGCAGGAACTGCTCTGATCTTT	2	TRBV7-3	TRBD2	TRBJ2-3	TRBC2	CASSLRAGGSDTQYF	TGTGCCAGCAGCTTAAGGGCGGGGGGGTCGGATACGCAGTATTTT	4	1	#1
CAGAGAGAGCTTCGCG-1	CD4+ recently activated T	cmv	TRAV25	None	TRAJ23	TRAC	CAGPANQGGKLIF	TGTGCAGGGCCCGCTAACCAGGGAGGAAAGCTTATCTTC	10	TRBV10-2	TRBD1	TRBJ1-5	TRBC1	CASSESGGSNQPQHF	TGCGCCAGCAGTGAGTCCGGCGGCAGCAATCAGCCCCAGCATTTT	28	1	#3
CAGAGAGCAAGAAGAG-1	Treg	cmv	NA	NA	NA	NA	NA	NA	NA	TRBV3-1	TRBD2	TRBJ2-7	TRBC2	CASSQDYLASYEQYF	TGTGCCAGCAGCCAAGATTATCTAGCGAGCTACGAGCAGTACTTC	15	1	unclear
CAGAGAGCACACCGCA-1	Treg	cmv	NA	NA	NA	NA	NA	NA	NA	TRBV2	TRBD1	TRBJ2-7	TRBC2	CASSLGGQGHPYTYEQYF	TGTGCCAGCAGCCTAGGTGGACAGGGCCATCCCTACACCTACGAGCAGTACTTC	15	1	#1
CAGATCACACAGAGGT-1	Treg	cmv	TRAV12-3	None	TRAJ30	TRAC	CAMSYRDDKIIF	TGTGCAATGAGCTACAGAGATGACAAGATCATCTTT	5	TRBV6-3	TRBD2	TRBJ1-2	TRBC1	CASSYSTGRRGYTF	TGTGCCAGCAGTTACTCGACTGGGAGGCGAGGCTACACCTTC	13	1	#1
CAGATCACAGATGGGT-1	Treg	cmv	NA	NA	NA	NA	NA	NA	NA	TRBV7-2	TRBD2	TRBJ2-5	TRBC2	CASSLEAGGGTQYF	TGTGCCAGCAGCCTAGAAGCGGGGGGGGGGACCCAGTACTTC	28	1	#1
CAGATCAGTACAAGTA-1	Treg	cmv	TRAV22	None	TRAJ58	TRAC	CAVERGTSGSRLTF	TGTGCTGTGGAGCGCGGAACCAGTGGCTCTAGGTTGACCTTT	7	TRBV2	TRBD2	TRBJ2-5	TRBC2	CARGEGETQYF	TGTGCCCGCGGGGAGGGGGAGACCCAGTACTTC	9	1	#1
CAGCATACATTGTGCA-1	Treg	cmv	TRAV23DV6	None	TRAJ49	TRAC	CAASLTGNQFYF	TGTGCAGCATCCCTCACCGGTAACCAGTTCTATTTT	8	NA	NA	NA	NA	NA	NA	NA	1	#2
CAGCCGAAGTGGTAAT-1	Treg	cmv	NA	NA	NA	NA	NA	NA	NA	TRBV5-8	TRBD2	TRBJ2-5	TRBC2	CTSSFLADYEQYF	TGTACCAGCAGCTTTCTAGCGGACTACGAGCAGTACTTC	8	1	unclear
CAGCCGAGTCGCATCG-1	Treg	cmv	NA	NA	NA	NA	NA	NA	NA	TRBV11-3	None	TRBJ1-1	TRBC1	CASSLEMNTEAFF	TGTGCCAGCAGCTTAGAAATGAACACTGAAGCTTTCTTT	8	1	#1
CAGCGACCAAATCCGT-1	CD4+ central memory like T	cmv	NA	NA	NA	NA	NA	NA	NA	TRBV18	None	TRBJ1-6	TRBC1	CASSPTQDSGIPLHF	TGTGCCAGCTCACCGACACAAGACTCGGGCATACCCCTCCACTTT	14	1	#2
CAGCGACTCCTGTAGA-1	CD4+ Cyotoxic T2	cmv	NA	NA	NA	NA	NA	NA	NA	TRBV20-1	TRBD2	TRBJ2-3	TRBC2	CSARLLAGDSDTQYF	TGCAGTGCTAGGCTGCTAGCGGGGGATTCGGATACGCAGTATTTT	4	1	#2
CAGCTAAGTTCAGGCC-1	Treg	cmv	NA	NA	NA	NA	NA	NA	NA	TRBV12-4	TRBD2	TRBJ1-6	TRBC1	CASSYGGKNSPLHF	TGTGCCAGCAGTTACGGAGGGAAAAATTCACCCCTCCACTTT	8	1	#2
CAGCTGGCACCGTTGG-1	CD4+ recently activated T	cmv	TRAV38-2DV8	None	TRAJ57	TRAC	CAYRRGGGSEKLVF	TGTGCTTATAGGAGAGGGGGCGGATCTGAAAAGCTGGTCTTT	8	NA	NA	NA	NA	NA	NA	NA	1	unclear
CAGCTGGCATCACCCT-1	Treg	cmv	TRAV17	None	TRAJ53	TRAC	CAPAHSGGSNYKLTF	TGTGCCCCGGCGCATAGTGGAGGTAGCAACTATAAACTGACATTT	6	TRBV27	TRBD2	TRBJ2-4	TRBC2	CASSGTENIQYF	TGTGCCAGCAGTGGGACGGAAAACATTCAGTACTTC	18	1	#1
CAGTAACAGGGTGTGT-1	CD4+ recently activated T	cmv	NA	NA	NA	NA	NA	NA	NA	TRBV28	TRBD1	TRBJ2-7	TRBC1	CASSGASSYEQYF	TGTGCCAGCAGCGGGGCGAGCTCCTACGAGCAGTACTTC	2	1	#1
CAGTAACTCGTCCAGG-1	CD4+ Cyotoxic T1	cmv	NA	NA	NA	NA	NA	NA	NA	TRBV20-1	None	TRBJ1-6	TRBC1	CSARGRGNDNSPLHF	TGCAGTGCTAGAGGACGTGGGAACGATAATTCACCCCTCCACTTT	13	1	unclear
CATATTCTCCAGATCA-1	Treg	cmv	TRAV13-1	None	TRAJ37	TRAC	CAVSGNTGKLIF	TGTGCAGTTTCTGGCAACACAGGCAAACTAATCTTT	7	TRBV20-1	TRBD2	TRBJ2-1	TRBC2	CSASPSPGTSGYNEQFF	TGCAGTGCTAGTCCCAGTCCCGGGACTAGTGGGTACAATGAGCAGTTCTTC	18	1	#1
CATCAAGAGAGTAAGG-1	Treg	cmv	NA	NA	NA	NA	NA	NA	NA	TRBV5-5	None	TRBJ2-4	TRBC2	CASSQDRNIQYF	TGTGCCAGCAGCCAAGACAGAAACATTCAGTACTTC	1	1	#1
CATCAAGGTAGCGTCC-1	Treg	cmv	TRAV12-1	None	TRAJ49	TRAC	CVVNAHTGNQFYF	TGTGTGGTGAACGCTCACACCGGTAACCAGTTCTATTTT	5	TRBV27	TRBD2	TRBJ2-7	TRBC1	CASVGSGRGSYEQYF	TGTGCCAGCGTCGGTAGCGGGAGGGGCTCCTACGAGCAGTACTTC	6	1	#1
CATCCACCAAGTAGTA-1	CD4+ central memory like T	cmv	TRAV13-2	None	TRAJ49	TRAC	CAEMPPQGTGNQFYF	TGTGCAGAGATGCCACCCCAGGGGACCGGTAACCAGTTCTATTTT	10	NA	NA	NA	NA	NA	NA	NA	1	#1
CATCCACTCAGGTTCA-1	Treg	cmv	TRAV22	None	TRAJ42	TRAC	CAVGGSQGNLIF	TGTGCTGTCGGAGGAAGCCAAGGAAATCTCATCTTT	6	TRBV27	None	TRBJ1-1	TRBC1	CASSHAWDTEAFF	TGTGCCAGCAGCCACGCTTGGGACACTGAAGCTTTCTTT	5	1	#3
CATCCACTCCAAACTG-1	Treg	cmv	TRAV35	None	TRAJ49	TRAC	CAAPTGNQFYF	TGTGCTGCCCCGACCGGTAACCAGTTCTATTTT	3	TRBV20-1	TRBD2	TRBJ2-7	TRBC2	CSASWIAGFTYEQYF	TGCAGTGCCAGTTGGATAGCGGGGTTTACCTACGAGCAGTACTTC	11	1	unclear
CATCGAAAGCAATATG-1	CD4+ central memory like T	cmv	TRAV13-1	None	TRAJ29	TRAC	CAARKPRNTPLVF	TGTGCAGCAAGGAAGCCAAGAAACACACCTCTTGTCTTT	11	TRBV29-1	TRBD2	TRBJ1-1	TRBC1	CSASAGGDTEAFF	TGCAGCGCCTCAGCGGGGGGGGACACTGAAGCTTTCTTT	5	1	#1
CATCGAAGTACATCCA-1	Treg	cmv	TRAV13-2	None	TRAJ6	TRAC	CAENGGSYIPTF	TGTGCAGAGAACGGAGGAAGCTACATACCTACATTT	20	TRBV4-3	TRBD2	TRBJ1-6	TRBC1	CASSQEEGNNSPLHF	TGCGCCAGCAGCCAAGAAGAGGGGAATAATTCACCCCTCCACTTT	18	1	unclear
CATCGAAGTCCAGTTA-1	Treg	cmv	TRAV8-4	None	TRAJ49	TRAC	CAVSSGANTGNQFYF	TGTGCTGTGAGTTCTGGCGCGAACACCGGTAACCAGTTCTATTTT	12	TRBV24-1	TRBD2	TRBJ1-2	TRBC1	CATSDPGLANYGYTF	TGTGCCACCAGTGACCCGGGACTAGCTAACTATGGCTACACCTTC	18	1	#1
CATCGAATCGGAGGTA-1	CD4+ Cyotoxic T2	cmv	NA	NA	NA	NA	NA	NA	NA	TRBV12-4	TRBD1	TRBJ2-1	TRBC1	CASSRPGQGINEQFF	TGTGCCAGCAGTCGCCCGGGACAGGGGATCAATGAGCAGTTCTTC	30	1	unclear
CATCGGGAGTCCCACG-1	CD4+ recently activated T	cmv	TRAV29DV5	None	TRAJ23	TRAC	CAASGNNQGGKLIF	TGTGCAGCAAGCGGTAATAACCAGGGAGGAAAGCTTATCTTC	22	TRBV5-1	TRBD2	TRBJ2-5	TRBC1	CASSRTSGIETQYF	TGCGCCAGCAGCCGGACTAGCGGGATTGAGACCCAGTACTTC	1	1	#2
CATCGGGGTGTGGTTT-1	CD4+ Cyotoxic T2	cmv	TRAV2	None	TRAJ3	TRAC	CAVEDPGYSSASKIIF	TGTGCTGTGGAGGATCCGGGGTACAGCAGTGCTTCCAAGATAATCTTT	10	NA	NA	NA	NA	NA	NA	NA	1	#2
CATCGGGTCCCGACTT-1	Treg	cmv	TRAV4	None	TRAJ24	TRAC	CLVGSTDSWGKLQF	TGCCTCGTGGGTTCAACTGACAGCTGGGGGAAATTGCAGTTT	8	TRBV7-2	TRBD1	TRBJ2-6	TRBC2	CASSLALRGSGANVLTF	TGTGCCAGCAGCTTAGCGTTAAGGGGTTCTGGGGCCAACGTCCTGACTTTC	37	1	#1
CATGACAAGCCGCCTA-1	CD4+ recently activated T	cmv	TRAV40	None	TRAJ53	TRAC	CLPLYARLNSGGSNYKLTF	TGTCTTCCGTTATACGCCAGATTGAATAGTGGAGGTAGCAACTATAAACTGACATTT	2	TRBV12-3	TRBD1	TRBJ2-1	TRBC2	CASRGGQGWYNEQFF	TGTGCCAGCAGAGGAGGACAGGGCTGGTACAATGAGCAGTTCTTC	6	1	#1
CATGCCTAGATATGCA-1	Treg	cmv	NA	NA	NA	NA	NA	NA	NA	TRBV24-1	TRBD1	TRBJ2-5	TRBC1	CATRNRVGETQYF	TGTGCCACCAGAAACAGGGTTGGAGAGACCCAGTACTTC	6	1	unclear
CATGCCTGTAGCTTGT-1	Treg	cmv	NA	NA	NA	NA	NA	NA	NA	TRBV5-1	TRBD2	TRBJ2-7	TRBC2	CASSLTSGPPQYYEQYF	TGCGCCAGCAGCTTGACAAGCGGCCCACCGCAGTACTACGAGCAGTACTTC	6	1	#1
CATGCCTTCAGTTCGA-1	CD4+ recently activated T	cmv	TRAV21	None	TRAJ31	TRAC	CAVHNARLMF	TGTGCTGTCCACAATGCCAGACTCATGTTT	4	TRBV29-1	TRBD1	TRBJ1-5	TRBC1	CSVAYGTQNQPQHF	TGCAGCGTTGCCTACGGGACACAGAATCAGCCCCAGCATTTT	25	1	#2
CATGGCGAGCCACCTG-1	Treg	cmv	NA	NA	NA	NA	NA	NA	NA	TRBV29-1	None	TRBJ2-2	TRBC2	CSVDFGTGELFF	TGCAGCGTTGATTTTGGCACCGGGGAGCTGTTTTTT	33	1	unclear
CATGGCGCACATTCGA-1	CD4+ central memory like T	cmv	TRAV26-2	None	TRAJ26	TRAC	CIPNRDNYGQNFVF	TGCATCCCCAACCGGGATAACTATGGTCAGAATTTTGTCTTT	3	TRBV10-2	TRBD2	TRBJ1-5	TRBC1	CASSEGNSGDNQPQHF	TGCGCCAGCAGTGAGGGGAACAGCGGCGACAATCAGCCCCAGCATTTT	10	1	unclear
CATGGCGTCAGCCTAA-1	CD4+ central memory like T	cmv	TRAV8-3	None	TRAJ23	TRAC	CAVGAGGGKLIF	TGTGCTGTGGGTGCGGGGGGAGGAAAGCTTATCTTC	5	TRBV6-3	TRBD2	TRBJ1-1	TRBC1	CASSYRGDTEAFF	TGTGCCAGCAGTTACCGAGGGGACACTGAAGCTTTCTTT	8	1	unclear
CATTATCGTTTGTTTC-1	Treg	cmv	TRAV17	None	TRAJ5	TRAC	CASTATGRRALTF	TGTGCTTCTACGGCCACGGGCAGGAGAGCACTTACTTTT	12	TRBV29-1	TRBD2	TRBJ2-1	TRBC2	CSALAPISYNEQFF	TGCAGCGCTTTAGCGCCCATCTCCTACAATGAGCAGTTCTTC	10	1	#1
CATTATCTCAACACAC-1	Treg	cmv	NA	NA	NA	NA	NA	NA	NA	TRBV3-1	TRBD2	TRBJ2-2	TRBC2	CASSRGLAGASTGELFF	TGTGCCAGCAGCCGGGGACTAGCGGGAGCAAGCACCGGGGAGCTGTTTTTT	18	1	#1
CATTCGCCACATGGGA-1	Treg	cmv	TRAV26-1	None	TRAJ15	TRAC	CIVRVDNQAGTALIF	TGCATCGTCAGAGTCGACAACCAGGCAGGAACTGCTCTGATCTTT	7	TRBV20-1	None	TRBJ2-7	TRBC2	CSAREGIREQYF	TGCAGTGCTAGAGAAGGGATTCGGGAGCAGTACTTC	11	1	#1
CATTCGCGTTAAGTAG-1	Treg	cmv	TRAV36DV7	None	TRAJ44	TRAC	CALTGTASKLTF	TGTGCCCTTACCGGCACTGCCAGTAAACTCACCTTT	3	TRBV30	TRBD2	TRBJ1-1	TRBC1	CAWKADTSNTEAFF	TGTGCCTGGAAAGCGGACACGTCGAACACTGAAGCTTTCTTT	32	1	unclear
CCACGGAAGGCTATCT-1	Treg	cmv	NA	NA	NA	NA	NA	NA	NA	TRBV19	TRBD1	TRBJ2-7	TRBC2	CASSIGAGAYEQYF	TGTGCCAGCAGTATAGGGGCAGGGGCCTACGAGCAGTACTTC	4	1	#1
CCACTACCACGTGAGA-1	Treg	cmv	NA	NA	NA	NA	NA	NA	NA	TRBV20-1	TRBD2	TRBJ1-6	TRBC1	CSVRREGSPLHF	TGCAGTGTGAGACGGGAGGGTTCACCCCTCCACTTT	15	1	#1
CCACTACCATTACGAC-1	Treg	cmv	NA	NA	NA	NA	NA	NA	NA	TRBV27	TRBD2	TRBJ2-1	TRBC2	CASSLLAGSSYNEQFF	TGTGCCAGCAGTTTACTAGCGGGGAGCTCCTACAATGAGCAGTTCTTC	6	1	#1
CCACTACGTTCATGGT-1	Treg	cmv	NA	NA	NA	NA	NA	NA	NA	TRBV7-9	TRBD2	TRBJ2-7	TRBC2	CASRHKGGDEQYF	TGTGCCAGCAGACACAAGGGTGGGGACGAGCAGTACTTC	27	1	unclear
CCAGCGAAGCTCCTCT-1	Treg	cmv	TRAV16	None	TRAJ10	TRAC	CALSDSTGGGNKLTF	TGTGCTCTAAGTGATTCCACGGGAGGAGGAAACAAACTCACCTTT	8	NA	NA	NA	NA	NA	NA	NA	1	#2
CCAGCGAAGGGCATGT-1	CD4+ central memory like T	cmv	TRAV12-1	None	TRAJ43	TRAC	CVVNIRNNNDMRF	TGTGTGGTGAACATAAGGAATAACAATGACATGCGCTTT	2	TRBV19	None	TRBJ2-6	TRBC2	CASSITRSSGANVLTF	TGTGCCAGTAGTATAACGCGGAGCTCTGGGGCCAACGTCCTGACTTTC	15	1	#1
CCATGTCGTTAAAGAC-1	CD4+ recently activated T	cmv	TRAV38-2DV8	None	TRAJ47	TRAC	CAYRSMEYGNKLVF	TGTGCTTATAGGAGCATGGAATATGGAAACAAACTGGTCTTT	1	TRBV20-1	None	TRBJ1-6	TRBC1	CSARVNSINSPLHF	TGCAGTGCTAGAGTAAACAGTATTAATTCACCCCTCCACTTT	15	1	#1
CCATTCGCATTCACTT-1	Treg	cmv	TRAV26-1	None	TRAJ39	TRAC	CIVRVGSNAGNMLTF	TGCATCGTCAGAGTCGGTAGTAATGCAGGCAACATGCTCACCTTT	2	TRBV28	None	TRBJ1-6	TRBC1	CASRTAWDSPLHF	TGTGCCAGCAGAACAGCTTGGGATTCACCCCTCCACTTT	7	1	#1
CCATTCGGTGTCAATC-1	CD4+ recently activated T	cmv	NA	NA	NA	NA	NA	NA	NA	TRBV30	None	TRBJ2-1	TRBC2	CAWKQYNEQFF	TGTGCCTGGAAACAATACAATGAGCAGTTCTTC	16	1	unclear
CCCAATCTCTCACATT-1	Treg	cmv	NA	NA	NA	NA	NA	NA	NA	TRBV5-1	TRBD2	TRBJ2-3	TRBC2	CASSYFGTSGQTDTQYF	TGCGCCAGCAGCTACTTCGGGACTAGCGGGCAAACAGATACGCAGTATTTT	13	1	#1
CCCAGTTAGTCTTGCA-1	Treg	cmv	TRAV19	None	TRAJ15	TRAC	CALSRQQAGTALIF	TGTGCTCTGAGTCGACAACAGGCAGGAACTGCTCTGATCTTT	7	TRBV24-1	None	TRBJ2-2	TRBC2	CATSDPSLNTGELFF	TGTGCCACCAGTGATCCTTCACTAAACACCGGGGAGCTGTTTTTT	19	1	#1
CCCAGTTCAGTCAGAG-1	CD4+ central memory like T	cmv	NA	NA	NA	NA	NA	NA	NA	TRBV20-1	TRBD2	TRBJ1-5	TRBC1	CSARDISGNQPQHF	TGCAGTGCTAGAGACATATCGGGGAATCAGCCCCAGCATTTT	14	1	#1
CCCAGTTGTGATGTCT-1	CD4+ recently activated T	cmv	TRAV38-2DV8	None	TRAJ56	TRAC	CAYRSADAGANSKLTF	TGTGCTTATAGGAGCGCGGATGCCGGAGCCAATAGTAAGCTGACATTT	4	TRBV7-2	TRBD1	TRBJ2-6	TRBC2	CASSLRQASFSGANVLTF	TGTGCCAGCAGCCTTCGACAGGCGAGTTTCTCTGGGGCCAACGTCCTGACTTTC	39	1	#1
CCCAGTTGTGGGTCAA-1	Treg	cmv	TRAV35	None	TRAJ33	TRAC	CAGRPRDSNYQLIW	TGTGCTGGGCGCCCCAGGGATAGCAACTATCAGTTAATCTGG	4	TRBV7-8	TRBD2	TRBJ2-2	TRBC1	CASSLSPSSATGELFF	TGTGCCAGCAGCTTATCCCCCTCTAGCGCCACCGGGGAGCTGTTTTTT	11	1	#1
CCCAGTTGTTATCGGT-1	Treg	cmv	NA	NA	NA	NA	NA	NA	NA	TRBV24-1	TRBD1	TRBJ2-1	TRBC2	CATSDPSGTGGNEQFF	TGTGCCACCAGTGATCCTTCCGGGACAGGGGGGAATGAGCAGTTCTTC	9	1	unclear
CCCTCCTCAGGTGCCT-1	CD4+ Cyotoxic T1	cmv	TRAV2	None	TRAJ15	TRAC	CASQAGTALIF	TGTGCATCCCAGGCAGGAACTGCTCTGATCTTT	7	TRBV27	TRBD1	TRBJ2-7	TRBC2	CASSSSASGTGAFVVGREQYF	TGTGCCAGCAGTTCTTCAGCTTCCGGGACAGGGGCTTTTGTTGTTGGAAGGGAGCAGTACTTC	6	1	unclear
CCGGGATCAGCGTAAG-1	CD4+ central memory like T	cmv	TRAV5	None	TRAJ22	TRAC	CAERPASSGSARQLTF	TGTGCAGAGAGGCCCGCCTCTTCTGGTTCTGCAAGGCAACTGACCTTT	2	NA	NA	NA	NA	NA	NA	NA	1	#2
CCGGTAGTCGCGATCG-1	Treg	cmv	TRAV13-1	None	TRAJ18	TRAC	CAARGSTLGRLYF	TGTGCAGCAAGAGGCTCAACCCTGGGGAGGCTATACTTT	11	TRBV20-1	TRBD2	TRBJ1-2	TRBC1	CSARGGGERGYTF	TGCAGTGCTAGAGGAGGAGGGGAAAGGGGCTACACCTTC	10	1	unclear
CCGTACTCACATGTGT-1	Treg	cmv	TRAV17	None	TRAJ28	TRAC	CATIPSGAGSYQLTF	TGTGCTACGATCCCCTCTGGGGCTGGGAGTTACCAACTCACTTTC	4	TRBV4-1	TRBD2	TRBJ2-3	TRBC1	CASSQQSGGRADTQYF	TGCGCCAGCAGCCAGCAGAGCGGGGGGCGCGCAGATACGCAGTATTTT	7	1	unclear
CCGTGGAGTCTAGTCA-1	Treg	cmv	TRAV9-2	None	TRAJ6	TRAC	CALAPSSGGSYIPTF	TGTGCTCTCGCCCCTTCATCAGGAGGAAGCTACATACCTACATTT	5	NA	NA	NA	NA	NA	NA	NA	1	#1
CCGTGGAGTGCTAGCC-1	Treg	cmv	NA	NA	NA	NA	NA	NA	NA	TRBV13	None	TRBJ1-3	TRBC1	CASSFGSSGNTIYF	TGTGCCAGCAGCTTTGGGAGCTCTGGAAACACCATATATTTT	4	1	#1
CCGTTCAAGGCGCTCT-1	Treg	cmv	TRAV13-1	None	TRAJ52	TRAC	CAAPGGTSYGKLTF	TGTGCAGCACCTGGTGGTACTAGCTATGGAAAGCTGACATTT	5	TRBV7-3	None	TRBJ2-1	TRBC2	CASSPMGGSYNEQFF	TGTGCCAGCAGTCCGATGGGCGGTTCCTACAATGAGCAGTTCTTC	33	1	#1
CCGTTCAAGTTAAGTG-1	Treg	cmv	TRAV29DV5	None	TRAJ42	TRAC	CAASKGAGSQGNLIF	TGTGCAGCAAGCAAGGGTGCAGGAAGCCAAGGAAATCTCATCTTT	6	NA	NA	NA	NA	NA	NA	NA	1	unclear
CCTACCACAAGGGTCA-1	Treg	cmv	TRAV12-1	None	TRAJ9	TRAC	CVLKAGFKTIF	TGTGTGCTGAAGGCAGGCTTCAAAACTATCTTT	3	TRBV29-1	TRBD2	TRBJ2-7	TRBC2	CSVGQRTSYEQYF	TGCAGCGTTGGCCAGCGGACCTCCTACGAGCAGTACTTC	6	1	#1
CCTACCACATAGTAAG-1	CD4+ recently activated T	cmv	TRAV13-1	None	TRAJ45	TRAC	CAASKGGGGADGLTF	TGTGCAGCAAGTAAGGGAGGAGGAGGTGCTGACGGACTCACCTTT	4	TRBV5-1	None	TRBJ2-3	TRBC1	CASSLTDSAADTQYF	TGCGCCAGCAGCTTGACCGACTCGGCCGCAGATACGCAGTATTTT	19	1	#1
CCTAGCTGTCCTGCTT-1	CD4+ recently activated T	cmv	NA	NA	NA	NA	NA	NA	NA	TRBV6-3	TRBD1	TRBJ2-4	TRBC1	CASTDRGKDIQYF	TGTGCCAGCACCGACAGGGGGAAGGACATTCAGTACTTC	14	1	unclear
CCTAGCTTCTGCGTAA-1	Treg	cmv	TRAV26-1	None	TRAJ22	TRAC	CIARGSARQLTF	TGCATCGCCCGGGGTTCTGCAAGGCAACTGACCTTT	3	TRBV2	TRBD2	TRBJ2-7	TRBC2	CASSGRSGSKPYEQYF	TGTGCCAGCAGCGGCCGTTCCGGCAGTAAGCCCTACGAGCAGTACTTC	7	1	unclear
CCTATTATCGATGAGG-1	Treg	cmv	TRAV9-2	None	TRAJ49	TRAC	CATAGNQFYF	TGTGCTACAGCCGGTAACCAGTTCTATTTT	17	TRBV20-1	TRBD1	TRBJ1-5	TRBC1	CSASQGPKQPQHF	TGCAGTGCTAGCCAGGGGCCCAAACAGCCCCAGCATTTT	17	1	#2
CCTCAGTCACCCTATC-1	Treg	cmv	TRAV21	None	TRAJ33	TRAC	CAVARDSNYQLIW	TGTGCTGTCGCGCGGGATAGCAACTATCAGTTAATCTGG	6	TRBV6-6	None	TRBJ2-1	TRBC2	CASSAVRAHEQFF	TGTGCCAGCAGTGCGGTTAGGGCACATGAGCAGTTCTTC	12	1	#2
CCTCTGACACAGTCGC-1	Treg	cmv	TRAV2	None	TRAJ8	TRAC	CAVGANTGFQKLVF	TGTGCTGTGGGGGCGAACACAGGCTTTCAGAAACTTGTATTT	3	TRBV30	TRBD1	TRBJ1-2	TRBC1	CAWRQGASTGLLYGYTF	TGTGCCTGGAGGCAGGGGGCCTCAACGGGACTCCTCTATGGCTACACCTTC	21	1	unclear
CCTTACGGTTGAGTTC-1	CD4+ recently activated T	cmv	TRAV26-1	None	TRAJ34	TRAC	CIVRADKLIF	TGCATCGTCAGAGCCGACAAGCTCATCTTT	10	TRBV7-2	TRBD1	TRBJ2-7	TRBC2	CASSLTPGQGPYEQYF	TGTGCCAGCAGCTTAACCCCGGGACAGGGTCCCTACGAGCAGTACTTC	43	1	unclear
CCTTACGTCGCCCTTA-1	Treg	cmv	NA	NA	NA	NA	NA	NA	NA	TRBV5-1	TRBD2	TRBJ2-1	TRBC2	CASSLAGGVSYNEQFF	TGCGCCAGCAGCCTAGCGGGAGGGGTGTCCTACAATGAGCAGTTCTTC	21	1	#1
CCTTCCCCAATCCGAT-1	Treg	cmv	TRAV19	None	TRAJ23	TRAC	CALSERNQGGKLIF	TGTGCTCTGAGTGAAAGGAACCAGGGAGGAAAGCTTATCTTC	5	TRBV4-2	TRBD1	TRBJ2-2	TRBC2	CASSLESGLTTGELFF	TGTGCCAGCAGCCTAGAATCGGGGCTAACCACCGGGGAGCTGTTTTTT	26	1	#1
CCTTCGAGTGAGTGAC-1	CD4+ recently activated T	cmv	NA	NA	NA	NA	NA	NA	NA	TRBV13	TRBD1	TRBJ2-7	TRBC2	CASSLPDRGRNEQYF	TGTGCCAGCAGCCTACCCGACAGGGGGAGAAACGAGCAGTACTTC	14	1	unclear
CCTTCGAGTGTAACGG-1	Treg	cmv	NA	NA	NA	NA	NA	NA	NA	TRBV5-1	TRBD2	TRBJ2-3	TRBC2	CASSRRGSGTDTQYF	TGCGCCAGCAGCCGCCGGGGGAGTGGAACAGATACGCAGTATTTT	12	1	unclear
CCTTCGATCTCAAGTG-1	Treg	cmv	TRAV9-2	None	TRAJ31	TRAC	CALVNNARLMF	TGTGCTCTGGTCAACAATGCCAGACTCATGTTT	7	TRBV11-2	TRBD2	TRBJ1-6	TRBC1	CASSPFRDPNNSPLHF	TGTGCCAGCAGTCCGTTCAGGGACCCGAATAATTCACCCCTCCACTTT	7	1	#1
CGAACATAGAACAATC-1	Treg	cmv	NA	NA	NA	NA	NA	NA	NA	TRBV5-1	TRBD2	TRBJ1-1	TRBC1	CASSAGRYTEAFF	TGCGCCAGCAGCGCGGGAAGATACACTGAAGCTTTCTTT	13	1	#2
CGAACATAGTGTTTGC-1	Treg	cmv	NA	NA	NA	NA	NA	NA	NA	TRBV19	TRBD2	TRBJ2-6	TRBC2	CASDGGLSGANVLTF	TGTGCCAGTGACGGGGGACTTTCTGGGGCCAACGTCCTGACTTTC	6	1	unclear
CGAATGTCATGTAGTC-1	Treg	cmv	TRAV26-2	None	TRAJ22	TRAC	CILKGSSGSARQLTF	TGCATCCTGAAAGGGTCTTCTGGTTCTGCAAGGCAACTGACCTTT	13	TRBV9	None	TRBJ2-2	TRBC2	CASSVVFENTGELFF	TGTGCCAGCAGCGTAGTATTCGAGAACACCGGGGAGCTGTTTTTT	14	1	#1
CGACCTTTCAAACGGG-1	CD4+ recently activated T	cmv	TRAV17	None	TRAJ28	TRAC	CALSYSGAGSYQLTF	TGTGCTCTATCATACTCTGGGGCTGGGAGTTACCAACTCACTTTC	7	NA	NA	NA	NA	NA	NA	NA	1	#1
CGACTTCAGGTCGGAT-1	Treg	cmv	NA	NA	NA	NA	NA	NA	NA	TRBV20-1	TRBD2	TRBJ2-2	TRBC2	CSATPGGWTTGELFF	TGCAGTGCTACCCCCGGAGGGTGGACCACCGGGGAGCTGTTTTTT	51	1	#2
CGACTTCTCTGGTTCC-1	Treg	cmv	TRAV24	None	TRAJ37	TRAC	CAFGSGNTGKLIF	TGTGCCTTTGGCTCTGGCAACACAGGCAAACTAATCTTT	6	NA	NA	NA	NA	NA	NA	NA	1	#1
CGAGAAGTCAGGCCCA-1	Treg	cmv	TRAV21	None	TRAJ20	TRAC	CAVRANDYKLSF	TGTGCTGTGAGGGCTAACGACTACAAGCTCAGCTTT	1	NA	NA	NA	NA	NA	NA	NA	1	#1
CGAGCCAGTATATGAG-1	CD4+ recently activated T	cmv	TRAV12-1	None	TRAJ36	TRAC	CVVRTGANNLFF	TGTGTGGTGAGAACTGGGGCAAACAACCTCTTCTTT	7	TRBV20-1	TRBD1	TRBJ1-5	TRBC1	CSANRDRAGQPQHF	TGCAGTGCTAACCGGGACAGGGCCGGACAGCCCCAGCATTTT	27	1	#2
CGAGCCAGTCTCAACA-1	Treg	cmv	TRAV26-2	None	TRAJ30	TRAC	CILSGGDDKIIF	TGCATCCTGAGTGGTGGAGATGACAAGATCATCTTT	9	TRBV6-6	None	TRBJ2-3	TRBC2	CASSHKRPSTDTQYF	TGTGCCAGCAGTCACAAACGCCCTAGCACAGATACGCAGTATTTT	6	1	#1
CGATCGGAGATGTAAC-1	Treg	cmv	NA	NA	NA	NA	NA	NA	NA	TRBV9	None	TRBJ2-1	TRBC1	CASSGVGAALLNEQFF	TGTGCCAGCAGTGGGGTCGGCGCGGCGCTTCTGAATGAGCAGTTCTTC	5	1	#2
CGATCGGAGGACACCA-1	Treg	cmv	TRAV21	None	TRAJ58	TRAC	CRGASGSRLTF	TGTCGGGGCGCTAGTGGCTCTAGGTTGACCTTT	6	TRBV15	TRBD1	TRBJ2-1	TRBC2	CATSVRDRGLSDEQFF	TGTGCCACCAGCGTTCGGGACAGGGGGCTAAGCGATGAGCAGTTCTTC	6	1	#1
CGATGGCAGCTCCCAG-1	Treg	cmv	NA	NA	NA	NA	NA	NA	NA	TRBV2	TRBD1	TRBJ2-5	TRBC2	CASSPGAAGALGETQYF	TGTGCCAGCAGCCCCGGGGCAGCGGGGGCTCTTGGGGAGACCCAGTACTTC	7	1	unclear
CGATGGCGTATAGGTA-1	Treg	cmv	NA	NA	NA	NA	NA	NA	NA	TRBV7-9	TRBD1	TRBJ2-2	TRBC2	CASSPWGGATGELFF	TGTGCCAGCAGCCCTTGGGGTGGGGCCACCGGGGAGCTGTTTTTT	11	1	#1
CGATGGCTCAACTCTT-1	Treg	cmv	TRAV39	None	TRAJ47	TRAC	CAVESWEYGNKLVF	TGTGCCGTGGAGTCGTGGGAATATGGAAACAAACTGGTCTTT	3	TRBV24-1	None	TRBJ1-5	TRBC1	CATSPSSNQPQHF	TGTGCCACCAGTCCCAGCAGCAATCAGCCCCAGCATTTT	12	1	#1
CGATGGCTCCCAACGG-1	Treg	cmv	TRAV21	None	TRAJ28	TRAC	CAVPYSGAGSYQLTF	TGTGCTGTCCCATACTCTGGGGCTGGGAGTTACCAACTCACTTTC	10	TRBV7-3	None	TRBJ1-2	TRBC1	CASSPSAGYGYTF	TGTGCCAGCAGCCCCTCTGCCGGTTATGGCTACACCTTC	40	1	#2
CGATTGACATGTAAGA-1	CD4+ central memory like T	cmv	NA	NA	NA	NA	NA	NA	NA	TRBV5-1	TRBD2	TRBJ2-7	TRBC2	CASSFSGLEKGEQYF	TGCGCCAGCAGCTTCTCGGGACTAGAAAAGGGGGAGCAGTACTTC	24	1	unclear
CGATTGAGTCTGGTCG-1	CD4+ recently activated T	cmv	TRAV16	None	TRAJ57	TRAC	CALSQGGSEKLVF	TGTGCTCTCTCTCAGGGCGGATCTGAAAAGCTGGTCTTT	5	TRBV2	None	TRBJ2-6	TRBC2	CASVPSGANVLTF	TGTGCCAGCGTCCCCTCTGGGGCCAACGTCCTGACTTTC	18	1	#2
CGATTGATCCTGTAGA-1	Treg	cmv	TRAV8-4	None	TRAJ34	TRAC	CAVSPMDTDKLIF	TGTGCTGTGAGTCCCATGGACACCGACAAGCTCATCTTT	16	TRBV6-1	TRBD2	TRBJ1-5	TRBC1	CASSGGRRYSNQPQHF	TGTGCCAGCAGTGGGGGACGGAGATATAGCAATCAGCCCCAGCATTTT	25	1	#2
CGCCAAGAGAGGTAGA-1	Treg	cmv	TRAV1-1	None	TRAJ31	TRAC	CAVSPNNARLMF	TGCGCTGTGAGCCCCAACAATGCCAGACTCATGTTT	1	TRBV20-1	TRBD1	TRBJ2-5	TRBC2	CSARAGGAGRETQYF	TGCAGTGCTAGAGCCGGGGGCGCGGGCAGAGAGACCCAGTACTTC	13	1	unclear
CGCCAAGCAGTAGAGC-1	CD4+ recently activated T	cmv	TRAV20	None	TRAJ21	TRAC	CAVQGLYNFNKFYF	TGTGCTGTGCAGGGGCTCTACAACTTCAACAAATTTTACTTT	20	TRBV4-3	TRBD2	TRBJ2-2	TRBC2	CASSQERGTGELFF	TGCGCCAGCAGCCAAGAGAGGGGTACCGGGGAGCTGTTTTTT	35	1	#2
CGCGGTAAGAGGTTGC-1	Treg	cmv	NA	NA	NA	NA	NA	NA	NA	TRBV9	TRBD2	TRBJ2-1	TRBC1	CASSVVGDGSYNEQFF	TGTGCCAGCAGCGTTGTGGGGGACGGCTCCTACAATGAGCAGTTCTTC	4	1	unclear
CGCGGTATCTTAACCT-1	CD4+ recently activated T	cmv	NA	NA	NA	NA	NA	NA	NA	TRBV7-2	TRBD1	TRBJ2-7	TRBC1	CASRRDRTYEQYF	TGTGCCAGCAGACGGGACAGGACCTACGAGCAGTACTTC	28	1	#2
CGCGTTTCAAGGTTCT-1	Treg	cmv	TRAV9-2	None	TRAJ52	TRAC	CALSESGTSYGKLTF	TGTGCTCTGAGTGAGAGTGGTACTAGCTATGGAAAGCTGACATTT	6	TRBV5-5	TRBD2	TRBJ2-7	TRBC1	CASSFPTGTLTYEQYF	TGTGCCAGCAGCTTTCCTACCGGGACCCTAACCTACGAGCAGTACTTC	3	1	#1
CGCGTTTGTCACAAGG-1	CD4+ Cyotoxic T1	cmv	TRAV26-2	None	TRAJ33	TRAC	CILKSNYQLIW	TGCATCCTGAAGAGCAACTATCAGTTAATCTGG	2	TRBV20-1	TRBD1	TRBJ1-1	TRBC1	CSARTGGAGTEAFF	TGCAGTGCTAGAACAGGGGGCGCTGGCACTGAAGCTTTCTTT	5	1	#1
CGCGTTTGTTAAGGGC-1	CD4+ central memory like T	cmv	NA	NA	NA	NA	NA	NA	NA	TRBV28	TRBD2	TRBJ2-7	TRBC2	CAPPGGSGPLGRYYEQYF	TGTGCCCCCCCCGGCGGGTCCGGCCCACTCGGACGCTACTACGAGCAGTACTTC	8	1	unclear
CGCTGGAAGAAAGTGG-1	Treg	cmv	TRAV4	None	TRAJ16	TRAC	CLVGDLGSDGQKLLF	TGCCTCGTGGGTGACTTGGGATCAGATGGCCAGAAGCTGCTCTTT	15	NA	NA	NA	NA	NA	NA	NA	1	#1
CGCTTCACATATGCTG-1	CD4+ recently activated T	cmv	TRAV16	None	TRAJ6	TRAC	CAPKGAGGSYIPTF	TGTGCTCCCAAGGGGGCAGGAGGAAGCTACATACCTACATTT	13	TRBV12-3	None	TRBJ1-3	TRBC1	CASSLNFGNTIYF	TGTGCCAGCAGTTTAAACTTTGGAAACACCATATATTTT	2	1	unclear
CGCTTCAGTAGTAGTA-1	Treg	cmv	TRAV36DV7	None	TRAJ30	TRAC	CAVPTRDDKIIF	TGTGCTGTCCCCACAAGAGATGACAAGATCATCTTT	2	TRBV5-1	TRBD2	TRBJ2-1	TRBC2	CASRTSEYNEQFF	TGCGCCAGCAGGACTAGCGAGTACAATGAGCAGTTCTTC	2	1	#2
CGCTTCAGTTGTCGCG-1	Treg	cmv	NA	NA	NA	NA	NA	NA	NA	TRBV5-1	TRBD1	TRBJ2-5	TRBC2	CASSLKGETQYF	TGCGCCAGCAGCTTGAAGGGGGAGACCCAGTACTTC	20	1	unclear
CGGACACAGCTGTTCA-1	Treg	cmv	TRAV21	None	TRAJ34	TRAC	CAPNTDKLIF	TGTGCCCCAAACACCGACAAGCTCATCTTT	10	TRBV10-2	TRBD2	TRBJ2-4	TRBC2	CASSSYSGVAKNIQYF	TGCGCCAGCAGTTCCTACAGCGGGGTAGCCAAAAACATTCAGTACTTC	9	1	#1
CGGACACTCAGAGCTT-1	CD4+ recently activated T	cmv	TRAV38-2DV8	None	TRAJ23	TRAC	CAYRSARVGGGKLIF	TGTGCTTATAGGAGCGCGAGAGTTGGGGGAGGAAAGCTTATCTTC	5	TRBV5-1	TRBD2	TRBJ2-1	TRBC2	CASSQGLAGFNEQFF	TGCGCCAGCAGCCAGGGACTAGCGGGGTTCAATGAGCAGTTCTTC	4	1	unclear
CGGACGTTCTCTAGGA-1	Treg	cmv	TRAV12-2	None	TRAJ13	TRAC	CAVPPGGGYQKVTF	TGTGCCGTCCCGCCGGGGGGGGGTTACCAGAAAGTTACCTTT	8	TRBV6-3	None	TRBJ2-5	TRBC2	CASITPPIGAPYF	TGTGCCAGCATAACACCCCCCATAGGGGCCCCGTACTTC	2	1	unclear
CGGACTGAGTTCGCGC-1	Treg	cmv	TRAV17	None	TRAJ10	TRAC	CATVTFTGGGNKLTF	TGTGCTACGGTCACTTTCACGGGAGGAGGAAACAAACTCACCTTT	5	TRBV30	None	TRBJ1-5	TRBC1	CAWSGPTQPQHF	TGTGCCTGGAGTGGTCCGACTCAGCCCCAGCATTTT	68	1	unclear
CGGAGTCAGCGAAGGG-1	Treg	cmv	TRAV2	None	TRAJ3	TRAC	CAVEDPGYSSASKIIF	TGTGCTGTGGAGGATCCGGGGTACAGCAGTGCTTCCAAGATAATCTTT	3	TRBV20-1	TRBD1	TRBJ1-2	TRBC1	CSARKGTGGVYGYTF	TGCAGTGCTAGAAAGGGGACAGGGGGCGTCTATGGCTACACCTTC	17	1	unclear
CGGAGTCCACCGTTGG-1	Treg	cmv	TRAV20	None	TRAJ37	TRAC	CAVLGSGNTGKLIF	TGTGCTGTGCTAGGCTCTGGCAACACAGGCAAACTAATCTTT	5	TRBV24-1	None	TRBJ1-2	TRBC1	CATSDYQVPPLYTF	TGTGCCACCAGTGATTATCAGGTGCCACCTCTCTACACCTTC	4	1	unclear
CGGGTCAGTGTGGTTT-1	Treg	cmv	TRAV23DV6	None	TRAJ32	TRAC	CAGSGGATNKLIF	TGTGCGGGCTCCGGTGGTGCTACAAACAAGCTCATCTTT	5	TRBV10-3	TRBD2	TRBJ2-5	TRBC2	CAISEIAGGQETQYF	TGTGCCATCAGTGAGATAGCGGGAGGCCAAGAGACCCAGTACTTC	7	1	#2
CGTAGCGGTGTGAAAT-1	Treg	cmv	NA	NA	NA	NA	NA	NA	NA	TRBV20-1	TRBD2	TRBJ2-1	TRBC1	CSAVGLAGNNEQFF	TGCAGTGCCGTAGGACTAGCGGGGAATAATGAGCAGTTCTTC	15	1	#2
CGTAGCGTCGCAAACT-1	Treg	cmv	TRAV20	None	TRAJ10	TRAC	CAVILTGGGNKLTF	TGTGCTGTCATACTCACGGGAGGAGGAAACAAACTCACCTTT	8	TRBV5-6	TRBD2	TRBJ2-1	TRBC2	CASSLVSGGPNEQFF	TGTGCCAGCAGCTTGGTCTCGGGAGGACCCAATGAGCAGTTCTTC	14	1	unclear
CGTAGCGTCTGTGCAA-1	Treg	cmv	NA	NA	NA	NA	NA	NA	NA	TRBV20-1	TRBD1	TRBJ2-7	TRBC2	CSAEPTGGGSYEQYF	TGCAGTGCCGAACCCACAGGGGGAGGTTCCTACGAGCAGTACTTC	8	1	#2
CGTAGGCGTCTCACCT-1	Treg	cmv	TRAV22	None	TRAJ20	TRAC	CAPGNDYKLSF	TGTGCCCCGGGGAACGACTACAAGCTCAGCTTT	2	TRBV6-3	TRBD1	TRBJ1-1	TRBC1	CASSYPTGQGMWTEAFF	TGTGCCAGCAGTTACCCAACGGGACAGGGTATGTGGACTGAAGCTTTCTTT	8	1	unclear
CGTCACTCACCCTATC-1	CD4+ recently activated T	cmv	TRAV13-2	None	TRAJ20	TRAC	CAEPPEEDYKLSF	TGTGCAGAACCCCCCGAGGAAGACTACAAGCTCAGCTTT	7	TRBV20-1	TRBD1	TRBJ1-2	TRBC1	CSATGSGQGYGYTF	TGCAGTGCTACCGGATCGGGGCAGGGGTATGGCTACACCTTC	41	1	unclear
CGTCACTCATTGTGCA-1	CD4+ recently activated T	cmv	TRAV8-4	None	TRAJ40	TRAC	CAVSSGTYKYIF	TGTGCTGTGAGTTCAGGAACCTACAAATACATCTTT	3	TRBV5-5	TRBD1	TRBJ1-4	TRBC1	CASSWIRATNEKLFF	TGTGCCAGCAGCTGGATCAGGGCAACTAATGAAAAACTGTTTTTT	5	1	unclear
CGTCAGGGTTGCGTTA-1	CD4+ recently activated T	cmv	TRAV5	None	TRAJ3	TRAC	CAETYSSASKIIF	TGTGCAGAGACCTACAGCAGTGCTTCCAAGATAATCTTT	12	TRBV11-2	TRBD2	TRBJ2-7	TRBC2	CASSIPGTASYEQYF	TGTGCCAGCAGCATCCCCGGGACCGCATCCTACGAGCAGTACTTC	23	1	#2
CGTCTACCACGCGAAA-1	Treg	cmv	TRAV39	None	TRAJ42	TRAC	CAVMIRGGSQGNLIF	TGTGCCGTGATGATTAGGGGAGGAAGCCAAGGAAATCTCATCTTT	2	TRBV7-2	TRBD2	TRBJ2-7	TRBC2	CASSPTSGGVYEQYF	TGTGCCAGCAGCCCTACTAGCGGGGGTGTATACGAGCAGTACTTC	29	1	#2
CGTCTACGTGTCGCTG-1	Treg	cmv	NA	NA	NA	NA	NA	NA	NA	TRBV5-4	TRBD1	TRBJ1-1	TRBC1	CASSQTGTMNTEAFF	TGTGCCAGCAGCCAGACCGGGACAATGAACACTGAAGCTTTCTTT	5	1	unclear
CGTGAGCTCAAGATCC-1	CD4+ central memory like T	cmv	TRAV36DV7	None	TRAJ40	TRAC	CAVEKVASGTYKYIF	TGTGCTGTGGAAAAGGTTGCCTCAGGAACCTACAAATACATCTTT	2	TRBV7-2	TRBD1	TRBJ2-7	TRBC2	CASSLDARAYEQYF	TGTGCCAGCAGCTTAGATGCCAGGGCTTACGAGCAGTACTTC	12	1	#1
CGTGAGCTCAGGTTCA-1	Treg	cmv	TRAV36DV7	None	TRAJ30	TRAC	CAVPTRDDKIIF	TGTGCTGTCCCCACAAGAGATGACAAGATCATCTTT	2	NA	NA	NA	NA	NA	NA	NA	1	unclear
CGTGTAAAGTGAACAT-1	CD4+ recently activated T	cmv	NA	NA	NA	NA	NA	NA	NA	TRBV12-4	TRBD1	TRBJ2-5	TRBC1	CASSPDIPGGETQYF	TGTGCCAGCAGTCCTGACATCCCTGGGGGGGAGACCCAGTACTTC	18	1	#1
CGTGTAACATGTTGAC-1	Treg	cmv	NA	NA	NA	NA	NA	NA	NA	TRBV20-1	None	TRBJ2-7	TRBC2	CSAIPSLSYEQYF	TGCAGTGCTATTCCCAGTCTCTCCTACGAGCAGTACTTC	6	1	#2
CGTGTAAGTTCCATGA-1	Treg	cmv	TRAV14DV4	None	TRAJ34	TRAC	CAMREYSNTDKLIF	TGTGCAATGAGAGAGTACTCGAACACCGACAAGCTCATCTTT	8	TRBV30	TRBD2	TRBJ1-1	TRBC1	CAWSRDINTEAFF	TGTGCCTGGAGTCGGGATATCAACACTGAAGCTTTCTTT	15	1	#2
CGTGTCTCAAAGGAAG-1	Treg	cmv	TRAV13-1	None	TRAJ16	TRAC	CAARF	TGTGCAGCGCGGTTT	16	NA	NA	NA	NA	NA	NA	NA	1	unclear
CGTGTCTGTGATGTCT-1	Treg	cmv	TRAV10	None	TRAJ35	TRAC	CVVSPI	TGTGTGGTGAGCCCGATA	7	TRBV7-2	TRBD1	TRBJ1-2	TRBC1	CASSNGAGAPGVTF	TGTGCCAGCTCAAATGGGGCAGGGGCCCCGGGAGTCACCTTC	1	1	#2
CGTTAGACACACTGCG-1	Treg	cmv	TRAV13-1	None	TRAJ17	TRAC	CAASISQAAGNKLTF	TGTGCAGCAAGTATATCCCAAGCTGCAGGCAACAAGCTAACTTTT	11	TRBV5-1	TRBD2	TRBJ1-3	TRBC1	CASSPAGTPGNTIYF	TGCGCCAGCAGCCCCGCCGGGACCCCCGGAAACACCATATATTTT	7	1	unclear
CGTTAGAGTACAAGTA-1	CD4+ central memory like T	cmv	NA	NA	NA	NA	NA	NA	NA	TRBV6-1	TRBD2	TRBJ2-5	TRBC2	CASSEGGLRSETQYF	TGTGCCAGCAGTGAAGGAGGACTCCGGTCGGAGACCCAGTACTTC	17	1	#1
CGTTGGGAGGCCGAAT-1	Treg	cmv	TRAV38-1	None	TRAJ57	TRAC	CAFMTQGGSEKLVF	TGTGCTTTCATGACGCAGGGCGGATCTGAAAAGCTGGTCTTT	2	TRBV27	None	TRBJ1-1	TRBC1	CASSLYPRHPEAFF	TGTGCCAGCAGTTTGTACCCGCGGCATCCTGAAGCTTTCTTT	11	1	#1
CTAACTTCAAGCGCTC-1	Treg	cmv	TRAV26-1	None	TRAJ38	TRAC	CIVGNAGNNRKLIW	TGCATCGTCGGTAATGCTGGCAACAACCGTAAGCTGATTTGG	9	TRBV27	None	TRBJ2-5	TRBC2	CASSSTDRETQYF	TGTGCCAGCAGTTCGACTGATAGAGAGACCCAGTACTTC	20	1	#2
CTAACTTGTAAATGAC-1	Treg	cmv	TRAV1-2	None	TRAJ33	TRAC	CAVRDSNYQLIW	TGTGCTGTGAGAGATAGCAACTATCAGTTAATCTGG	3	TRBV6-1	TRBD2	TRBJ2-5	TRBC2	CASSEVRGTSGETQYF	TGTGCCAGCAGTGAAGTGAGAGGGACTAGCGGAGAGACCCAGTACTTC	4	1	#1
CTAATGGAGGCAGGTT-1	Treg	cmv	TRAV17	None	TRAJ53	TRAC	CATETGGSNYKLTF	TGTGCTACGGAAACAGGAGGTAGCAACTATAAACTGACATTT	4	TRBV12-5	TRBD2	TRBJ2-1	TRBC2	CASGFPRE#1EQFF	TGTGCTAGTGGCTTCCCGCGGGAGGGCCGGGATGAGCAGTTCTTC	4	1	#1
CTACACCAGATCTGAA-1	CD4+ recently activated T	cmv	TRAV16	None	TRAJ34	TRAC	CALGYNTDKLIF	TGTGCTCTTGGGTATAACACCGACAAGCTCATCTTT	12	TRBV6-3	TRBD2	TRBJ2-7	TRBC2	CASSYSDRGGEYYEQYF	TGTGCCAGCAGTTACTCGGACCGGGGAGGGGAATATTACGAGCAGTACTTC	10	1	#2
CTACACCCAGTTAACC-1	CD4+ recently activated T	cmv	TRAV41	None	TRAJ57	TRAC	CAARQGGGSEKLVF	TGTGCTGCCCGGCAGGGGGGCGGATCTGAAAAGCTGGTCTTT	3	TRBV6-3	None	TRBJ2-6	TRBC2	CASSYKGSGANVLTF	TGTGCCAGCAGTTACAAGGGATCCGGGGCCAACGTCCTGACTTTC	6	1	unclear
CTACACCGTAGATTAG-1	CD4+ central memory like T	cmv	TRAV12-1	None	TRAJ31	TRAC	CVVNRRNARLMF	TGTGTGGTGAACAGGCGCAATGCCAGACTCATGTTT	5	NA	NA	NA	NA	NA	NA	NA	1	#1
CTACCCACATCACGTA-1	Treg	cmv	TRAV38-1	None	TRAJ44	TRAC	CAFMPGTASKLTF	TGTGCTTTCATGCCCGGCACTGCCAGTAAACTCACCTTT	8	TRBV10-3	TRBD1	TRBJ1-1	TRBC1	CAISELQGNTEAFF	TGTGCCATCAGTGAGTTACAGGGGAACACTGAAGCTTTCTTT	37	1	#1
CTAGAGTAGACAAAGG-1	Treg	cmv	TRAV9-2	None	TRAJ39	TRAC	CALGDNAGNMLTF	TGTGCTCTGGGCGATAATGCAGGCAACATGCTCACCTTT	3	TRBV3-1	TRBD1	TRBJ2-7	TRBC2	CASSQVTGTGEQYF	TGTGCCAGCAGCCAAGTAACAGGGACGGGGGAGCAGTACTTC	14	1	#1
CTAGAGTAGATGCCAG-1	CD4+ recently activated T	cmv	TRAV26-1	None	TRAJ9	TRAC	CIVRVEGFKTIF	TGCATCGTCAGAGTCGAGGGCTTCAAAACTATCTTT	20	TRBV4-1	None	TRBJ1-1	TRBC1	CASSQTPLGNTEAFF	TGCGCCAGCAGCCAAACTCCCCTGGGGAACACTGAAGCTTTCTTT	14	1	#3
CTAGAGTCACATCTTT-1	Treg	cmv	TRAV9-2	None	TRAJ32	TRAC	CALSDQRNYGGATNKLIF	TGTGCTCTGAGTGATCAGAGGAATTATGGTGGTGCTACAAACAAGCTCATCTTT	6	TRBV3-1	None	TRBJ2-1	TRBC1	CASSPGRSSYNEQFF	TGTGCCAGCAGCCCTGGACGTAGCTCCTACAATGAGCAGTTCTTC	54	1	#1
CTAGCCTCAATCGAAA-1	CD4+ recently activated T	cmv	TRAV26-1	None	TRAJ34	TRAC	CIVRVEIDKLIF	TGCATCGTCAGAGTCGAAATCGACAAGCTCATCTTT	4	NA	NA	NA	NA	NA	NA	NA	1	#1
CTAGCCTTCAGGATCT-1	Treg	cmv	TRAV14DV4	None	TRAJ39	TRAC	CAMREPNGNMLTF	TGTGCAATGAGAGAGCCCAATGGCAACATGCTCACCTTT	6	TRBV20-1	TRBD1	TRBJ2-6	TRBC2	CSARVRDSGANVLTF	TGCAGTGCTAGGGTCAGAGACTCTGGGGCCAACGTCCTGACTTTC	22	1	#1
CTAGCCTTCTCCTATA-1	Treg	cmv	TRAV26-1	None	TRAJ48	TRAC	CIVRVGFEKLTF	TGCATCGTCAGAGTCGGGTTTGAGAAATTAACCTTT	2	TRBV7-3	None	TRBJ2-2	TRBC2	CASSPGQAGELFF	TGTGCCAGCAGCCCCGGACAGGCCGGGGAGCTGTTTTTT	8	1	#1
CTAGTGAAGGGATCTG-1	Treg	cmv	NA	NA	NA	NA	NA	NA	NA	TRBV20-1	TRBD1	TRBJ2-3	TRBC2	CSASQGGGTDTQYF	TGCAGTGCTTCACAGGGAGGCGGCACAGATACGCAGTATTTT	4	1	unclear
CTAGTGATCACCTTAT-1	CD4+ central memory like T	cmv	TRAV6	None	TRAJ3	TRAC	CARAYSSASKIIF	TGTGCTCGCGCGTACAGCAGTGCTTCCAAGATAATCTTT	6	TRBV12-3	TRBD1	TRBJ2-6	TRBC2	CASSLGGHRLGSEANVLTF	TGTGCCAGCAGTTTAGGGGGTCACAGGTTAGGCTCAGAAGCCAACGTCCTGACTTTC	3	1	#1
CTAGTGATCTAAGCCA-1	Treg	cmv	TRAV20	None	TRAJ54	TRAC	CAVQGILAQKLVF	TGTGCTGTGCAGGGAATCCTAGCCCAGAAGCTGGTATTT	6	TRBV5-6	TRBD1	TRBJ2-5	TRBC2	CASSTGQGGETQYF	TGTGCCAGCAGCACGGGACAAGGTGGGGAGACCCAGTACTTC	4	1	#1
CTCACACAGGCGACAT-1	Treg	cmv	TRAV4	None	TRAJ12	TRAC	CLVGPMDSSYKLIF	TGCCTCGTGGGCCCGATGGATAGCAGCTATAAATTGATCTTC	8	TRBV24-1	None	TRBJ2-3	TRBC2	CATSDYNTDTQYF	TGTGCCACCAGTGATTACAACACAGATACGCAGTATTTT	5	1	#1
CTCACACCAAGACGTG-1	CD4+ recently activated T	cmv	TRAV20	None	TRAJ22	TRAC	CAVPTSGSARQLTF	TGTGCTGTGCCTACTTCTGGTTCTGCAAGGCAACTGACCTTT	6	TRBV28	None	TRBJ1-3	TRBC1	CASSLSGSNSGNTIYF	TGTGCCAGCAGTTTATCGGGCAGCAACTCTGGAAACACCATATATTTT	2	1	#1
CTCACACGTTTAAGCC-1	Treg	cmv	TRAV9-2	None	TRAJ20	TRAC	CALSQRDYKLSF	TGTGCTCTGAGCCAGAGGGACTACAAGCTCAGCTTT	15	TRBV3-1	None	TRBJ2-3	TRBC2	CASSQAQGDTQYF	TGTGCCAGCAGCCAGGCCCAAGGAGATACGCAGTATTTT	6	1	#1
CTCACACTCGGAATCT-1	CD4+ recently activated T	cmv	NA	NA	NA	NA	NA	NA	NA	TRBV14	None	TRBJ2-5	TRBC2	CASSPSRAQETQYF	TGTGCCAGCAGCCCCTCCCGGGCGCAAGAGACCCAGTACTTC	9	1	#2
CTCAGAAAGAAACGCC-1	CD4+ recently activated T	cmv	NA	NA	NA	NA	NA	NA	NA	TRBV12-3	TRBD1	TRBJ2-7	TRBC2	CASSEGGAQYF	TGTGCCAGCAGCGAGGGGGGGGCGCAGTACTTC	15	1	#2
CTCAGAACATGCCTTC-1	Treg	cmv	TRAV8-3	None	TRAJ23	TRAC	CAVSYNQGGKLIF	TGTGCTGTGAGTTATAACCAGGGAGGAAAGCTTATCTTC	3	TRBV30	TRBD2	TRBJ2-2	TRBC2	CAQQGEGPGELFF	TGTGCCCAGCAGGGGGAGGGGCCCGGGGAGCTGTTTTTT	6	1	unclear
CTCATTAGTTCACGGC-1	Treg	cmv	NA	NA	NA	NA	NA	NA	NA	TRBV27	TRBD1	TRBJ1-6	TRBC1	CASSLSPGGASPLHF	TGTGCCAGCAGTTTATCTCCGGGGGGCGCTTCACCCCTCCACTTT	4	1	unclear
CTCCTAGGTGTTGAGG-1	CD4+ central memory like T	cmv	TRAV12-3	None	TRAJ53	TRAC	CAMSAGSGGSNYKLTF	TGTGCAATGAGCGCGGGGAGTGGAGGTAGCAACTATAAACTGACATTT	5	TRBV14	TRBD1	TRBJ1-1	TRBC1	CASLRTGNTEAFF	TGTGCCAGCCTGAGGACAGGAAACACTGAAGCTTTCTTT	2	1	#1
CTCGAAACAGGGTTAG-1	Treg	cmv	TRAV9-2	None	TRAJ15	TRAC	CALSDGQAGTALIF	TGTGCTCTGAGTGATGGCCAGGCAGGAACTGCTCTGATCTTT	8	TRBV20-1	TRBD2	TRBJ2-3	TRBC1	CSAGGSGRLSTDTQYF	TGCAGTGCCGGTGGTAGCGGGCGCCTAAGCACAGATACGCAGTATTTT	17	1	#1
CTCGAAAGTTAAGTAG-1	CD4+ Cyotoxic T2	cmv	NA	NA	NA	NA	NA	NA	NA	TRBV9	TRBD1	TRBJ2-6	TRBC1	CASSATANSGANVLTF	TGTGCCAGCAGTGCGACAGCGAACTCTGGGGCCAACGTCCTGACTTTC	35	1	unclear
CTCGAAATCTTCGAGA-1	CD4+ recently activated T	cmv	TRAV12-3	None	TRAJ24	TRAC	CAMKATDSWGKLQF	TGTGCAATGAAGGCAACTGACAGCTGGGGGAAATTGCAGTTT	9	TRBV10-3	TRBD1	TRBJ1-2	TRBC1	CAISEGARYYGYTF	TGTGCCATCAGTGAGGGGGCCCGTTACTATGGCTACACCTTC	17	1	#1
CTCGAGGGTCGAGATG-1	Treg	cmv	NA	NA	NA	NA	NA	NA	NA	TRBV4-1	TRBD1	TRBJ2-2	TRBC2	CASSLLPGLAPAGVVTGELFF	TGCGCCAGCAGCCTTCTTCCAGGTCTCGCACCCGCAGGGGTGGTGACCGGGGAGCTGTTTTTT	1	1	unclear
CTCGAGGTCATCGCTC-1	Treg	cmv	TRAV12-3	None	TRAJ13	TRAC	CAMSLSGGYQKVTF	TGTGCAATGAGTCTTTCTGGGGGTTACCAGAAAGTTACCTTT	9	TRBV14	TRBD2	TRBJ2-2	TRBC2	CASSPLAPNTGELFF	TGTGCCAGCAGCCCCCTAGCGCCCAACACCGGGGAGCTGTTTTTT	3	1	unclear
CTCGGAGCATGGTTGT-1	Treg	cmv	TRAV14DV4	None	TRAJ31	TRAC	CAMRVRNNNARLMF	TGTGCAATGAGAGTCCGGAATAACAATGCCAGACTCATGTTT	4	TRBV11-2	TRBD2	TRBJ2-5	TRBC2	CASSLGPTSGQETQYF	TGTGCCAGCAGCTTAGGCCCGACTAGCGGACAAGAGACCCAGTACTTC	18	1	#2
CTCGGAGGTCTGATCA-1	CD4+ recently activated T	cmv	NA	NA	NA	NA	NA	NA	NA	TRBV20-1	TRBD2	TRBJ2-1	TRBC1	CSASRGGGSYNEQFF	TGCAGTGCTAGCCGCGGGGGGGGCTCCTACAATGAGCAGTTCTTC	4	1	unclear
CTCGGGATCTGCAGTA-1	Treg	cmv	NA	NA	NA	NA	NA	NA	NA	TRBV28	TRBD2	TRBJ2-2	TRBC1	CASSSVGGSGELFF	TGTGCCAGCAGTTCAGTTGGAGGGTCCGGGGAGCTGTTTTTT	2	1	#1
CTCGTCAGTACGAAAT-1	CD4+ recently activated T	cmv	TRAV8-4	None	TRAJ37	TRAC	CAVSGSNNTGKLIF	TGTGCTGTGAGTGGCTCTAACAACACAGGCAAACTAATCTTT	13	TRBV14	None	TRBJ2-1	TRBC2	CASSLRLLPSEQFF	TGTGCCAGCAGCCTACGACTTCTACCAAGTGAGCAGTTCTTC	12	1	#2
CTCGTCAGTGGTCCGT-1	Treg	cmv	TRAV12-2	None	TRAJ13	TRAC	CAVGGQSQKVTF	TGTGCCGTGGGCGGCCAGAGCCAGAAAGTTACCTTT	5	TRBV2	TRBD1	TRBJ1-5	TRBC1	CASSRDRGDQPQHF	TGTGCCAGCAGTAGGGACAGGGGGGACCAGCCCCAGCATTTT	11	1	#2
CTCTAATCAGCTCGAC-1	CD4+ recently activated T	cmv	TRAV26-1	None	TRAJ40	TRAC	CIVRVGASGTYKYIF	TGCATCGTCAGAGTTGGGGCCTCAGGAACCTACAAATACATCTTT	6	TRBV7-3	None	TRBJ2-6	TRBC2	CASSLPTAGANVLTF	TGTGCCAGCAGCTTACCCACAGCTGGGGCCAACGTCCTGACTTTC	16	1	unclear
CTCTACGAGCAGGTCA-1	Treg	cmv	NA	NA	NA	NA	NA	NA	NA	TRBV6-1	TRBD2	TRBJ1-2	TRBC1	CASSRDGTPLGYTF	TGTGCCAGTTCCAGGGACGGAACCCCTCTTGGCTACACCTTC	6	1	#1
CTCTGGTGTACAAGTA-1	Treg	cmv	TRAV13-2	None	TRAJ27	TRAC	CAENVLGKSTF	TGTGCAGAGAATGTGTTGGGCAAATCAACCTTT	10	TRBV5-1	TRBD1	TRBJ1-2	TRBC1	CASSWGQGAVYGYTF	TGCGCCAGCAGCTGGGGACAGGGGGCCGTGTATGGCTACACCTTC	8	1	#2
CTGAAACCATCCGTGG-1	Treg	cmv	NA	NA	NA	NA	NA	NA	NA	TRBV24-1	TRBD1	TRBJ2-2	TRBC1	CATTQGASGELFF	TGTGCCACCACACAGGGGGCGAGCGGGGAGCTGTTTTTT	11	1	unclear
CTGAAACGTACAGCAG-1	Treg	cmv	NA	NA	NA	NA	NA	NA	NA	TRBV4-3	None	TRBJ1-4	TRBC1	CASSQDPEIANEKLFF	TGCGCCAGCAGCCAAGATCCCGAAATAGCTAATGAAAAACTGTTTTTT	13	1	#1
CTGAAGTCAAGAGGCT-1	CD4+ recently activated T	cmv	NA	NA	NA	NA	NA	NA	NA	TRBV6-5	TRBD1	TRBJ1-2	TRBC1	CASRMTGTGRSSYGYTF	TGTGCCAGCAGAATGACCGGGACAGGGCGTAGTAGTTATGGCTACACCTTC	11	1	#1
CTGAAGTCATACTACG-1	Treg	cmv	TRAV35	None	TRAJ44	TRAC	CAGQQAIAGTASKLTF	TGTGCTGGGCAGCAGGCAATTGCCGGCACTGCCAGTAAACTCACCTTT	7	TRBV6-5	TRBD1	TRBJ1-2	TRBC1	CASSHQSGGGYTF	TGTGCCAGCAGTCACCAGTCCGGGGGTGGCTACACCTTC	9	1	#1
CTGAAGTGTTTAGCTG-1	Treg	cmv	TRAV8-6	None	TRAJ15	TRAC	CAVSGKQAGTALIF	TGTGCTGTGAGTGGGAAACAGGCAGGAACTGCTCTGATCTTT	7	TRBV30	None	TRBJ1-1	TRBC1	CAWSVRAANTEAFF	TGTGCCTGGAGTGTACGCGCTGCGAACACTGAAGCTTTCTTT	16	1	#1
CTGATAGCAAGCGAGT-1	Treg	cmv	TRAV27	None	TRAJ40	TRAC	CAGTSSGTYKYIF	TGTGCAGGAACATCCTCAGGAACCTACAAATACATCTTT	1	TRBV30	TRBD2	TRBJ2-1	TRBC2	CAWSGGVWTSGTYGNEQFF	TGTGCCTGGAGTGGTGGGGTCTGGACTAGCGGGACATATGGGAATGAGCAGTTCTTC	14	1	#3
CTGATCCGTCCTCTTG-1	Treg	cmv	NA	NA	NA	NA	NA	NA	NA	TRBV20-1	TRBD2	TRBJ1-2	TRBC1	CSARDLSGTKGGYTF	TGCAGTGCTAGAGATCTAAGTGGGACCAAAGGCGGCTACACCTTC	14	1	#1
CTGATCCTCAGCTCGG-1	CD4+ recently activated T	cmv	TRAV29DV5	None	TRAJ49	TRAC	CAAKKRDTGNQFYF	TGTGCAGCAAAAAAAAGGGACACCGGTAACCAGTTCTATTTT	3	TRBV12-4	TRBD1	TRBJ2-5	TRBC2	CASSAVPGTGRGRAETQYF	TGTGCCAGCAGTGCCGTCCCGGGGACAGGGAGGGGAAGGGCAGAGACCCAGTACTTC	7	1	unclear
CTGCCTACATATACGC-1	Treg	cmv	NA	NA	NA	NA	NA	NA	NA	TRBV28	TRBD1	TRBJ2-1	TRBC2	CASSSGPSINEQFF	TGTGCCAGCAGTTCAGGGCCCAGTATCAATGAGCAGTTCTTC	5	1	#1
CTGCCTAGTGCAGGTA-1	Treg	cmv	TRAV12-3	None	TRAJ27	TRAC	CAMSVSAGKSTF	TGTGCAATGAGCGTCTCTGCAGGCAAATCAACCTTT	13	TRBV20-1	TRBD1	TRBJ2-4	TRBC2	CSAVRQGEANIQYF	TGCAGTGCTGTTCGACAGGGGGAGGCAAACATTCAGTACTTC	9	1	#1
CTGCCTATCTTATCTG-1	CD4+ central memory like T	cmv	TRAV38-1	None	TRAJ57	TRAC	CAFMKQTQGGSEKLVF	TGTGCTTTCATGAAGCAAACCCAGGGCGGATCTGAAAAGCTGGTCTTT	5	TRBV10-3	TRBD2	TRBJ2-7	TRBC2	CAISEGGASSYEQYF	TGTGCCATCAGTGAGGGAGGGGCCAGCTCCTACGAGCAGTACTTC	32	1	#1
CTGCGGAAGACTGGGT-1	Treg	cmv	NA	NA	NA	NA	NA	NA	NA	TRBV7-2	TRBD2	TRBJ2-5	TRBC2	CASSLTAALQETQYF	TGTGCCAGCAGCCTAACAGCGGCACTCCAAGAGACCCAGTACTTC	6	1	unclear
CTGCGGAAGACTTTCG-1	Treg	cmv	NA	NA	NA	NA	NA	NA	NA	TRBV5-6	TRBD2	TRBJ2-3	TRBC2	CASSSSGKKGDTQYF	TGTGCCAGCAGCTCTAGCGGGAAAAAAGGGGATACGCAGTATTTT	15	1	unclear
CTGCGGAGTACGAAAT-1	Treg	cmv	TRAV5	None	TRAJ23	TRAC	CAEIKQGGKLIF	TGTGCAGAGATAAAACAGGGAGGAAAGCTTATCTTC	23	TRBV6-5	TRBD1	TRBJ2-1	TRBC1	CASRASSYEQFF	TGTGCCAGCAGGGCCAGTAGCTATGAGCAGTTCTTC	16	1	unclear
CTGCGGAGTTGCGCAC-1	CD4+ central memory like T	cmv	NA	NA	NA	NA	NA	NA	NA	TRBV4-1	TRBD1	TRBJ1-1	TRBC1	CASSQIRGGEAFF	TGCGCCAGCAGCCAAATCAGGGGCGGTGAAGCTTTCTTT	17	1	#1
CTGCGGATCGCTAGCG-1	CD4+ Cyotoxic T1	cmv	TRAV22	None	TRAJ48	TRAC	CAVRGPNFGNEKLTF	TGTGCTGTGAGGGGGCCTAACTTTGGAAATGAGAAATTAACCTTT	6	TRBV2	TRBD2	TRBJ2-2	TRBC2	CASRSSGALTGELFF	TGTGCCAGCAGATCCAGCGGGGCCCTCACCGGGGAGCTGTTTTTT	22	1	unclear
CTGCTGTAGATGTCGG-1	CD4+ recently activated T	cmv	NA	NA	NA	NA	NA	NA	NA	TRBV9	None	TRBJ2-7	TRBC2	CASTVEKAYEQYF	TGTGCCAGTACCGTAGAGAAGGCCTACGAGCAGTACTTC	22	1	#1
CTGCTGTGTCAACTGT-1	Treg	cmv	NA	NA	NA	NA	NA	NA	NA	TRBV30	TRBD1	TRBJ2-2	TRBC1	CAWSVGTGYGGELFF	TGTGCCTGGAGTGTAGGGACAGGGTACGGCGGGGAGCTGTTTTTT	17	1	#2
CTGCTGTGTCTAAACC-1	Treg	cmv	TRAV9-2	None	TRAJ57	TRAC	CALGTQGGSEKLVF	TGTGCTCTGGGGACTCAGGGCGGATCTGAAAAGCTGGTCTTT	7	TRBV6-5	TRBD1	TRBJ2-7	TRBC1	CASRKRDRFGEQYF	TGTGCCAGCAGAAAAAGGGACAGGTTCGGGGAGCAGTACTTC	18	1	unclear
CTGCTGTTCGTGGACC-1	CD4+ central memory like T	cmv	NA	NA	NA	NA	NA	NA	NA	TRBV30	None	TRBJ1-3	TRBC1	CAWSGVFSGNTIYF	TGTGCCTGGAGTGGAGTTTTCTCTGGAAACACCATATATTTT	6	1	unclear
CTGCTGTTCGTTGACA-1	Treg	cmv	TRAV1-1	None	TRAJ23	TRAC	CAVGNQGGKLIF	TGCGCTGTGGGGAACCAGGGAGGAAAGCTTATCTTC	20	TRBV30	None	TRBJ2-3	TRBC2	CAWSLLSGTDTQYF	TGTGCCTGGAGTCTCCTTTCGGGCACAGATACGCAGTATTTT	1	1	unclear
CTGGTCTGTATAGGGC-1	Treg	cmv	TRAV13-1	None	TRAJ10	TRAC	CASRGGGNKLTF	TGTGCATCCAGGGGAGGAGGAAACAAACTCACCTTT	14	NA	NA	NA	NA	NA	NA	NA	1	unclear
CTGGTCTTCCGTAGTA-1	CD4+ Cyotoxic T1	cmv	NA	NA	NA	NA	NA	NA	NA	TRBV5-1	None	TRBJ2-1	TRBC1	CASSLNSNNEQFF	TGCGCCAGCAGCTTGAATAGCAACAATGAGCAGTTCTTC	15	1	unclear
CTGTGCTCATATACGC-1	Treg	cmv	TRAV36DV7	None	TRAJ27	TRAC	CAVESNAGKSTF	TGTGCTGTGGAGTCCAATGCAGGCAAATCAACCTTT	13	TRBV29-1	TRBD2	TRBJ2-2	TRBC2	CSSSGGGAHTGELFF	TGCAGCTCCTCCGGGGGAGGGGCTCACACCGGGGAGCTGTTTTTT	7	1	#2
CTGTGCTGTAAGTAGT-1	Treg	cmv	TRAV9-2	None	TRAJ7	TRAC	CALSDRGNNRLAF	TGTGCTCTGAGTGATCGTGGGAACAACAGACTCGCTTTT	3	TRBV7-8	TRBD1	TRBJ1-3	TRBC1	CASSLGTGGPSGNTIYF	TGTGCCAGCAGCTTAGGCACCGGGGGTCCGTCTGGAAACACCATATATTTT	5	1	#2
CTGTGCTGTATATGAG-1	Treg	cmv	TRAV8-4	None	TRAJ12	TRAC	CAVSEVDSSYKLIF	TGTGCTGTGAGTGAAGTGGATAGCAGCTATAAATTGATCTTC	15	TRBV6-5	TRBD2	TRBJ2-7	TRBC2	CASSAAPGLAGLASSYEQYF	TGTGCCAGCAGTGCCGCCCCGGGACTAGCGGGCTTAGCTAGCTCCTACGAGCAGTACTTC	8	1	#1
CTGTTTACACCTTGTC-1	Treg	cmv	TRAV29DV5	None	TRAJ52	TRAC	CAASAFLGGTSYGKLTF	TGTGCAGCAAGCGCGTTTCTCGGTGGTACTAGCTATGGAAAGCTGACATTT	1	TRBV2	None	TRBJ2-1	TRBC2	CASTTASYNEQFF	TGTGCCAGCACTACTGCCTCCTACAATGAGCAGTTCTTC	17	1	#1
CTTAACTAGATGTTAG-1	CD4+ recently activated T	cmv	TRAV13-1	None	TRAJ54	TRAC	CAAEIQGAQKLVF	TGTGCAGCAGAGATTCAGGGAGCCCAGAAGCTGGTATTT	3	TRBV4-2	None	TRBJ2-3	TRBC2	CASSQEGDTQYF	TGTGCCAGCAGCCAAGAGGGAGATACGCAGTATTTT	23	1	#2
CTTAACTAGCTAGGCA-1	CD4+ recently activated T	cmv	NA	NA	NA	NA	NA	NA	NA	TRBV14	None	TRBJ1-2	TRBC1	CASSQANLYYGYTF	TGTGCCAGCAGCCAAGCAAACCTGTACTATGGCTACACCTTC	7	1	unclear
CTTAACTCACCACGTG-1	Treg	cmv	TRAV41	None	TRAJ42	TRAC	CAVRSLYGGSQGNLIF	TGTGCTGTCAGATCTTTATATGGAGGAAGCCAAGGAAATCTCATCTTT	20	TRBV9	TRBD2	TRBJ2-1	TRBC1	CASSISGSSYNEQFF	TGTGCCAGCAGCATAAGCGGGAGCTCCTACAATGAGCAGTTCTTC	31	1	#1
CTTAACTCACCCATTC-1	CD4+ recently activated T	cmv	TRAV21	None	TRAJ35	TRAC	CAVIGFGNVLHC	TGTGCTGTGATAGGCTTTGGGAATGTGCTGCATTGC	21	TRBV20-1	None	TRBJ2-5	TRBC1	CSARSLSVGYTQETQYF	TGCAGTGCTAGGTCTTTAAGCGTTGGATATACCCAAGAGACCCAGTACTTC	20	1	#1
CTTAACTTCATGTCTT-1	CD4+ recently activated T	cmv	NA	NA	NA	NA	NA	NA	NA	TRBV24-1	TRBD2	TRBJ2-1	TRBC1	CATSEGLAGGPHEQFF	TGTGCCACCAGTGAGGGGCTAGCGGGAGGGCCGCATGAGCAGTTCTTC	5	1	#1
CTTAACTTCCCTTGCA-1	Treg	cmv	TRAV29DV5	None	TRAJ41	TRAC	CAARSGYALNF	TGTGCAGCAAGGTCCGGGTATGCACTCAACTTC	7	TRBV27	None	TRBJ1-1	TRBC1	CASSPRLAKTVNTEAFF	TGTGCCAGCAGCCCCAGGCTGGCAAAGACTGTGAACACTGAAGCTTTCTTT	11	1	#1
CTTACCGAGAATTGTG-1	CD4+ recently activated T	cmv	TRAV36DV7	None	TRAJ28	TRAC	CAVNSGAGSYQLTF	TGTGCTGTCAACTCTGGGGCTGGGAGTTACCAACTCACTTTC	3	TRBV7-9	TRBD1	TRBJ2-2	TRBC1	CASSLDPGGGTGELFF	TGTGCCAGCAGCTTAGATCCAGGGGGCGGCACCGGGGAGCTGTTTTTT	16	1	unclear
CTTACCGCAATGGATA-1	CD4+ recently activated T	cmv	NA	NA	NA	NA	NA	NA	NA	TRBV2	TRBD1	TRBJ1-5	TRBC1	CASRTGEQPQHF	TGTGCCAGCAGAACAGGGGAGCAGCCCCAGCATTTT	7	1	unclear
CTTACCGTCTCAACTT-1	Treg	cmv	TRAV36DV7	None	TRAJ57	TRAC	CAVEKPQGGSEKLVF	TGTGCTGTGGAGAAACCCCAGGGCGGATCTGAAAAGCTGGTCTTT	8	TRBV15	TRBD2	TRBJ2-5	TRBC2	CATSRLGLAGGPQETQYF	TGTGCCACCAGCAGACTCGGACTAGCGGGAGGGCCCCAAGAGACCCAGTACTTC	2	1	#1
CTTAGGAGTTACGGAG-1	CD4+ recently activated T	cmv	NA	NA	NA	NA	NA	NA	NA	TRBV29-1	TRBD2	TRBJ2-3	TRBC1	CSVEPPLGRGADTQYF	TGCAGCGTTGAACCCCCCCTCGGGAGGGGTGCAGATACGCAGTATTTT	2	1	#1
CTTCTCTAGATGCCAG-1	Treg	cmv	TRAV2	None	TRAJ6	TRAC	CAVGGSYIPTF	TGTGCTGTGGGAGGAAGCTACATACCTACATTT	5	TRBV27	TRBD1	TRBJ1-4	TRBC1	CASSWDSNEKLFF	TGTGCCAGCAGTTGGGACAGTAATGAAAAACTGTTTTTT	3	1	unclear
CTTCTCTAGTACATGA-1	CD4+ central memory like T	cmv	NA	NA	NA	NA	NA	NA	NA	TRBV28	TRBD1	TRBJ2-1	TRBC2	CASRSRKGDNEQFF	TGTGCCAGCAGGAGCAGGAAAGGGGACAATGAGCAGTTCTTC	5	1	unclear
CTTGGCTCAGGCTCAC-1	Treg	cmv	TRAV17	None	TRAJ57	TRAC	CATDNGSEKLVF	TGTGCTACGGACAACGGATCTGAAAAGCTGGTCTTT	4	TRBV7-2	TRBD2	TRBJ2-5	TRBC2	CASSLTAALQETQYF	TGTGCCAGCAGCCTAACAGCGGCACTCCAAGAGACCCAGTACTTC	10	1	unclear
CTTTGCGGTATGCTTG-1	Treg	cmv	TRAV13-1	None	TRAJ37	TRAC	CAVGSGNTGKLIF	TGTGCAGTCGGCTCTGGCAACACAGGCAAACTAATCTTT	2	TRBV5-1	TRBD1	TRBJ1-5	TRBC1	CASSLFTGADQPQHF	TGCGCCAGCAGCTTGTTCACAGGGGCGGATCAGCCCCAGCATTTT	4	1	#1
GAAACTCAGCCAGTAG-1	Treg	cmv	NA	NA	NA	NA	NA	NA	NA	TRBV28	TRBD1	TRBJ1-3	TRBC1	CASSPGTVLRNTIYF	TGTGCCAGCAGTCCTGGGACAGTACTCAGAAACACCATATATTTT	7	1	#1
GAAACTCGTACATGTC-1	CD4+ recently activated T	cmv	TRAV41	None	TRAJ34	TRAC	CAVSYSTSSSL	TGTGCTGTTTCCTATTCGACAAGCTCATCTTTG	13	TRBV6-1	TRBD1	TRBJ1-1	TRBC1	CASSEYRGQGEAFF	TGTGCCAGCAGTGAATATAGAGGACAGGGGGAAGCTTTCTTT	12	1	unclear
GAAACTCGTCTGCGGT-1	Treg	cmv	TRAV29DV5	None	TRAJ37	TRAC	CAADSGNTGKLIF	TGTGCAGCAGACTCTGGCAACACAGGCAAACTAATCTTT	5	TRBV6-1	None	TRBJ1-1	TRBC1	CASSERTSEAFF	TGTGCCAGCAGTGAAAGGACCTCTGAAGCTTTCTTT	2	1	#2
GAAATGAGTCCTCCAT-1	Treg	cmv	TRAV23DV6	None	TRAJ32	TRAC	CAASNGATNKLIF	TGTGCAGCAAGCAACGGTGCTACAAACAAGCTCATCTTT	6	NA	NA	NA	NA	NA	NA	NA	1	#2
GAACATCAGGAATTAC-1	CD4+ recently activated T	cmv	TRAV8-4	None	TRAJ22	TRAC	CAVRFSGSARQLTF	TGTGCTGTGAGGTTTTCTGGTTCTGCAAGGCAACTGACCTTT	16	NA	NA	NA	NA	NA	NA	NA	1	#1
GAACATCGTGTCCTCT-1	CD4+ recently activated T	cmv	TRAV12-1	None	TRAJ9	TRAC	CVVILNTGGFKTIF	TGTGTGGTGATCCTAAATACTGGAGGCTTCAAAACTATCTTT	9	TRBV5-1	TRBD1	TRBJ2-7	TRBC1	CASSDRTGASEQYF	TGCGCCAGCTCTGACAGGACAGGGGCGAGTGAGCAGTACTTC	9	1	unclear
GAACATCTCAGGCCCA-1	Treg	cmv	TRAV8-1	None	TRAJ43	TRAC	CAVNYNDMRF	TGTGCCGTGAACTACAATGACATGCGCTTT	10	TRBV19	TRBD1	TRBJ2-6	TRBC2	CASSITGSGANVLTF	TGTGCCAGTAGTATTACTGGCTCTGGGGCCAACGTCCTGACTTTC	14	1	unclear
GAACATCTCTTGGGTA-1	Treg	cmv	NA	NA	NA	NA	NA	NA	NA	TRBV20-1	TRBD1	TRBJ2-5	TRBC2	CSARAVTQETQYF	TGCAGTGCTAGAGCGGTCACCCAAGAGACCCAGTACTTC	11	1	#1
GAACCTAAGTGTTGAA-1	Treg	cmv	TRAV26-1	None	TRAJ13	TRAC	CIVRDQKVTF	TGCATCGTCAGAGACCAGAAAGTTACCTTT	10	TRBV12-4	TRBD2	TRBJ2-2	TRBC2	CASRLSGSRRTGELFF	TGTGCCAGCAGACTAAGCGGGAGTCGGAGGACCGGGGAGCTGTTTTTT	18	1	#2
GAACCTACATGAACCT-1	Treg	cmv	TRAV13-1	None	TRAJ36	TRAC	CAVGGTGANNLFF	TGTGCAGTTGGGGGAACTGGGGCAAACAACCTCTTCTTT	4	TRBV7-6	TRBD2	TRBJ2-2	TRBC2	CASSLDSGNTGELFF	TGTGCCAGCAGCTTGGATAGCGGGAACACCGGGGAGCTGTTTTTT	13	1	unclear
GAACGGAAGATCACGG-1	Treg	cmv	TRAV9-2	None	TRAJ48	TRAC	CALFPFFGNEKLTF	TGTGCTCTGTTCCCGTTCTTTGGAAATGAGAAATTAACCTTT	2	TRBV6-1	None	TRBJ1-3	TRBC1	CASSPSGNTIYF	TGTGCCAGCAGCCCCTCTGGAAACACCATATATTTT	5	1	#1
GAACGGAGTAAGAGAG-1	CD4+ recently activated T	cmv	TRAV35	None	TRAJ58	TRAC	CAGQRVRETSGSRLTF	TGTGCTGGGCAGAGGGTGAGAGAAACCAGTGGCTCTAGGTTGACCTTT	13	TRBV27	TRBD2	TRBJ2-1	TRBC2	CASSVGRGLFRSSYNEQFF	TGTGCCAGCAGTGTGGGTCGCGGACTGTTCCGATCCTCCTACAATGAGCAGTTCTTC	15	1	unclear
GAAGCAGGTCATATCG-1	Treg	cmv	TRAV41	None	TRAJ29	TRAC	CAVRGNSGNTPLVF	TGTGCTGTCAGGGGCAATTCAGGAAACACACCTCTTGTCTTT	8	TRBV6-5	TRBD2	TRBJ1-2	TRBC1	CASSAGSIYGYTF	TGTGCCAGCAGCGCGGGGTCGATCTATGGCTACACCTTC	20	1	#2
GAAGCAGTCCACGTGG-1	Treg	cmv	NA	NA	NA	NA	NA	NA	NA	TRBV5-6	TRBD1	TRBJ2-5	TRBC2	CASSLARYGSGGEEETQYF	TGTGCCAGCAGCTTAGCCCGTTACGGCTCCGGGGGCGAGGAAGAGACCCAGTACTTC	7	1	#1
GAATAAGAGAAACCTA-1	CD4+ recently activated T	cmv	TRAV12-3	None	TRAJ54	TRAC	CAIREGAQKLVF	TGTGCAATTCGGGAGGGAGCCCAGAAGCTGGTATTT	6	TRBV20-1	TRBD2	TRBJ2-7	TRBC2	CSAPGERGGVYEQYF	TGCAGTGCCCCAGGGGAGCGGGGGGGCGTCTACGAGCAGTACTTC	11	1	#2
GAATAAGTCGTTTATC-1	CD4+ Cyotoxic T2	cmv	TRAV12-3	None	TRAJ9	TRAC	CAMRRNTGGFKTIF	TGTGCAATGAGAAGAAATACTGGAGGCTTCAAAACTATCTTT	18	NA	NA	NA	NA	NA	NA	NA	1	#1
GAATGAAAGGGTCTCC-1	CD4+ central memory like T	cmv	TRAV9-2	None	TRAJ15	TRAC	CALSDPSNQAGTALIF	TGTGCTCTGAGTGATCCCAGTAACCAGGCAGGAACTGCTCTGATCTTT	2	TRBV28	TRBD2	TRBJ2-1	TRBC1	CASSRLAGGSPKFF	TGTGCCAGCAGTAGACTAGCGGGAGGGTCCCCGAAGTTCTTC	3	1	#1
GACACGCTCATGTAGC-1	Treg	cmv	TRAV1-2	None	TRAJ33	TRAC	CAGMDSNYQLIW	TGTGCTGGGATGGATAGCAACTATCAGTTAATCTGG	5	TRBV6-3	TRBD2	TRBJ2-5	TRBC1	CASSTREQETQYF	TGTGCCAGCAGTACCCGGGAGCAAGAGACCCAGTACTTC	12	1	#1
GACACGCTCGCACTCT-1	Treg	cmv	TRAV38-2DV8	None	TRAJ57	TRAC	CAYRTRSEKLVF	TGTGCTTATAGGACCCGATCTGAAAAGCTGGTCTTT	12	TRBV20-1	TRBD2	TRBJ2-5	TRBC1	CSASTGTSGKETQYF	TGCAGTGCTAGTACCGGGACTAGCGGGAAGGAGACCCAGTACTTC	20	1	#2
GACAGAGGTGTGAAAT-1	CD4+ central memory like T	cmv	TRAV8-4	None	TRAJ4	TRAC	CAVSVFSGGYNKLIF	TGTGCTGTGAGTGTGTTTTCTGGTGGCTACAATAAGCTGATTTTT	13	TRBV18	TRBD1	TRBJ2-5	TRBC2	CASSNSPGQGPETQYF	TGTGCCAGCTCAAACTCACCGGGACAGGGGCCGGAGACCCAGTACTTC	22	1	#1
GACAGAGTCAAGCCTA-1	Treg	cmv	NA	NA	NA	NA	NA	NA	NA	TRBV5-4	TRBD2	TRBJ2-4	TRBC2	CASSFRDSLAKNIQYF	TGTGCCAGCAGCTTCCGGGACTCCTTAGCCAAAAACATTCAGTACTTC	12	1	#1
GACAGAGTCATAGCAC-1	CD4+ central memory like T	cmv	NA	NA	NA	NA	NA	NA	NA	TRBV5-1	TRBD1	TRBJ2-3	TRBC2	CASSLVGQGASTDTQYF	TGCGCCAGCAGCTTGGTGGGACAGGGGGCCAGCACAGATACGCAGTATTTT	4	1	#1
GACAGAGTCCAAACTG-1	CD4+ Cyotoxic T1	cmv	NA	NA	NA	NA	NA	NA	NA	TRBV5-1	None	TRBJ1-1	TRBC1	CASSLAGVGEAFF	TGCGCCAGCAGCTTGGCCGGGGTAGGGGAAGCTTTCTTT	5	1	#1
GACCAATCAACTGGCC-1	Treg	cmv	TRAV19	None	TRAJ49	TRAC	CALSSLNTGNQFYF	TGTGCTCTGTCTTCCCTGAACACCGGTAACCAGTTCTATTTT	5	TRBV6-6	TRBD2	TRBJ2-7	TRBC2	CASRLAGEWYEQYF	TGTGCCAGCCGTCTAGCGGGAGAGTGGTACGAGCAGTACTTC	14	1	#1
GACCTGGCAGAGTGTG-1	Treg	cmv	TRAV1-2	None	TRAJ12	TRAC	CAVMDSSYKLIF	TGTGCTGTGATGGATAGCAGCTATAAATTGATCTTC	1	TRBV20-1	TRBD1	TRBJ1-6	TRBC1	CSAREDRAWAPLHF	TGCAGTGCTAGAGAGGACAGGGCGTGGGCACCCCTCCACTTT	20	1	unclear
GACCTGGCAGCCACCA-1	CD4+ central memory like T	cmv	TRAV8-6	None	TRAJ11	TRAC	CAVSDAEGYSTLTF	TGTGCTGTGAGTGATGCCGAGGGATACAGCACCCTCACCTTT	19	NA	NA	NA	NA	NA	NA	NA	1	#1
GACCTGGTCTTCGAGA-1	Treg	cmv	TRAV12-1	None	TRAJ5	TRAC	CVVLQEATGRRALTF	TGTGTGGTCCTTCAAGAGGCCACGGGCAGGAGAGCACTTACTTTT	9	TRBV13	TRBD2	TRBJ2-1	TRBC2	CASSFALGDKSGNEQFF	TGTGCCAGCAGCTTTGCCCTAGGTGACAAAAGCGGCAATGAGCAGTTCTTC	9	1	unclear
GACGCGTAGAAAGTGG-1	CD4+ recently activated T	cmv	TRAV17	None	TRAJ37	TRAC	CATDAKGSGNTGKLIF	TGTGCTACGGACGCTAAGGGCTCTGGCAACACAGGCAAACTAATCTTT	1	TRBV25-1	TRBD1	TRBJ2-3	TRBC1	CASSSGNGDTQYF	TGTGCCAGCAGTTCAGGGAATGGAGATACGCAGTATTTT	17	1	#1
GACGCGTAGTCGTTTG-1	Treg	cmv	NA	NA	NA	NA	NA	NA	NA	TRBV7-2	TRBD2	TRBJ2-3	TRBC2	CASSLGGESTDTQYF	TGTGCCAGCAGCTTGGGTGGGGAAAGCACAGATACGCAGTATTTT	42	1	#2
GACGCGTCAGCTTCGG-1	Treg	cmv	TRAV38-2DV8	None	TRAJ30	TRAC	CAFKNRDDKIIF	TGTGCTTTTAAGAACAGAGATGACAAGATCATCTTT	7	TRBV9	TRBD2	TRBJ2-5	TRBC2	CASSPFSGMEGETQYF	TGTGCCAGCAGCCCTTTTAGCGGGATGGAGGGGGAGACCCAGTACTTC	10	1	unclear
GACGGCTAGCCTTGAT-1	Treg	cmv	TRAV5	None	TRAJ26	TRAC	CAESIDNYGQNFVF	TGTGCAGAGAGTATCGATAACTATGGTCAGAATTTTGTCTTT	3	TRBV18	TRBD1	TRBJ2-3	TRBC2	CASSPGNGALTRTQYF	TGTGCCAGCTCACCAGGGAACGGGGCCCTCACCCGTACGCAGTATTTT	11	1	#2
GACGGCTCATTTCAGG-1	Treg	cmv	NA	NA	NA	NA	NA	NA	NA	TRBV12-3	TRBD2	TRBJ2-1	TRBC2	CASTPQRGASYNEQFF	TGTGCCAGCACCCCCCAGCGGGGGGCCTCCTACAATGAGCAGTTCTTC	6	1	unclear
GACGTGCGTTATTCTC-1	Treg	cmv	TRAV25	None	TRAJ58	TRAC	CAGIETSGSRLTF	TGTGCGGGGATAGAAACCAGTGGCTCTAGGTTGACCTTT	6	NA	NA	NA	NA	NA	NA	NA	1	unclear
GACGTGCGTTTGTTTC-1	CD4+ central memory like T	cmv	TRAV14DV4	None	TRAJ21	TRAC	CAIFPYNFNKFYF	TGTGCAATATTCCCTTACAACTTCAACAAATTTTACTTT	9	TRBV20-1	TRBD1	TRBJ1-6	TRBC1	CSAREDRAWAPLHF	TGCAGTGCTAGAGAGGACAGGGCGTGGGCACCCCTCCACTTT	11	1	unclear
GACGTTACACGCGAAA-1	CD4+ central memory like T	cmv	TRAV17	None	TRAJ6	TRAC	CATESGGSYIPTF	TGTGCTACGGAATCAGGAGGAAGCTACATACCTACATTT	13	TRBV10-3	None	TRBJ2-3	TRBC2	CAISESGSTDTQYF	TGTGCCATCAGTGAGTCCGGGAGCACAGATACGCAGTATTTT	15	1	#1
GACTACACAGCTCGCA-1	Treg	cmv	TRAV36DV7	None	TRAJ28	TRAC	CAVEDDSGAGSYQLTF	TGTGCTGTGGAGGACGACTCTGGGGCTGGGAGTTACCAACTCACTTTC	2	NA	NA	NA	NA	NA	NA	NA	1	unclear
GACTACATCTTTAGTC-1	Treg	cmv	TRAV17	None	TRAJ16	TRAC	CATDESDGQKLLF	TGTGCTACGGACGAATCAGATGGCCAGAAGCTGCTCTTT	18	TRBV2	None	TRBJ2-2	TRBC2	CASSDRRYTGELFF	TGTGCCAGCAGTGATCGGCGGTACACCGGGGAGCTGTTTTTT	18	1	#2
GAGCAGAAGCCACGCT-1	Treg	cmv	TRAV12-2	None	TRAJ54	TRAC	CAVNNKGAQKLVF	TGTGCCGTGAACAACAAGGGAGCCCAGAAGCTGGTATTT	6	TRBV25-1	TRBD1	TRBJ2-7	TRBC2	CASQADSYEQYF	TGTGCCAGCCAGGCGGACTCCTACGAGCAGTACTTC	8	1	unclear
GAGCAGAAGGTGCAAC-1	Treg	cmv	TRAV17	None	TRAJ29	TRAC	CAAYSGNTPLVF	TGTGCTGCCTATTCAGGAAACACACCTCTTGTCTTT	2	TRBV2	TRBD2	TRBJ2-5	TRBC2	CASRRLAAETQYF	TGTGCCAGCCGCAGACTAGCGGCAGAGACCCAGTACTTC	21	1	unclear
GAGCAGAAGTTGTAGA-1	CD4+ recently activated T	cmv	TRAV1-1	None	TRAJ22	TRAC	CALVGSARQLTF	TGCGCGTTAGTAGGTTCTGCAAGGCAACTGACCTTT	12	TRBV30	TRBD1	TRBJ2-7	TRBC2	CAWRGQGSSYEQYF	TGTGCCTGGAGAGGACAGGGGTCGTCCTACGAGCAGTACTTC	25	1	#2
GAGGTGAAGCGATTCT-1	Treg	cmv	TRAV19	None	TRAJ34	TRAC	CALRRNTDKLIF	TGTGCTCTGAGAAGAAACACCGACAAGCTCATCTTT	25	TRBV6-5	None	TRBJ1-3	TRBC1	CASSAPPGHEPSQLSGNTIYF	TGTGCCAGCAGCGCCCCGCCAGGCCACGAACCGTCACAACTCTCTGGAAACACCATATATTTT	11	1	unclear
GAGTCCGAGTTGCAGG-1	CD4+ recently activated T	cmv	NA	NA	NA	NA	NA	NA	NA	TRBV6-3	TRBD2	TRBJ2-7	TRBC2	CASTHGSSKYF	TGTGCCAGCACCCACGGTAGTTCTAAGTACTTC	8	1	#1
GAGTCCGGTACTTGAC-1	CD4+ recently activated T	cmv	TRAV29DV5	None	TRAJ37	TRAC	CAASAAGNTGKLIF	TGTGCAGCAAGCGCTGCTGGCAACACAGGCAAACTAATCTTT	8	TRBV12-3	None	TRBJ2-1	TRBC1	CASSPSYNEQFF	TGTGCCAGCAGTCCCTCCTACAATGAGCAGTTCTTC	16	1	#1
GAGTCCGGTCATACTG-1	CD4+ recently activated T	cmv	NA	NA	NA	NA	NA	NA	NA	TRBV4-3	TRBD1	TRBJ1-2	TRBC1	CASSQEYRAYGYTF	TGCGCCAGCAGCCAAGAGTACAGGGCCTATGGCTACACCTTC	16	1	#1
GATCAGTAGCAGACTG-1	CD4+ central memory like T	cmv	TRAV19	None	TRAJ28	TRAC	CALSDEGSGAGSYQLTF	TGTGCTCTGAGTGACGAGGGCTCTGGGGCTGGGAGTTACCAACTCACTTTC	12	TRBV19	None	TRBJ2-1	TRBC2	CASSSSRPEQFF	TGTGCCAGTAGTTCGTCTCGTCCTGAGCAGTTCTTC	10	1	unclear
GATCGATCAATAGCAA-1	CD4+ recently activated T	cmv	TRAV19	None	TRAJ10	None	CALRITGGGNKLTF	TGTGCTCTGAGGATCACGGGAGGAGGAAACAAACTCACCTTT	1	NA	NA	NA	NA	NA	NA	NA	1	unclear
GATCGATGTCGGCACT-1	CD4+ recently activated T	cmv	TRAV36DV7	None	TRAJ40	TRAC	CAVKHSGTYKYIF	TGTGCTGTGAAACACTCAGGAACCTACAAATACATCTTT	2	TRBV28	TRBD1	TRBJ2-1	TRBC1	CASSNPYPRDRVGNEQFF	TGTGCCAGCAGCAACCCCTATCCCCGGGACAGGGTGGGGAATGAGCAGTTCTTC	9	1	#3
GATCTAGCAAACGTGG-1	Treg	cmv	TRAV12-3	None	TRAJ52	TRAC	CAMSAFPVGTSYGKLTF	TGTGCAATGAGCGCCTTTCCCGTAGGTACTAGCTATGGAAAGCTGACATTT	14	TRBV6-1	TRBD1	TRBJ2-7	TRBC1	CASRNRGPYYEQYF	TGTGCCAGCAGAAACAGGGGGCCGTACTACGAGCAGTACTTC	34	1	#2
GATGAAATCCCAGGTG-1	Treg	cmv	NA	NA	NA	NA	NA	NA	NA	TRBV20-1	TRBD2	TRBJ2-1	TRBC2	CSARAADEQFF	TGCAGTGCCCGCGCAGCGGACGAGCAGTTCTTC	43	1	#1
GATGAGGTCGTCTGAA-1	Treg	cmv	NA	NA	NA	NA	NA	NA	NA	TRBV4-3	TRBD1	TRBJ2-2	TRBC2	CASSQDPTGGATTGELFF	TGCGCCAGCAGCCAAGATCCCACAGGGGGCGCGACCACCGGGGAGCTGTTTTTT	23	1	#2
GATGCTATCATGTAGC-1	CD4+ central memory like T	cmv	TRAV24	None	TRAJ53	TRAC	CAFTSGGSNYKLTF	TGTGCCTTTACCAGTGGAGGTAGCAACTATAAACTGACATTT	1	TRBV5-1	None	TRBJ1-1	TRBC1	CASSLGGWNTEAFF	TGCGCCAGCAGCTTGGGGGGTTGGAACACTGAAGCTTTCTTT	31	1	unclear
GCAAACTAGGGCTTGA-1	CD4+ Cyotoxic T2	cmv	TRAV41	None	TRAJ54	TRAC	CAVGKGAQKLVF	TGTGCTGTCGGCAAGGGAGCCCAGAAGCTGGTATTT	2	TRBV6-7	TRBD1	TRBJ1-4	TRBC1	CASREGTAYEKLFF	TGTGCCAGCAGGGAGGGGACAGCATATGAAAAACTGTTTTTT	3	1	unclear
GCAAACTCAGACAAGC-1	CD4+ recently activated T	cmv	NA	NA	NA	NA	NA	NA	NA	TRBV10-3	TRBD1	TRBJ2-6	TRBC2	CAISATGGSPSGANVLTF	TGTGCCATCAGTGCGACAGGGGGGTCCCCCTCTGGGGCCAACGTCCTGACTTTC	36	1	#2
GCAATCACAGTTCCCT-1	Treg	cmv	TRAV35	None	TRAJ40	TRAC	CAGQQGTYKYIF	TGTGCTGGGCAGCAAGGAACCTACAAATACATCTTT	2	TRBV7-9	TRBD2	TRBJ2-3	TRBC2	CASSPRGPDTQYF	TGTGCCAGCAGCCCCCGGGGACCGGATACGCAGTATTTT	13	1	#2
GCACTCTCAATCGGTT-1	Treg	cmv	TRAV26-1	None	TRAJ36	TRAC	CIVRVVLTGANNLFF	TGCATCGTCAGAGTCGTTCTAACTGGGGCAAACAACCTCTTCTTT	3	TRBV20-1	TRBD2	TRBJ2-1	TRBC2	CSAQDWRASYNEQFF	TGCAGTGCTCAAGACTGGCGCGCCTCCTACAATGAGCAGTTCTTC	11	1	#2
GCAGCCACAAAGAATC-1	CD4+ recently activated T	cmv	TRAV24	None	TRAJ49	TRAC	CAFYTGNQFYF	TGTGCCTTTTATACCGGTAACCAGTTCTATTTT	4	TRBV6-6	TRBD1	TRBJ1-1	TRBC1	CASSVGQLTEAFF	TGTGCCAGCAGTGTGGGACAGCTGACTGAAGCTTTCTTT	15	1	unclear
GCAGCCATCTTGTCAT-1	CD4+ central memory like T	cmv	NA	NA	NA	NA	NA	NA	NA	TRBV27	TRBD2	TRBJ2-5	TRBC2	CASSLFRRAGEEETQYF	TGTGCCAGCAGTTTATTCCGGCGAGCGGGAGAAGAAGAGACCCAGTACTTC	5	1	#1
GCAGTTAGTGTCTGAT-1	CD4+ central memory like T	cmv	TRAV16	None	TRAJ15	TRAC	CALNGQAGTALIF	TGTGCTCTAAACGGGCAGGCAGGAACTGCTCTGATCTTT	8	NA	NA	NA	NA	NA	NA	NA	1	#1
GCAGTTATCCAAGCCG-1	CD4+ central memory like T	cmv	TRAV38-1	None	TRAJ29	TRAC	CAFMKQRNTPLVF	TGTGCTTTCATGAAGCAAAGAAACACACCTCTTGTCTTT	5	TRBV6-5	TRBD2	TRBJ2-3	TRBC2	CASSSRDGSTDTQYF	TGTGCCAGCAGTTCCCGGGACGGGAGCACAGATACGCAGTATTTT	1	1	#1
GCATACAGTTCAACCA-1	CD4+ recently activated T	cmv	TRAV26-1	None	TRAJ3	TRAC	CIVRGPYSSASKIIF	TGCATCGTCAGAGGGCCCTACAGCAGTGCTTCCAAGATAATCTTT	10	TRBV20-1	None	TRBJ2-2	TRBC2	CSAPPVVANTGELFF	TGCAGTGCCCCGCCAGTAGTCGCGAACACCGGGGAGCTGTTTTTT	42	1	#2
GCATGATAGGTCGGAT-1	Treg	cmv	TRAV13-2	None	TRAJ22	TRAC	CAENAVPGSARQLTF	TGTGCAGAGAATGCCGTTCCTGGTTCTGCAAGGCAACTGACCTTT	6	NA	NA	NA	NA	NA	NA	NA	1	unclear
GCATGATTCGCACTCT-1	Treg	cmv	NA	NA	NA	NA	NA	NA	NA	TRBV11-2	None	TRBJ2-7	TRBC2	CASSPPPWGYEQYF	TGTGCCAGCAGCCCCCCGCCTTGGGGCTACGAGCAGTACTTC	11	1	#1
GCATGATTCTTCGAGA-1	CD4+ recently activated T	cmv	TRAV29DV5	None	TRAJ30	TRAC	CAARSNRDDKIIF	TGTGCAGCAAGATCGAACAGAGATGACAAGATCATCTTT	8	TRBV18	TRBD1	TRBJ2-7	TRBC2	CASSPGQGQIYEQYF	TGTGCCAGCTCACCGGGACAGGGCCAAATCTACGAGCAGTACTTC	6	1	unclear
GCCAAATAGGAATGGA-1	Treg	cmv	TRAV8-4	None	TRAJ58	TRAC	CAVSGSKSGSRLTF	TGTGCTGTGAGTGGAAGTAAAAGTGGCTCTAGGTTGACCTTT	10	TRBV20-1	TRBD2	TRBJ2-3	TRBC2	CSARDGRVGTDTQYF	TGCAGTGCTAGAGACGGGAGGGTGGGGACAGATACGCAGTATTTT	3	1	#1
GCCAAATTCCCGACTT-1	Treg	cmv	NA	NA	NA	NA	NA	NA	NA	TRBV5-1	TRBD1	TRBJ1-6	TRBC1	CASSSAGAGANSPLHF	TGCGCCAGCAGCTCGGCCGGGGCAGGGGCAAATTCACCCCTCCACTTT	2	1	unclear
GCCTCTAGTGGTACAG-1	Treg	cmv	TRAV41	None	TRAJ49	TRAC	CAVTYTGNQFYF	TGTGCTGTCACCTACACCGGTAACCAGTTCTATTTT	6	TRBV5-4	TRBD2	TRBJ1-4	TRBC1	CASSLSGRGQKLFF	TGTGCCAGCAGCTTGTCTGGGAGGGGCCAGAAACTGTTTTTT	11	1	#1
GCGAGAACAGTGACAG-1	Treg	cmv	NA	NA	NA	NA	NA	NA	NA	TRBV12-5	TRBD2	TRBJ2-1	TRBC2	CASGLVVGRTGNEQFF	TGTGCTAGTGGTTTGGTAGTGGGTAGGACGGGAAATGAGCAGTTCTTC	1	1	#2
GCGCAACGTCCGAAGA-1	CD4+ recently activated T	cmv	TRAV10	None	TRAJ20	TRAC	CVAESNDYKLSF	TGTGTGGCCGAATCTAACGACTACAAGCTCAGCTTT	9	TRBV4-2	TRBD1	TRBJ1-2	TRBC1	CASSQDLLGPLNYGYTF	TGTGCCAGCAGCCAAGATTTGTTGGGGCCCCTTAACTATGGCTACACCTTC	6	1	#1
GCGCAGTCAATAGAGT-1	Treg	cmv	TRAV22	None	TRAJ52	TRAC	CAVFSGGTSYGKLTF	TGTGCTGTGTTTTCCGGTGGTACTAGCTATGGAAAGCTGACATTT	11	NA	NA	NA	NA	NA	NA	NA	1	#1
GCGCAGTTCGAATCCA-1	Treg	cmv	TRAV10	None	TRAJ26	TRAC	CVVSDDRYGQNFVF	TGTGTGGTGAGCGATGATCGCTATGGTCAGAATTTTGTCTTT	8	NA	NA	NA	NA	NA	NA	NA	1	#1
GCGCAGTTCGTAGGAG-1	CD4+ recently activated T	cmv	TRAV12-3	None	TRAJ3	TRAC	CALVSASKIIF	TGTGCTCTGGTCAGTGCTTCCAAGATAATCTTT	7	NA	NA	NA	NA	NA	NA	NA	1	unclear
GCGCAGTTCTACTCAT-1	Treg	cmv	TRAV12-2	None	TRAJ52	TRAC	CAVMRAGGTSYGKLTF	TGTGCCGTGATGCGTGCTGGTGGTACTAGCTATGGAAAGCTGACATTT	1	TRBV5-4	TRBD1	TRBJ2-5	TRBC2	CASSKRQGQETQYF	TGTGCCAGCAGCAAACGACAGGGGCAAGAGACCCAGTACTTC	11	1	#1
GCGCCAAAGAGACTAT-1	CD4+ central memory like T	cmv	TRAV13-1	None	TRAJ10	TRAC	CAASSILTGGGNKLTF	TGTGCAGCAAGTAGTATACTCACGGGAGGAGGAAACAAACTCACCTTT	2	TRBV28	TRBD2	TRBJ2-1	TRBC2	CASSPPGLAGREQFF	TGTGCCAGCAGCCCCCCGGGACTAGCGGGACGGGAGCAGTTCTTC	5	1	#1
GCGCGATTCCTGTAGA-1	Treg	cmv	NA	NA	NA	NA	NA	NA	NA	TRBV7-9	TRBD2	TRBJ2-2	TRBC1	CASSLLAGGGELFF	TGTGCCAGCAGCCTACTAGCCGGAGGGGGGGAGCTGTTTTTT	6	1	#1
GCGGGTTCACTTACGA-1	CD4+ recently activated T	cmv	TRAV38-2DV8	None	TRAJ42	TRAC	CAYRSGGGGSQGNLIF	TGTGCTTATAGGAGCGGGGGGGGAGGAAGCCAAGGAAATCTCATCTTT	5	TRBV5-1	TRBD1	TRBJ1-1	TRBC1	CASSWGDIYTEAFF	TGCGCCAGCAGCTGGGGGGACATTTACACTGAAGCTTTCTTT	11	1	#2
GCTCCTAAGGACTGGT-1	Treg	cmv	TRAV23DV6	None	TRAJ47	TRAC	CAASIDQEYGNKLVF	TGTGCAGCAAGCATCGACCAGGAATATGGAAACAAACTGGTCTTT	2	TRBV5-1	None	TRBJ1-2	TRBC1	CASSPSEHQDYGYTF	TGCGCCAGCAGCCCCTCGGAGCACCAGGATTATGGCTACACCTTC	8	1	#1
GCTCCTATCCTCGCAT-1	Treg	cmv	TRAV21	None	TRAJ18	TRAC	CAVRDRGSTLGRLYF	TGTGCTGTGAGGGACAGAGGCTCAACCCTGGGGAGGCTATACTTT	32	TRBV12-3	TRBD2	TRBJ2-1	TRBC2	CASSNTRNNEQFF	TGTGCCAGCAGCAATACTAGGAACAATGAGCAGTTCTTC	50	1	#3
GCTCTGTCATTTCAGG-1	CD4+ central memory like T	cmv	TRAV21	None	TRAJ35	TRAC	CAVIGFGNVLHC	TGTGCTGTGATAGGCTTTGGGAATGTGCTGCATTGC	7	TRBV6-1	TRBD2	TRBJ2-1	TRBC2	CASSGGGVLPYNEQFF	TGTGCCAGCAGCGGAGGGGGGGTGCTTCCCTACAATGAGCAGTTCTTC	4	1	unclear
GCTGCAGAGGATTCGG-1	CD4+ recently activated T	cmv	TRAV2	None	TRAJ4	TRAC	CAVGKFSGGYNKLIF	TGTGCTGTGGGTAAATTTTCTGGTGGCTACAATAAGCTGATTTTT	2	TRBV2	TRBD1	TRBJ2-2	TRBC1	CASSDRGRSRNTGELFF	TGTGCCAGCAGTGACAGGGGGCGATCGAGAAACACCGGGGAGCTGTTTTTT	19	1	#1
GCTGCAGGTACTCAAC-1	Treg	cmv	TRAV5	None	TRAJ13	TRAC	CAEAGFGGYQKVTF	TGTGCAGAGGCCGGCTTTGGGGGTTACCAGAAAGTTACCTTT	11	TRBV5-6	None	TRBJ2-5	TRBC1	CASSLDRLKTQYF	TGTGCCAGCAGCTTGGACCGGCTCAAGACCCAGTACTTC	21	1	#3
GCTGCAGTCGCCGTGA-1	Treg	cmv	TRAV26-1	None	TRAJ37	TRAC	CIVRPYSGNTGKLIF	TGCATCGTCAGACCCTACTCTGGCAACACAGGCAAACTAATCTTT	3	TRBV7-2	None	TRBJ2-3	TRBC2	CASSLASGLATDTQYF	TGTGCCAGCAGCTTAGCGTCCGGGCTAGCGACCGATACGCAGTATTTT	27	1	#2
GCTGCTTTCTTGAGGT-1	Treg	cmv	TRAV12-3	None	TRAJ44	TRAC	CAMTALTGTASKLTF	TGTGCAATGACCGCTTTAACCGGCACTGCCAGTAAACTCACCTTT	9	TRBV7-8	TRBD1	TRBJ2-7	TRBC2	CASRMGTGTYEQYF	TGTGCCAGCAGGATGGGGACAGGGACCTACGAGCAGTACTTC	16	1	#1
GCTGGGTGTACATCCA-1	Treg	cmv	TRAV35	None	TRAJ27	TRAC	CAGLSNTNAGKSTF	TGTGCTGGCCTTTCGAACACCAATGCAGGCAAATCAACCTTT	10	TRBV20-1	TRBD2	TRBJ2-7	TRBC2	CSARVVGEQYF	TGCAGTGCTAGAGTAGTGGGCGAGCAGTACTTC	23	1	#3
GCTGGGTTCATGGTCA-1	Treg	cmv	TRAV20	None	TRAJ39	TRAC	CAAHNNAGNMLTF	TGTGCTGCACATAATAATGCAGGCAACATGCTCACCTTT	5	TRBV28	None	TRBJ2-7	TRBC2	CASSLVYEQYF	TGTGCCAGCAGTTTGGTCTACGAGCAGTACTTC	4	1	#1
GCTGGGTTCTGATTCT-1	Treg	cmv	TRAV21	None	TRAJ7	TRAC	CAVPPRGNNRLAF	TGTGCTGTCCCCCCTCGGGGGAACAACAGACTCGCTTTT	5	NA	NA	NA	NA	NA	NA	NA	1	#1
GCTTCCACACCGAAAG-1	CD4+ recently activated T	cmv	NA	NA	NA	NA	NA	NA	NA	TRBV6-3	TRBD2	TRBJ2-1	TRBC2	CASSYDTSGSYNEQFF	TGTGCCAGCAGTTACGACACTAGCGGATCCTACAATGAGCAGTTCTTC	10	1	#2
GCTTCCATCGCGTTTC-1	Treg	cmv	NA	NA	NA	NA	NA	NA	NA	TRBV4-2	TRBD1	TRBJ1-5	TRBC1	CASSQDGGQVGQPQHF	TGTGCCAGCAGCCAAGATGGGGGACAGGTGGGTCAGCCCCAGCATTTT	6	1	unclear
GCTTGAAAGTGTTGAA-1	Treg	cmv	NA	NA	NA	NA	NA	NA	NA	TRBV4-1	TRBD1	TRBJ1-2	TRBC1	CASSQEKGAWGGYTF	TGCGCCAGCAGCCAAGAGAAGGGCGCGTGGGGTGGCTACACCTTC	3	1	#2
GGAAAGCAGTGGAGAA-1	Treg	cmv	NA	NA	NA	NA	NA	NA	NA	TRBV20-1	TRBD2	TRBJ2-1	TRBC2	CSALELATSGRRNEQFF	TGCAGTGCCCTCGAATTGGCGACTAGCGGGAGGAGGAATGAGCAGTTCTTC	23	1	#1
GGAAAGCGTGCACCAC-1	Treg	cmv	TRAV38-1	None	TRAJ48	TRAC	CAFSTFFGNEKLTF	TGTGCTTTCTCTACATTCTTTGGAAATGAGAAATTAACCTTT	9	TRBV18	None	TRBJ2-4	TRBC2	CASSPDRGNIQYF	TGTGCCAGCTCACCCGACCGCGGAAACATTCAGTACTTC	5	1	#1
GGAACTTAGCCCGAAA-1	Treg	cmv	NA	NA	NA	NA	NA	NA	NA	TRBV5-1	TRBD2	TRBJ2-7	TRBC2	CASSLALADEQYF	TGCGCCAGCAGCTTGGCCCTAGCGGACGAGCAGTACTTC	8	1	unclear
GGAACTTAGCGTGTCC-1	CD4+ central memory like T	cmv	TRAV25	None	TRAJ37	TRAC	CADYSGNTGKLIF	TGTGCAGATTACTCTGGCAACACAGGCAAACTAATCTTT	2	TRBV10-3	TRBD2	TRBJ2-1	TRBC2	CAISALAGHQTYNEQFF	TGTGCCATCAGTGCCCTAGCGGGACACCAAACCTACAATGAGCAGTTCTTC	26	1	#1
GGACAAGGTAGGCATG-1	CD4+ recently activated T	cmv	TRAV13-1	None	TRAJ20	TRAC	CAASGVGDYKLSF	TGTGCAGCAAGTGGGGTGGGAGACTACAAGCTCAGCTTT	1	TRBV4-3	TRBD2	TRBJ2-2	TRBC2	CASSQDEGNTGELFF	TGCGCCAGCAGCCAAGATGAGGGAAACACCGGGGAGCTGTTTTTT	10	1	unclear
GGACAAGTCATGTCTT-1	CD4+ central memory like T	cmv	NA	NA	NA	NA	NA	NA	NA	TRBV3-1	None	TRBJ2-6	TRBC2	CASSQGGANVLTF	TGTGCCAGCAGCCAAGGAGGGGCCAACGTCCTGACTTTC	7	1	#2
GGACAAGTCGGTCTAA-1	Treg	cmv	TRAV38-1	None	TRAJ30	TRAC	CAFTRDRDDKIIF	TGTGCTTTCACGAGGGACAGAGATGACAAGATCATCTTT	1	TRBV27	TRBD1	TRBJ2-5	TRBC2	CASSRYPGQQETQYF	TGTGCCAGCAGCCGATACCCGGGACAGCAAGAGACCCAGTACTTC	6	1	#1
GGACAGAAGGAGCGTT-1	Treg	cmv	TRAV16	None	TRAJ13	TRAC	CAPKGGGYQKVTF	TGTGCCCCAAAGGGAGGGGGTTACCAGAAAGTTACCTTT	2	NA	NA	NA	NA	NA	NA	NA	1	#1
GGACATTCAAGAGGCT-1	Treg	cmv	NA	NA	NA	NA	NA	NA	NA	TRBV6-6	TRBD1	TRBJ2-2	TRBC2	CASSWTGGEHGELFF	TGTGCCAGCAGTTGGACAGGGGGAGAGCACGGGGAGCTGTTTTTT	1	1	unclear
GGACATTCATCAGTCA-1	Treg	cmv	NA	NA	NA	NA	NA	NA	NA	TRBV5-4	TRBD2	TRBJ2-1	TRBC2	CASSFQLAGDNEQFF	TGTGCCAGCAGCTTCCAACTAGCGGGTGACAATGAGCAGTTCTTC	17	1	#1
GGACGTCGTAAACGCG-1	Treg	cmv	TRAV13-1	None	TRAJ4	TRAC	CAASSLSGGYNKLIF	TGTGCAGCAAGTTCCCTTTCTGGTGGCTACAATAAGCTGATTTTT	14	TRBV11-2	TRBD1	TRBJ2-2	TRBC1	CASSRGDGGSGELFF	TGTGCCAGCAGCCGAGGGGACGGTGGGTCCGGGGAGCTGTTTTTT	13	1	#1
GGACGTCTCTCCAACC-1	Treg	cmv	TRAV20	None	TRAJ16	TRAC	CAVLGGDGQKLLF	TGTGCTGTGCTGGGGGGAGATGGCCAGAAGCTGCTCTTT	9	TRBV5-6	TRBD1	TRBJ1-5	TRBC1	CASSLGQGGQPQHF	TGTGCCAGCAGCTTGGGGCAGGGCGGTCAGCCCCAGCATTTT	7	1	#2
GGAGCAAGTCAAAGAT-1	Treg	cmv	NA	NA	NA	NA	NA	NA	NA	TRBV19	TRBD2	TRBJ2-6	TRBC2	CASSTGPGQTISGANVLTF	TGTGCCAGTAGTACGGGACCGGGACAAACCATCTCTGGGGCCAACGTCCTGACTTTC	6	1	#1
GGATGTTAGACTAGAT-1	CD4+ recently activated T	cmv	TRAV12-1	None	TRAJ34	TRAC	CVVNPYNTDKLIF	TGTGTGGTGAACCCCTATAACACCGACAAGCTCATCTTT	7	TRBV5-1	TRBD2	TRBJ2-1	TRBC1	CASRKTAGDFINEQFF	TGCGCCAGCAGAAAAACAGCGGGAGACTTCATCAATGAGCAGTTCTTC	16	1	#2
GGATGTTCACATGTGT-1	CD4+ Cyotoxic T1	cmv	TRAV35	None	TRAJ13	TRAC	CAGHPGSGGYQKVTF	TGTGCTGGGCACCCCGGTTCTGGGGGTTACCAGAAAGTTACCTTT	2	TRBV7-9	None	TRBJ1-5	TRBC1	CASSPGRVGQPQHF	TGTGCCAGCAGCCCAGGCCGGGTAGGCCAGCCCCAGCATTTT	32	1	#3
GGATGTTTCTTGCCGT-1	Treg	cmv	TRAV8-1	None	TRAJ48	TRAC	CASRSNFGNEKLTF	TGTGCCTCGAGGTCTAACTTTGGAAATGAGAAATTAACCTTT	6	TRBV27	None	TRBJ2-1	TRBC1	CASSDRYNEQFF	TGTGCCAGCAGCGATCGCTACAATGAGCAGTTCTTC	13	1	#1
GGCCGATGTAGATTAG-1	CD4+ central memory like T	cmv	NA	NA	NA	NA	NA	NA	NA	TRBV20-1	TRBD2	TRBJ2-5	TRBC2	CSARRGLAGNQETQYF	TGCAGTGCTAGGAGGGGACTAGCGGGGAACCAAGAGACCCAGTACTTC	8	1	unclear
GGCGACTAGAGGACGG-1	CD4+ central memory like T	cmv	TRAV8-4	None	TRAJ5	TRAC	CAVISDTGRRALTF	TGTGCTGTGATTTCGGACACGGGCAGGAGAGCACTTACTTTT	1	TRBV7-9	TRBD2	TRBJ2-3	TRBC1	CASSLAAPSTDTQYF	TGTGCCAGCAGTCTAGCGGCACCTAGCACAGATACGCAGTATTTT	5	1	unclear
GGCGACTCAAGAAGAG-1	Treg	cmv	TRAV8-2	None	TRAJ9	TRAC	CVVSDAGGFKTIF	TGTGTTGTGAGTGATGCTGGAGGCTTCAAAACTATCTTT	7	TRBV12-4	TRBD1	TRBJ2-3	TRBC2	CASSFLQGGTDTQYF	TGTGCCAGCAGTTTTTTGCAGGGGGGCACAGATACGCAGTATTTT	10	1	#2
GGCGACTGTGTGTGCC-1	CD4+ recently activated T	cmv	TRAV36DV7	None	TRAJ34	TRAC	CAVGGNTDKLIF	TGTGCTGTGGGAGGGAACACCGACAAGCTCATCTTT	2	TRBV28	TRBD1	TRBJ1-5	TRBC1	CASSKTGWGAQHF	TGTGCCAGCAGTAAGACAGGCTGGGGGGCCCAGCATTTT	2	1	#1
GGCTCGACAAGCTGAG-1	CD4+ recently activated T	cmv	NA	NA	NA	NA	NA	NA	NA	TRBV12-3	TRBD2	TRBJ2-7	TRBC2	CASSGTSGGYEQYF	TGTGCCAGCAGCGGGACTAGCGGGGGGTACGAGCAGTACTTC	7	1	#2
GGCTCGAGTGTGAAAT-1	Treg	cmv	TRAV4	None	TRAJ17	TRAC	CLVGVMGAAGNKLTF	TGCCTCGTGGGTGTCATGGGAGCTGCAGGCAACAAGCTAACTTTT	8	TRBV20-1	TRBD2	TRBJ2-3	TRBC2	CSAALGAGSTDTQYF	TGCAGTGCTGCGCTAGGGGCAGGAAGCACAGATACGCAGTATTTT	3	1	unclear
GGCTCGATCTCTGAGA-1	Treg	cmv	TRAV26-1	None	TRAJ23	TRAC	CIVGLYNQGGKLIF	TGCATCGTCGGTCTTTATAACCAGGGAGGAAAGCTTATCTTC	5	TRBV28	TRBD1	TRBJ1-1	TRBC1	CASSLAQGGAEAFF	TGTGCCAGCAGTCTCGCTCAGGGGGGCGCTGAAGCTTTCTTT	5	1	#1
GGCTGGTTCACATAGC-1	Treg	cmv	TRAV13-1	None	TRAJ44	TRAC	CAASTGTASKLTF	TGTGCAGCAAGTACCGGCACTGCCAGTAAACTCACCTTT	6	TRBV4-1	TRBD2	TRBJ2-5	TRBC1	CASSLGGREETQYF	TGCGCCAGCAGCTTAGGAGGGAGAGAGGAGACCCAGTACTTC	4	1	unclear
GGCTGGTTCGGGAGTA-1	CD4+ recently activated T	cmv	TRAV29DV5	None	TRAJ53	TRAC	CAASANSGGSNYKLTF	TGTGCAGCAAGCGCGAATAGTGGAGGTAGCAACTATAAACTGACATTT	6	NA	NA	NA	NA	NA	NA	NA	1	unclear
GGGAATGGTCTAGGTT-1	Treg	cmv	TRAV27	None	TRAJ38	TRAC	CAGARNAGNNRKLIW	TGTGCAGGGGCCAGGAATGCTGGCAACAACCGTAAGCTGATTTGG	7	TRBV27	TRBD2	TRBJ2-7	TRBC2	CASSLVGEQAYEQYF	TGTGCCAGCAGTTTGGTGGGGGAGCAAGCCTACGAGCAGTACTTC	9	1	unclear
GGGACCTAGGAGCGTT-1	Treg	cmv	TRAV26-2	None	TRAJ23	TRAC	CIVTHQNQGGKLIF	TGCATCGTGACCCATCAGAACCAGGGAGGAAAGCTTATCTTC	7	TRBV20-1	TRBD1	TRBJ2-1	TRBC1	CSAIAGVYNEQFF	TGCAGTGCTATAGCGGGGGTATACAATGAGCAGTTCTTC	25	1	#2
GGGACCTGTTGCGTTA-1	Treg	cmv	NA	NA	NA	NA	NA	NA	NA	TRBV5-6	TRBD2	TRBJ1-1	TRBC1	CASSLGTVLNTEAFF	TGTGCCAGCAGCTTGGGGACTGTTTTGAACACTGAAGCTTTCTTT	7	1	#2
GGGAGATCAGACGCTC-1	CD4+ Cyotoxic T2	cmv	NA	NA	NA	NA	NA	NA	NA	TRBV6-5	None	TRBJ1-5	TRBC1	CASSYNRRSNQPQHF	TGTGCCAGCAGTTACAACAGACGAAGCAATCAGCCCCAGCATTTT	3	1	unclear
GGGAGATGTATGAATG-1	Treg	cmv	TRAV29DV5	None	TRAJ53	TRAC	CAASAQNSGGSNYKLTF	TGTGCAGCAAGCGCGCAGAATAGTGGAGGTAGCAACTATAAACTGACATTT	12	TRBV30	None	TRBJ2-3	TRBC2	CAWGTAPDTQYF	TGTGCCTGGGGAACGGCCCCAGATACGCAGTATTTT	14	1	#1
GGGATGAAGAGAGCTC-1	CD4+ central memory like T	cmv	NA	NA	NA	NA	NA	NA	NA	TRBV12-3	TRBD2	TRBJ2-7	TRBC2	CASSLGAGSYEQYF	TGTGCCAGCAGTTTAGGGGCTGGATCTTACGAGCAGTACTTC	11	1	#1
GGGATGAGTTAAGAAC-1	Treg	cmv	TRAV23DV6	None	TRAJ6	TRAC	CAASRPSGGSYIPTF	TGTGCAGCAAGCCGACCATCAGGAGGAAGCTACATACCTACATTT	19	TRBV4-1	None	TRBJ1-2	TRBC1	CASSHIFGYTF	TGCGCCAGCAGCCATATTTTTGGCTACACCTTC	14	1	#1
GGGCACTCAATTGCTG-1	CD4+ recently activated T	cmv	TRAV12-2	None	TRAJ57	TRAC	CANHQGGSEKLVF	TGTGCCAATCATCAGGGCGGATCTGAAAAGCTGGTCTTT	3	TRBV11-1	TRBD1	TRBJ1-1	TRBC1	CASSWDRDTEAFF	TGTGCCAGCAGCTGGGACAGGGACACTGAAGCTTTCTTT	5	1	#1
GGGCACTGTGCTTCTC-1	CD4+ recently activated T	cmv	TRAV13-1	None	TRAJ20	TRAC	CAAPSSNDYKLSF	TGTGCAGCTCCCAGTTCTAACGACTACAAGCTCAGCTTT	4	NA	NA	NA	NA	NA	NA	NA	1	unclear
GGGCATCAGAGAGCTC-1	Treg	cmv	TRAV8-4	None	TRAJ37	TRAC	CAVSHSSNTGKLIF	TGTGCTGTGAGCCATTCTAGCAACACAGGCAAACTAATCTTT	24	TRBV6-1	TRBD2	TRBJ2-4	TRBC2	CASRPQGGGGKNIQYF	TGTGCCAGCAGACCCCAGGGAGGGGGGGGTAAAAACATTCAGTACTTC	14	1	#2
GGGCATCAGAGTCTGG-1	Treg	cmv	TRAV26-1	None	TRAJ23	TRAC	CIVSVGNQGGKLIF	TGCATCGTCAGCGTGGGTAACCAGGGAGGAAAGCTTATCTTC	8	TRBV4-2	TRBD1	TRBJ2-1	TRBC1	CASSPGQGGGNEQFF	TGTGCCAGCAGCCCGGGACAGGGAGGGGGAAATGAGCAGTTCTTC	35	1	#2
GGGCATCTCGCTGATA-1	CD4+ recently activated T	cmv	TRAV27	None	TRAJ4	TRAC	CAGPISGGYNKLIF	TGTGCAGGACCTATTTCTGGTGGCTACAATAAGCTGATTTTT	9	TRBV15	None	TRBJ2-5	TRBC2	CATSRHSLETQYF	TGTGCCACCAGCAGACACAGTCTGGAGACCCAGTACTTC	12	1	#2
GGGTCTGGTGACGCCT-1	Treg	cmv	TRAV1-1	None	TRAJ31	TRAC	CAVRDQGNNARLMF	TGCGCTGTGAGAGATCAGGGGAACAATGCCAGACTCATGTTT	6	TRBV28	None	TRBJ1-1	TRBC1	CASSLGTEAFF	TGTGCCAGCAGTCTCGGCACTGAAGCTTTCTTT	3	1	#1
GGGTTGCAGCCAGTAG-1	CD4+ central memory like T	cmv	TRAV30	None	TRAJ42	TRAC	CGTELPGSQGNLIF	TGCGGCACAGAGCTCCCAGGAAGCCAAGGAAATCTCATCTTT	7	TRBV5-5	TRBD1	TRBJ2-1	TRBC2	CASSLGGGWQFF	TGTGCCAGCAGCTTGGGTGGGGGTTGGCAGTTCTTC	58	1	#2
GGGTTGCAGTCTCAAC-1	CD4+ central memory like T	cmv	NA	NA	NA	NA	NA	NA	NA	TRBV14	TRBD2	TRBJ2-1	TRBC2	CASSRPGLQNNEQFF	TGTGCCAGCAGCCGACCGGGACTCCAGAACAATGAGCAGTTCTTC	9	1	#1
GGGTTGCTCCTAGTGA-1	CD4+ central memory like T	cmv	NA	NA	NA	NA	NA	NA	NA	TRBV11-2	TRBD1	TRBJ2-6	TRBC2	CASSFRGAGANVLTF	TGTGCCAGCAGCTTTAGGGGCGCTGGGGCCAACGTCCTGACTTTC	6	1	#1
GGTGAAGAGACTGTAA-1	Treg	cmv	TRAV12-2	None	TRAJ22	TRAC	CAVNIGASGSARQLTF	TGTGCCGTGAACATTGGGGCTTCTGGTTCTGCAAGGCAACTGACCTTT	4	TRBV7-9	TRBD1	TRBJ2-7	TRBC2	CASSWQGYEQYF	TGTGCCAGCAGCTGGCAGGGTTACGAGCAGTACTTC	39	1	#2
GGTGAAGCAGAGTGTG-1	Treg	cmv	TRAV25	None	TRAJ58	TRAC	CAGPRKGSGSRLTF	TGTGCAGGTCCCCGTAAGGGCAGTGGCTCTAGGTTGACCTTT	5	TRBV12-3	TRBD2	TRBJ1-1	TRBC1	CASSWEVGGKSNTEAFF	TGTGCCAGCAGTTGGGAGGTTGGAGGGAAGTCCAACACTGAAGCTTTCTTT	17	1	#2
GGTGAAGGTAACGCGA-1	Treg	cmv	TRAV12-1	None	TRAJ45	TRAC	CVVNSGGGADGLTF	TGTGTGGTGAACTCAGGAGGAGGTGCTGACGGACTCACCTTT	2	TRBV20-1	None	TRBJ2-5	TRBC2	CSARRALGVETQYF	TGCAGTGCTAGACGGGCCCTCGGGGTGGAGACCCAGTACTTC	7	1	#1
GGTGCGTCAATCCAAC-1	Treg	cmv	TRAV21	None	TRAJ36	TRAC	CAAETGANNLFF	TGTGCGGCCGAAACTGGGGCAAACAACCTCTTCTTT	10	TRBV20-1	TRBD1	TRBJ2-2	TRBC1	CSARDIRGRGGELFF	TGCAGTGCTAGAGATATCCGGGGCAGGGGCGGGGAGCTGTTTTTT	24	1	#1
GGTGTTAAGATGTGGC-1	CD4+ central memory like T	cmv	TRAV12-2	None	TRAJ37	TRAC	CAAGGGSSNTGKLIF	TGTGCCGCGGGAGGGGGCTCTAGCAACACAGGCAAACTAATCTTT	6	TRBV4-2	TRBD2	TRBJ2-5	TRBC2	CASSLTGTSGGQETQYF	TGTGCCAGCAGCCTTACCGGGACTAGCGGGGGTCAAGAGACCCAGTACTTC	33	1	#2
GGTGTTATCCCATTTA-1	Treg	cmv	TRAV14DV4	None	TRAJ12	TRAC	CAMREGADSSYKLIF	TGTGCAATGAGAGAGGGAGCGGATAGCAGCTATAAATTGATCTTC	9	TRBV2	TRBD2	TRBJ2-5	TRBC2	CASRPGLSVGETQYF	TGTGCCAGCAGACCCGGACTTTCGGTTGGAGAGACCCAGTACTTC	10	1	#2
GTAACGTTCAGGATCT-1	Treg	cmv	TRAV12-1	None	TRAJ36	TRAC	CVVYKTGANNLFF	TGTGTGGTGTATAAAACTGGGGCAAACAACCTCTTCTTT	11	TRBV6-6	None	TRBJ2-2	TRBC2	CASTRPPPGELFF	TGTGCCAGCACCAGACCCCCCCCCGGGGAGCTGTTTTTT	32	1	#1
GTAACTGAGACGCACA-1	Treg	cmv	NA	NA	NA	NA	NA	NA	NA	TRBV5-4	None	TRBJ2-5	TRBC1	CASSLDQETQYF	TGTGCCAGCAGCTTGGACCAAGAGACCCAGTACTTC	6	1	#1
GTAACTGAGAGACTAT-1	CD4+ recently activated T	cmv	TRAV38-1	None	TRAJ49	TRAC	CAFIPSTGNQFYF	TGTGCTTTCATCCCCTCGACCGGTAACCAGTTCTATTTT	1	TRBV5-1	TRBD2	TRBJ2-2	TRBC1	CASSFLAGSNTGELFF	TGCGCCAGCAGCTTCTTAGCGGGGTCGAACACCGGGGAGCTGTTTTTT	10	1	#1
GTAACTGGTTTCGCTC-1	Treg	cmv	TRAV13-2	None	TRAJ29	TRAC	CAENSAGNTPLVF	TGTGCAGAGAATAGCGCAGGAAACACACCTCTTGTCTTT	3	NA	NA	NA	NA	NA	NA	NA	1	#1
GTAACTGTCGTACGGC-1	Treg	cmv	TRAV2	None	TRAJ49	TRAC	CAVEDTTGNQFYF	TGTGCTGTGGAGGATACGACCGGTAACCAGTTCTATTTT	1	TRBV3-1	TRBD1	TRBJ2-7	TRBC2	CATRRDGGSYEQYF	TGTGCCACCAGAAGGGACGGGGGCTCCTACGAGCAGTACTTC	15	1	#1
GTACGTAGTCTAAAGA-1	CD4+ recently activated T	cmv	TRAV12-2	None	TRAJ31	TRAC	CAVILNNNARLMF	TGTGCCGTGATATTGAATAACAATGCCAGACTCATGTTT	6	TRBV6-5	TRBD1	TRBJ2-3	TRBC2	CASSYLQGTDTQYF	TGTGCCAGCAGTTATCTACAGGGAACAGATACGCAGTATTTT	12	1	#2
GTACGTATCGTGGGAA-1	CD4+ Cyotoxic T2	cmv	TRAV39	None	TRAJ48	TRAC	CAVDGGSFGNEKLTF	TGTGCCGTGGACGGAGGTAGCTTTGGAAATGAGAAATTAACCTTT	4	TRBV7-6	TRBD1	TRBJ2-6	TRBC2	CASSAWMGASAGANVLTF	TGTGCCAGCAGCGCCTGGATGGGGGCAAGCGCTGGGGCCAACGTCCTGACTTTC	7	1	unclear
GTACGTATCTTGCATT-1	Treg	cmv	TRAV35	None	TRAJ48	TRAC	CAGRSFGNEKLTF	TGTGCTGGGCGAAGCTTTGGAAATGAGAAATTAACCTTT	7	TRBV19	TRBD1	TRBJ2-1	TRBC1	CASRLGTGRGREQFF	TGTGCCAGTCGCCTAGGGACAGGGAGAGGCCGTGAGCAGTTCTTC	20	1	#2
GTACTCCAGGCTAGAC-1	Treg	cmv	TRAV13-2	None	TRAJ42	TRAC	CAERRSQGNLIF	TGTGCAGAGCGAAGAAGCCAAGGAAATCTCATCTTT	11	TRBV28	TRBD2	TRBJ2-3	TRBC1	CASSPNGFFLDTQYF	TGTGCCAGCAGCCCTAACGGGTTCTTTTTGGATACGCAGTATTTT	16	1	#1
GTACTCCAGTTACGGG-1	Treg	cmv	TRAV20	None	TRAJ6	TRAC	CAVQASGGSYIPTF	TGTGCTGTGCAGGCATCAGGAGGAAGCTACATACCTACATTT	9	TRBV9	TRBD2	TRBJ2-3	TRBC2	CASSDRRTHTDTQYF	TGTGCCAGCAGCGACCGTCGGACTCACACAGATACGCAGTATTTT	16	1	#1
GTACTCCGTCGGATCC-1	Treg	cmv	NA	NA	NA	NA	NA	NA	NA	TRBV6-3	None	TRBJ1-2	TRBC1	CASSSPTGTNYGYTF	TGTGCCAGCAGTTCCCCGACGGGCACTAACTATGGCTACACCTTC	11	1	unclear
GTACTCCTCAACGGGA-1	Treg	cmv	NA	NA	NA	NA	NA	NA	NA	TRBV29-1	TRBD2	TRBJ2-3	TRBC2	CSVGTTSGITDTQYF	TGCAGCGTTGGAACGACTAGCGGGATCACAGATACGCAGTATTTT	10	1	#1
GTACTCCTCTCGGACG-1	Treg	cmv	NA	NA	NA	NA	NA	NA	NA	TRBV5-6	TRBD1	TRBJ2-2	TRBC2	CASSRGQFTTGELFF	TGTGCCAGCAGCCGCGGACAGTTCACCACCGGGGAGCTGTTTTTT	3	1	#1
GTACTTTCACCTATCC-1	Treg	cmv	TRAV12-2	None	TRAJ54	TRAC	CAVNKVQGAQKLVF	TGTGCCGTGAACAAAGTTCAGGGAGCCCAGAAGCTGGTATTT	11	TRBV6-1	TRBD2	TRBJ2-5	TRBC2	CASSERVAGGPNQETQYF	TGTGCCAGCAGTGAGAGGGTAGCGGGAGGGCCTAACCAAGAGACCCAGTACTTC	2	1	#1
GTACTTTGTCACAAGG-1	Treg	cmv	TRAV9-2	None	TRAJ57	TRAC	CALYQGGSEKLVF	TGTGCTCTGTATCAGGGCGGATCTGAAAAGCTGGTCTTT	4	TRBV25-1	TRBD1	TRBJ2-7	TRBC2	CASSASNRGSYEQYF	TGTGCCAGCAGTGCGTCTAACAGGGGGTCTTACGAGCAGTACTTC	3	1	#1
GTACTTTTCCAAATGC-1	Treg	cmv	NA	NA	NA	NA	NA	NA	NA	TRBV4-2	TRBD2	TRBJ2-3	TRBC2	CASSQDWKVPDTQYF	TGTGCCAGCAGCCAAGATTGGAAGGTTCCTGATACGCAGTATTTT	17	1	#2
GTAGGCCGTAAGGGCT-1	Treg	cmv	TRAV13-2	None	TRAJ54	TRAC	CAENWQGAQKLVF	TGTGCAGAGAACTGGCAGGGAGCCCAGAAGCTGGTATTT	2	TRBV18	TRBD1	TRBJ1-1	TRBC1	CASSPPTGVAEAFF	TGTGCCAGCTCACCCCCGACAGGGGTGGCTGAAGCTTTCTTT	4	1	#1
GTAGTCACATGAACCT-1	Treg	cmv	TRAV36DV7	None	TRAJ45	TRAC	CAVAPGGADGLTF	TGTGCTGTGGCGCCAGGAGGTGCTGACGGACTCACCTTT	5	TRBV10-3	None	TRBJ1-1	TRBC1	CAISEFQIEAFF	TGTGCCATCAGTGAGTTTCAGATAGAAGCTTTCTTT	5	1	unclear
GTATCTTTCCTAGAAC-1	Treg	cmv	TRAV9-2	None	TRAJ34	TRAC	CALSDQNTDKLIF	TGTGCTCTGAGTGATCAGAACACCGACAAGCTCATCTTT	5	TRBV28	TRBD2	TRBJ2-7	TRBC2	CASSLPRTRADEQYF	TGTGCCAGCAGTTTACCCCGGACTAGAGCCGACGAGCAGTACTTC	35	1	unclear
GTATTCTGTCAGAATA-1	Treg	cmv	TRAV8-3	None	TRAJ43	None	CAVGARDNNDMRF	TGTGCTGTGGGTGCGCGGGATAACAATGACATGCGCTTT	7	TRBV4-2	TRBD2	TRBJ2-1	TRBC2	CASSLVLASNEQFF	TGTGCCAGCAGCCTTGTACTAGCGAGCAATGAGCAGTTCTTC	9	1	unclear
GTCAAGTAGGATATAC-1	Treg	cmv	TRAV17	None	TRAJ42	TRAC	CATGNYGGSQGNLIF	TGTGCTACGGGGAATTATGGAGGAAGCCAAGGAAATCTCATCTTT	7	TRBV30	TRBD2	TRBJ1-6	TRBC1	CAAPGINKSPLHF	TGTGCCGCTCCCGGGATAAACAAATCACCCCTCCACTTT	6	1	#1
GTCACAAAGACCTAGG-1	Treg	cmv	TRAV8-1	None	TRAJ30	TRAC	CAVNGNRDDKIIF	TGTGCCGTGAATGGGAACAGAGATGACAAGATCATCTTT	27	TRBV6-5	TRBD2	TRBJ2-1	TRBC2	CASSYSRLVIYEQFF	TGTGCCAGCAGTTACAGCCGACTAGTCATCTATGAGCAGTTCTTC	13	1	#1
GTCACAACACAACTGT-1	Treg	cmv	TRAV26-1	None	TRAJ37	TRAC	CIVTSGNTGKLIF	TGCATCGTCACCTCTGGCAACACAGGCAAACTAATCTTT	5	TRBV2	TRBD1	TRBJ2-7	TRBC2	CASRNGQVVEQYF	TGTGCCAGCAGAAACGGACAGGTCGTCGAGCAGTACTTC	13	1	unclear
GTCACAAGTAGCAAAT-1	Treg	cmv	TRAV34	None	TRAJ42	TRAC	CGADSMNYGGSQGNLIF	TGTGGAGCAGACTCCATGAATTATGGAGGAAGCCAAGGAAATCTCATCTTT	10	TRBV7-2	None	TRBJ1-2	TRBC1	CASSLRSSNGYTF	TGTGCCAGCAGCTTGAGGTCATCAAATGGCTACACCTTC	19	1	#2
GTCACAAGTTGATTCG-1	CD4+ central memory like T	cmv	TRAV26-1	None	TRAJ43	TRAC	CIVRYNNNDMRF	TGCATCGTCAGGTACAATAACAATGACATGCGCTTT	2	TRBV28	None	TRBJ2-7	TRBC1	CASSWKWSWGASYEQYF	TGTGCCAGCAGTTGGAAATGGTCGTGGGGTGCCTCCTACGAGCAGTACTTC	13	1	#1
GTCACGGAGCGTCAAG-1	CD4+ recently activated T	cmv	TRAV29DV5	None	TRAJ13	TRAC	CAASSGGYQKVTF	TGTGCAGCAAGTTCTGGGGGTTACCAGAAAGTTACCTTT	2	TRBV6-5	TRBD2	TRBJ2-3	TRBC2	CASSSGTSGDTQYF	TGTGCCAGCAGCTCTGGGACTAGCGGAGATACGCAGTATTTT	18	1	#1
GTCACGGAGTGCCAGA-1	Treg	cmv	TRAV26-2	None	TRAJ29	TRAC	CIPRGNTPLVF	TGCATCCCGAGGGGAAACACACCTCTTGTCTTT	20	TRBV10-3	TRBD1	TRBJ2-5	TRBC1	CAISQGQGARETQYF	TGTGCCATCAGCCAAGGACAGGGGGCGAGAGAGACCCAGTACTTC	10	1	unclear
GTCACGGTCGAGGTAG-1	Treg	cmv	TRAV16	None	TRAJ44	TRAC	CALSGRTGTASKLTF	TGTGCTCTAAGTGGCCGCACCGGCACTGCCAGTAAACTCACCTTT	8	TRBV20-1	TRBD2	TRBJ2-1	TRBC1	CSAQDWRASYNEQFF	TGCAGTGCTCAAGACTGGCGCGCCTCCTACAATGAGCAGTTCTTC	33	1	#2
GTCCTCAAGGTGTGGT-1	Treg	cmv	TRAV12-3	None	TRAJ52	TRAC	CSAGGTSYGKLTF	TGTTCGGCTGGTGGTACTAGCTATGGAAAGCTGACATTT	14	NA	NA	NA	NA	NA	NA	NA	1	unclear
GTCCTCAAGTTCGATC-1	CD4+ recently activated T	cmv	TRAV9-2	None	TRAJ53	TRAC	CALSDPRGGSNYKLTF	TGTGCTCTGAGTGACCCTAGGGGGGGTAGCAACTATAAACTGACATTT	1	TRBV28	TRBD1	TRBJ2-7	TRBC2	CASRRTGPSPSYEQYF	TGTGCCAGCAGGCGGACAGGACCTTCTCCCTCCTACGAGCAGTACTTC	19	1	#1
GTCCTCATCAACCAAC-1	Treg	cmv	TRAV8-3	None	TRAJ10	TRAC	CAVAPGGNKLTS	TGTGCTGTGGCCCCAGGAGGAAACAAACTCACCTCT	3	TRBV20-1	TRBD2	TRBJ1-1	TRBC1	CSARGSPSRGLRYTEAFF	TGCAGTGCTAGGGGGTCCCCCTCCAGGGGACTAAGGTACACTGAAGCTTTCTTT	1	1	unclear
GTCGGGTCAATCGGTT-1	CD4+ recently activated T	cmv	TRAV4	None	TRAJ9	TRAC	CLVGDRLTGGFKTIF	TGCCTCGTGGGTGACCGGCTTACTGGAGGCTTCAAAACTATCTTT	14	TRBV20-1	TRBD2	TRBJ2-3	TRBC2	CSARVGSGSTDTQYF	TGCAGTGCTAGAGTCGGTAGCGGGAGCACAGATACGCAGTATTTT	39	1	unclear
GTCGTAAAGGTGGGTT-1	CD4+ Cyotoxic T1	cmv	NA	NA	NA	NA	NA	NA	NA	TRBV20-1	TRBD1	TRBJ2-7	TRBC2	CSAIDTGFPTGYEQYF	TGCAGTGCTATTGATACAGGGTTTCCCACCGGCTACGAGCAGTACTTC	8	1	unclear
GTCGTAACACCGAAAG-1	Treg	cmv	TRAV38-2DV8	None	TRAJ54	TRAC	CAYRSAKGIGGAQKLVF	TGTGCTTATAGGAGCGCAAAAGGTATAGGGGGAGCCCAGAAGCTGGTATTT	9	TRBV12-3	None	TRBJ2-1	TRBC2	CASSLARRGNEQFF	TGTGCCAGCAGTTTAGCCCGCCGGGGCAATGAGCAGTTCTTC	11	1	unclear
GTCGTAACATAACCTG-1	Treg	cmv	TRAV5	None	TRAJ3	None	CAERRSSASKIIF	TGTGCAGAGAGAAGGAGCAGTGCTTCCAAGATAATCTTT	21	TRBV27	TRBD2	TRBJ2-7	TRBC2	CASSPMTGLAGPEQYF	TGTGCCAGCAGTCCCATGACGGGGCTAGCGGGCCCCGAGCAGTACTTC	30	1	#2
GTCGTAATCATGCAAC-1	Treg	cmv	TRAV17	None	TRAJ53	TRAC	CATGSGGSNYKLTF	TGTGCTACGGGAAGTGGAGGTAGCAACTATAAACTGACATTT	1	NA	NA	NA	NA	NA	NA	NA	1	#1
GTCTCGTCAGTATCTG-1	Treg	cmv	TRAV9-2	None	TRAJ23	TRAC	CALSDRNQGGKLIF	TGTGCTCTGAGTGATCGGAACCAGGGAGGAAAGCTTATCTTC	3	TRBV3-1	None	TRBJ2-7	TRBC2	CASSQVEDEQYF	TGTGCCAGCAGCCAAGTTGAAGACGAGCAGTACTTC	9	1	#1
GTCTTCGAGCCGCCTA-1	CD4+ recently activated T	cmv	TRAV34	None	TRAJ48	TRAC	CGAGDLINFGNEKLTF	TGTGGAGCGGGAGATTTGATTAACTTTGGAAATGAGAAATTAACCTTT	8	TRBV12-3	TRBD1	TRBJ2-7	TRBC1	CASMVRGAYEQYF	TGTGCCAGCATGGTTCGGGGGGCTTACGAGCAGTACTTC	26	1	#2
GTCTTCGCACAGCCCA-1	Treg	cmv	TRAV19	None	TRAJ53	TRAC	CALSPDRSNYKLTF	TGTGCTCTGAGCCCGGATCGTAGCAACTATAAACTGACATTT	6	TRBV28	TRBD1	TRBJ1-1	TRBC1	CASSLPPVQGRAFF	TGTGCCAGCAGTTTACCCCCCGTCCAGGGTAGAGCTTTCTTT	2	1	#1
GTGAAGGCAGGCGATA-1	CD4+ recently activated T	cmv	NA	NA	NA	NA	NA	NA	NA	TRBV12-3	TRBD2	TRBJ2-7	TRBC2	CASNFYPSVSYEQYF	TGTGCCAGCAATTTTTATCCTAGCGTCTCCTACGAGCAGTACTTC	4	1	unclear
GTGAAGGCAGTATCTG-1	CD4+ recently activated T	cmv	TRAV13-1	None	TRAJ42	TRAC	CAGGSQGNLIF	TGTGCAGGAGGAAGCCAAGGAAATCTCATCTTT	4	TRBV6-1	TRBD2	TRBJ2-2	TRBC1	CASESGALFTGELFF	TGTGCCAGCGAGAGCGGGGCTTTGTTCACCGGGGAGCTGTTTTTT	9	1	unclear
GTGAAGGGTAAGGGAA-1	Treg	cmv	NA	NA	NA	NA	NA	NA	NA	TRBV5-1	TRBD1	TRBJ2-1	TRBC2	CASSTPQGNEQFF	TGCGCCAGCAGCACACCCCAGGGGAATGAGCAGTTCTTC	10	1	#1
GTGAAGGGTCCATGAT-1	Treg	cmv	NA	NA	NA	NA	NA	NA	NA	TRBV7-2	TRBD2	TRBJ2-5	TRBC2	CASSLDGTAGRLETQYF	TGTGCCAGCAGCTTAGATGGCACAGCCGGGCGGCTCGAGACCCAGTACTTC	55	1	#1
GTGCATACACACTGCG-1	CD4+ central memory like T	cmv	TRAV19	None	TRAJ38	TRAC	CALIRWAGNNRKLIW	TGTGCTCTGATCCGGTGGGCTGGCAACAACCGTAAGCTGATTTGG	12	TRBV18	TRBD1	TRBJ2-6	TRBC2	CASSPPDISGANVLTF	TGTGCCAGCTCACCACCGGACATCTCTGGGGCCAACGTCCTGACTTTC	11	1	#1
GTGCATATCTACGAGT-1	CD4+ recently activated T	cmv	TRAV8-4	None	TRAJ23	TRAC	CAVSGRNQGGKLIF	TGTGCTGTGAGTGGACGGAACCAGGGAGGAAAGCTTATCTTC	16	TRBV20-1	TRBD2	TRBJ2-2	TRBC2	CSARDRLGLVSAGELFF	TGCAGTGCTAGAGATCGGTTGGGACTAGTGTCGGCCGGGGAGCTGTTTTTT	9	1	#1
GTGCGGTAGTATGACA-1	CD4+ recently activated T	cmv	NA	NA	NA	NA	NA	NA	NA	TRBV28	TRBD1	TRBJ2-7	TRBC2	CASRRTGPSPSYEQYF	TGTGCCAGCAGGCGGACAGGACCTTCTCCCTCCTACGAGCAGTACTTC	15	1	unclear
GTGCGGTGTGTCAATC-1	Treg	cmv	TRAV8-1	None	TRAJ4	TRAC	CAVRRGYNKLIF	TGTGCCGTGAGACGTGGCTACAATAAGCTGATTTTT	10	NA	NA	NA	NA	NA	NA	NA	1	unclear
GTGCTTCCAAGTCTAC-1	Treg	cmv	TRAV24	None	TRAJ29	TRAC	CASSGNSGNTPLVF	TGTGCCTCTTCTGGGAATTCAGGAAACACACCTCTTGTCTTT	4	TRBV2	TRBD2	TRBJ2-3	TRBC2	CASSEAAGETDTQYF	TGTGCCAGCAGTGAGGCTGCGGGGGAGACAGATACGCAGTATTTT	11	1	#2
GTGCTTCGTGATAAGT-1	Treg	cmv	NA	NA	NA	NA	NA	NA	NA	TRBV9	TRBD2	TRBJ2-1	TRBC1	CASSVEVDGGITNEQFF	TGTGCCAGCAGCGTAGAGGTTGACGGAGGTATCACCAATGAGCAGTTCTTC	19	1	#1
GTGCTTCTCAACGCTA-1	CD4+ Cyotoxic T1	cmv	NA	NA	NA	NA	NA	NA	NA	TRBV4-1	None	TRBJ2-7	TRBC2	CASSQEGGGSYEQYF	TGCGCCAGCAGCCAAGAGGGCGGCGGCTCCTACGAGCAGTACTTC	58	1	unclear
GTGCTTCTCAGTACGT-1	Treg	cmv	TRAV8-3	None	TRAJ22	TRAC	CAGALSHSGSARQLTF	TGTGCTGGGGCCCTGTCTCATTCTGGTTCTGCAAGGCAACTGACCTTT	3	TRBV7-2	TRBD1	TRBJ2-7	TRBC1	CASSLDSHGREQYF	TGTGCCAGCAGCTTAGACTCTCACGGTCGCGAGCAGTACTTC	48	1	#2
GTGTGCGAGAGTTGGC-1	CD4+ Cyotoxic T1	cmv	TRAV12-1	None	TRAJ13	TRAC	CVVKLNSGGYQKVTF	TGTGTGGTGAAGCTTAATTCTGGGGGTTACCAGAAAGTTACCTTT	3	TRBV5-1	TRBD1	TRBJ1-1	TRBC1	CASSSQGNTEAFF	TGCGCCAGCAGCTCCCAGGGGAACACTGAAGCTTTCTTT	3	1	#1
GTGTGCGAGGAGTTTA-1	CD4+ recently activated T	cmv	NA	NA	NA	NA	NA	NA	NA	TRBV5-1	TRBD1	TRBJ1-5	TRBC1	CASSLEGQGTNQPQHF	TGCGCCAGCAGCTTGGAAGGACAGGGCACAAATCAGCCCCAGCATTTT	2	1	unclear
GTGTGCGGTAGAGTGC-1	CD4+ central memory like T	cmv	TRAV23DV6	None	TRAJ33	TRAC	CAARPDSNYQLIW	TGTGCAGCAAGGCCGGATAGCAACTATCAGTTAATCTGG	10	TRBV6-3	None	TRBJ2-2	TRBC1	CASSYLHTGELFF	TGTGCCAGCAGTTACCTGCACACCGGGGAGCTGTTTTTT	25	1	unclear
GTTAAGCAGTAGCCGA-1	CD4+ central memory like T	cmv	TRAV8-3	None	TRAJ8	TRAC	CAVGPTGFQKLVF	TGTGCTGTGGGGCCCACAGGCTTTCAGAAACTTGTATTT	3	TRBV20-1	TRBD2	TRBJ2-3	TRBC2	CSAREAGDTQYF	TGCAGTGCTAGAGAAGCGGGAGATACGCAGTATTTT	20	1	#1
GTTACAGCAGAGCCAA-1	Treg	cmv	TRAV29DV5	None	TRAJ27	TRAC	CAASAQNTNAGKSTF	TGTGCAGCAAGCGCGCAGAACACCAATGCAGGCAAATCAACCTTT	12	TRBV6-6	TRBD1	TRBJ1-5	TRBC1	CASTQDRTNQPQHF	TGTGCCAGCACACAGGACAGGACAAATCAGCCCCAGCATTTT	20	1	#1
GTTCATTTCTCGTATT-1	Treg	cmv	TRAV41	None	TRAJ48	TRAC	CAVRLRRGNEKLTF	TGTGCTGTCAGATTAAGGAGAGGAAATGAGAAATTAACCTTT	3	TRBV11-1	TRBD1	TRBJ1-1	TRBC1	CASSSSRTAPQAFF	TGTGCCAGCAGCTCTTCCCGGACAGCTCCCCAAGCTTTCTTT	2	1	#1
GTTTCTAAGAGTAATC-1	Treg	cmv	TRAV9-2	None	TRAJ15	TRAC	CALKKAGTALIF	TGTGCTCTGAAGAAAGCAGGAACTGCTCTGATCTTT	13	TRBV4-2	TRBD1	TRBJ1-4	TRBC1	CASSPGAGRNEKLFF	TGTGCCAGCAGCCCTGGGGCAGGCCGTAATGAAAAACTGTTTTTT	1	1	#2
GTTTCTAGTTCGCTAA-1	Treg	cmv	TRAV17	None	TRAJ5	TRAC	CATDTGRRALTF	TGTGCTACGGACACGGGCAGGAGAGCACTTACTTTT	9	TRBV24-1	TRBD1	TRBJ2-4	TRBC2	CATSDEGIGGKNIQYF	TGTGCCACCAGTGATGAAGGGATTGGGGGCAAAAACATTCAGTACTTC	7	1	#1
TAAACCGAGAGGGCTT-1	Treg	cmv	NA	NA	NA	NA	NA	NA	NA	TRBV7-9	TRBD1	TRBJ1-1	TRBC1	CASSPEGGRNTEAFF	TGTGCCAGCAGCCCAGAGGGGGGGAGGAACACTGAAGCTTTCTTT	5	1	#3
TAAACCGAGTAGGTGC-1	Treg	cmv	NA	NA	NA	NA	NA	NA	NA	TRBV2	TRBD2	TRBJ1-3	TRBC1	CASRELGSSGNTIYF	TGTGCCAGCAGGGAACTCGGTAGCTCTGGAAACACCATATATTTT	3	1	#1
TAAGAGAGTGCCTGGT-1	Treg	cmv	TRAV35	None	TRAJ27	TRAC	CAGGNAGKSTF	TGTGCTGGGGGGAATGCAGGCAAATCAACCTTT	1	TRBV9	TRBD1	TRBJ2-5	TRBC1	CASSAGQGPGETQYF	TGTGCCAGCAGCGCGGGACAGGGGCCAGGGGAGACCCAGTACTTC	23	1	unclear
TAAGAGATCAAAGTAG-1	CD4+ recently activated T	cmv	TRAV29DV5	None	TRAJ35	TRAC	CAATGHKLI	TGTGCAGCAACCGGACATAAGCTCATA	1	TRBV6-3	TRBD2	TRBJ2-3	TRBC2	CASSYSGTSLEDTQYF	TGTGCCAGCAGTTACTCAGGGACTAGTCTCGAGGATACGCAGTATTTT	22	1	#1
TAAGCGTGTTACGCGC-1	CD4+ Cyotoxic T2	cmv	TRAV17	None	TRAJ58	TRAC	CATDAPSGSRLTF	TGTGCTACGGACGCGCCCAGTGGCTCTAGGTTGACCTTT	5	NA	NA	NA	NA	NA	NA	NA	1	#2
TAAGTGCAGCAGATCG-1	CD4+ recently activated T	cmv	NA	NA	NA	NA	NA	NA	NA	TRBV28	TRBD2	TRBJ2-1	TRBC2	CASSFRTSGRLNEQFF	TGTGCCAGCAGTTTTAGGACTAGCGGGAGATTAAATGAGCAGTTCTTC	16	1	#1
TAAGTGCAGCAGGTCA-1	Treg	cmv	TRAV9-2	None	TRAJ39	TRAC	CALANNAGNMLTF	TGTGCTCTCGCGAATAATGCAGGCAACATGCTCACCTTT	7	TRBV12-3	TRBD1	TRBJ1-4	TRBC1	CASTLQGSNEKLFF	TGTGCCAGCACCCTACAGGGGTCGAATGAAAAACTGTTTTTT	6	1	#1
TACAGTGTCGGAGCAA-1	Treg	cmv	TRAV23DV6	None	TRAJ15	TRAC	CAASGQAGTALIF	TGTGCAGCAAGCGGTCAGGCAGGAACTGCTCTGATCTTT	7	TRBV5-1	TRBD1	TRBJ1-1	TRBC1	CASSIDRGFEAFF	TGCGCCAGCAGCATAGACAGGGGGTTTGAAGCTTTCTTT	8	1	#1
TACCTATCACTATCTT-1	CD4+ central memory like T	cmv	TRAV8-4	None	TRAJ56	TRAC	CAVSDPNGANSKLTF	TGTGCTGTGAGTGACCCGAATGGAGCCAATAGTAAGCTGACATTT	5	TRBV5-1	None	TRBJ1-1	TRBC1	CASSLDGRLTEAFF	TGCGCCAGCAGCTTGGACGGCCGACTGACTGAAGCTTTCTTT	18	1	#1
TACCTTAAGCGGCTTC-1	CD4+ central memory like T	cmv	NA	NA	NA	NA	NA	NA	NA	TRBV5-1	TRBD2	TRBJ1-1	TRBC1	CASSLDGMNTEAFF	TGCGCCAGCAGCTTAGACGGGATGAACACTGAAGCTTTCTTT	7	1	unclear
TACGGATGTCGATTGT-1	CD4+ central memory like T	cmv	NA	NA	NA	NA	NA	NA	NA	TRBV30	TRBD1	TRBJ1-1	TRBC1	CAWRGDTRNTEAFF	TGTGCCTGGAGGGGGGATACACGGAACACTGAAGCTTTCTTT	22	1	unclear
TACGGGCCACTATCTT-1	CD4+ central memory like T	cmv	TRAV12-3	None	TRAJ13	TRAC	CAMSSPGGYQKVTF	TGTGCAATGAGCTCCCCTGGGGGTTACCAGAAAGTTACCTTT	1	TRBV9	None	TRBJ1-1	TRBC1	CASSVGLDSVAEAFF	TGTGCCAGCAGCGTAGGTTTAGACTCGGTCGCTGAAGCTTTCTTT	17	1	#2
TACGGTAAGCGCCTTG-1	Treg	cmv	NA	NA	NA	NA	NA	NA	NA	TRBV19	TRBD1	TRBJ2-5	TRBC1	CASSQPGRQETQYF	TGTGCCAGTAGTCAGCCGGGCAGGCAAGAGACCCAGTACTTC	4	1	#2
TACTCATTCAGGCCCA-1	Treg	cmv	TRAV17	None	TRAJ18	TRAC	CATTRRGSTLGRLYF	TGTGCTACGACTAGGAGAGGCTCAACCCTGGGGAGGCTATACTTT	1	TRBV29-1	TRBD1	TRBJ1-1	TRBC1	CSVGSTDTEAFF	TGCAGCGTGGGCTCGACAGACACTGAAGCTTTCTTT	18	1	unclear
TACTCATTCTTGAGAC-1	CD4+ recently activated T	cmv	NA	NA	NA	NA	NA	NA	NA	TRBV7-4	TRBD2	TRBJ2-7	TRBC2	CASSISGRAGEQYF	TGTGCCAGCAGCATTAGCGGGAGGGCAGGCGAGCAGTACTTC	5	1	#1
TACTCGCAGACTGGGT-1	Treg	cmv	TRAV17	None	TRAJ28	TRAC	CATYSGAGSYQLTF	TGTGCTACGTACTCTGGGGCTGGGAGTTACCAACTCACTTTC	4	TRBV6-3	TRBD2	TRBJ2-1	TRBC2	CASSSGIVQFF	TGTGCCAGCAGTAGCGGGATTGTGCAGTTCTTC	18	1	#1
TACTTACAGGACGAAA-1	Treg	cmv	NA	NA	NA	NA	NA	NA	NA	TRBV21-1	TRBD2	TRBJ1-1	TRBC1	CASSPRGMNTEAFF	TGTGCCAGCAGCCCTAGGGGGATGAACACTGAAGCTTTCTTT	3	1	unclear
TACTTACAGTCACGCC-1	Treg	cmv	TRAV3	None	TRAJ6	TRAC	CAVREASGGSYIPTF	TGTGCTGTGAGAGAGGCATCAGGAGGAAGCTACATACCTACATTT	25	NA	NA	NA	NA	NA	NA	NA	1	#2
TACTTACGTAGCGCAA-1	CD4+ recently activated T	cmv	TRAV29DV5	None	TRAJ49	TRAC	CAASASNTGNQFYF	TGTGCAGCAAGCGCGTCTAACACCGGTAACCAGTTCTATTTT	8	TRBV28	TRBD2	TRBJ2-3	TRBC1	CASSLASGGGADTQYF	TGTGCCAGCAGTTTAGCTAGCGGGGGAGGGGCAGATACGCAGTATTTT	20	1	unclear
TACTTACGTATAGGTA-1	Treg	cmv	NA	NA	NA	NA	NA	NA	NA	TRBV6-4	None	TRBJ2-2	TRBC2	CASSEGDTGELFF	TGTGCCAGCAGTGAGGGCGACACCGGGGAGCTGTTTTTT	7	1	unclear
TACTTACTCTGTGCAA-1	CD4+ recently activated T	cmv	TRAV4	None	TRAJ32	TRAC	CLVGPGGGATNKLIF	TGCCTCGTGGGTCCTGGTGGTGGTGCTACAAACAAGCTCATCTTT	3	TRBV11-3	TRBD1	TRBJ1-3	TRBC1	CASSLTGGPGNTIYF	TGTGCCAGCAGCTTAACAGGGGGTCCTGGAAACACCATATATTTT	3	1	#2
TACTTGTGTTTAGGAA-1	Treg	cmv	TRAV17	None	TRAJ23	TRAC	CATDQGGKLIF	TGTGCTACGGACCAGGGAGGAAAGCTTATCTTC	5	TRBV6-1	TRBD1	TRBJ2-7	TRBC2	CASSEAGQQGSYEQYF	TGTGCCAGCAGTGAAGCAGGTCAACAGGGCTCCTACGAGCAGTACTTC	13	1	#2
TAGACCAGTAATTGGA-1	Treg	cmv	TRAV36DV7	None	TRAJ37	TRAC	CAVISSNTGKLIF	TGTGCTGTTATCTCTAGCAACACAGGCAAACTAATCTTT	9	TRBV10-3	None	TRBJ2-1	TRBC1	CAISERGVDEQFF	TGTGCCATCAGTGAACGAGGAGTCGATGAGCAGTTCTTC	98	1	#2
TAGACCATCCGTAGTA-1	Treg	cmv	NA	NA	NA	NA	NA	NA	NA	TRBV5-1	None	TRBJ2-4	TRBC2	CASSQDQNIQYF	TGCGCCAGCAGCCAAGACCAAAACATTCAGTACTTC	16	1	#1
TAGAGCTGTCGCTTTC-1	CD4+ Cyotoxic T2	cmv	NA	NA	NA	NA	NA	NA	NA	TRBV20-1	None	TRBJ2-5	TRBC2	CSLRGRETQYF	TGCAGTCTTAGAGGACGGGAGACCCAGTACTTC	1	1	unclear
TAGCCGGTCTGTTGAG-1	CD4+ central memory like T	cmv	NA	NA	NA	NA	NA	NA	NA	TRBV10-3	TRBD2	TRBJ1-2	TRBC1	CAISESMVTRYGYTF	TGTGCCATCAGTGAGTCGATGGTAACACGCTATGGCTACACCTTC	14	1	unclear
TAGGCATGTTCGCTAA-1	Treg	cmv	TRAV2	None	TRAJ24	TRAC	CAVEDPWGSWGKLQF	TGTGCTGTGGAGGATCCGTGGGGCAGCTGGGGGAAATTGCAGTTT	2	TRBV14	TRBD2	TRBJ2-5	TRBC2	CASSPRTKGASGRAVETQYF	TGTGCCAGCAGCCCCAGGACGAAGGGGGCTAGCGGGAGGGCAGTGGAGACCCAGTACTTC	19	1	#1
TAGTGGTCACGACGAA-1	CD4+ recently activated T	cmv	NA	NA	NA	NA	NA	NA	NA	TRBV28	None	TRBJ2-4	TRBC2	CASMGSLAKNIQYF	TGTGCCAGCATGGGGTCCTTAGCCAAAAACATTCAGTACTTC	5	1	#1
TAGTGGTGTTAAGGGC-1	Treg	cmv	TRAV14DV4	None	TRAJ10	TRAC	CAMREIILTGGGNKLTF	TGTGCAATGAGAGAGATCATACTCACGGGAGGAGGAAACAAACTCACCTTT	8	TRBV20-1	TRBD2	TRBJ2-1	TRBC2	CSARQTSSGLYNEQFF	TGCAGTGCTAGACAGACTTCTAGCGGACTTTACAATGAGCAGTTCTTC	5	1	unclear
TAGTTGGAGATGTGTA-1	Treg	cmv	TRAV1-2	None	TRAJ20	TRAC	CAVVSNDYKLSF	TGTGCTGTCGTTTCTAACGACTACAAGCTCAGCTTT	5	TRBV4-2	TRBD2	TRBJ2-3	TRBC1	CASSQELAGGGDTQYF	TGTGCCAGCAGCCAAGAGCTAGCGGGAGGAGGGGATACGCAGTATTTT	27	1	#1
TAGTTGGCACGCATCG-1	CD4+ recently activated T	cmv	NA	NA	NA	NA	NA	NA	NA	TRBV5-1	None	TRBJ2-1	TRBC1	CASSFDLGNEQFF	TGCGCCAGCAGCTTTGACCTCGGGAATGAGCAGTTCTTC	16	1	#1
TAGTTGGCACTAAGTC-1	CD4+ recently activated T	cmv	NA	NA	NA	NA	NA	NA	NA	TRBV10-3	TRBD1	TRBJ2-7	TRBC2	CAITDRTGVNEQYF	TGTGCCATCACGGACCGGACAGGGGTGAACGAGCAGTACTTC	15	1	#2
TATCAGGCAAGAGTCG-1	CD4+ central memory like T	cmv	TRAV35	None	TRAJ36	TRAC	CAGPGANNLFF	TGTGCTGGGCCTGGGGCAAACAACCTCTTCTTT	2	TRBV11-2	None	TRBJ2-5	TRBC2	CASSLGVSPSKTQYF	TGTGCCAGCAGCTTAGGCGTCAGCCCGTCCAAGACCCAGTACTTC	9	1	#1
TATCTCAGTTTGACTG-1	Treg	cmv	TRAV19	None	TRAJ9	TRAC	CALSGINTGGFKTIF	TGTGCTCTGAGTGGGATCAATACTGGAGGCTTCAAAACTATCTTT	4	NA	NA	NA	NA	NA	NA	NA	1	#1
TATGCCCGTCCGAATT-1	Treg	cmv	TRAV40	None	TRAJ53	TRAC	CLLTSGGSNYKLTF	TGTCTTCTGACGAGTGGAGGTAGCAACTATAAACTGACATTT	8	TRBV7-3	TRBD1	TRBJ2-3	TRBC2	CASSLRPGQGSDTQYF	TGTGCCAGCAGCTTACGGCCGGGACAGGGTTCAGATACGCAGTATTTT	7	1	#1
TATGCCCTCAAACAAG-1	Treg	cmv	NA	NA	NA	NA	NA	NA	NA	TRBV29-1	TRBD2	TRBJ2-1	TRBC1	CSVDVGTSVEQFF	TGCAGCGTTGATGTCGGGACTAGCGTTGAGCAGTTCTTC	4	1	#1
TATTACCTCGAGAGCA-1	CD4+ Cyotoxic T2	cmv	NA	NA	NA	NA	NA	NA	NA	TRBV19	TRBD2	TRBJ1-1	None	CASSPAGLNTEAFF	TGTGCCAGTAGTCCGGCAGGCCTTAACACTGAAGCTTTCTTT	3	1	#1
TCACAAGAGCCACGCT-1	Treg	cmv	NA	NA	NA	NA	NA	NA	NA	TRBV20-1	TRBD2	TRBJ2-7	TRBC2	CSARKASGSYEQYF	TGCAGTGCTAGAAAGGCTAGCGGTTCCTACGAGCAGTACTTC	24	1	#1
TCACAAGAGCTACCTA-1	CD4+ Cyotoxic T1	cmv	TRAV29DV5	None	TRAJ31	TRAC	CAASENNNARLMF	TGTGCAGCAAGCGAGAATAACAATGCCAGACTCATGTTT	2	TRBV28	TRBD1	TRBJ1-2	TRBC1	CASSTNIYRVSYYGYTF	TGTGCCAGCAGTACCAATATCTACAGGGTTTCCTACTATGGCTACACCTTC	10	1	#1
TCACAAGCATCCAACA-1	Treg	cmv	TRAV14DV4	None	TRAJ43	TRAC	CAMREDNDMRF	TGTGCAATGAGAGAGGACAATGACATGCGCTTT	1	TRBV10-3	TRBD2	TRBJ2-1	TRBC2	CAIGSSGPYNEQFF	TGTGCCATCGGATCTAGCGGGCCCTACAATGAGCAGTTCTTC	7	1	#2
TCACGAAAGTCCAGGA-1	Treg	cmv	TRAV19	None	TRAJ10	TRAC	CALSFTGGGNKLTF	TGTGCTCTGAGTTTCACGGGAGGAGGAAACAAACTCACCTTT	10	TRBV7-2	TRBD2	TRBJ2-5	TRBC2	CASSLGPTSGQETQYF	TGTGCCAGCAGCTTAGGCCCGACTAGCGGACAAGAGACCCAGTACTTC	4	1	#1
TCACGAACAAGCCATT-1	Treg	cmv	NA	NA	NA	NA	NA	NA	NA	TRBV12-3	TRBD2	TRBJ1-1	TRBC1	CASSAGRTMNTEAFF	TGTGCCAGCAGTGCGGGACGGACGATGAACACTGAAGCTTTCTTT	17	1	unclear
TCACGAACACTCTGTC-1	Treg	cmv	TRAV5	None	TRAJ22	TRAC	CAGWGRQLTF	TGTGCAGGCTGGGGAAGGCAACTGACCTTT	2	TRBV12-3	TRBD1	TRBJ2-7	TRBC2	CASSWSDRASEQYF	TGTGCCAGCAGTTGGAGCGACAGGGCAAGCGAGCAGTACTTC	5	1	#1
TCAGATGAGCCACTAT-1	Treg	cmv	NA	NA	NA	NA	NA	NA	NA	TRBV28	TRBD1	TRBJ2-7	TRBC2	CASNRPGEAASYEQYF	TGTGCCAGCAACAGGCCGGGAGAGGCGGCCTCCTACGAGCAGTACTTC	3	1	#1
TCAGCAAGTCATGCAT-1	Treg	cmv	NA	NA	NA	NA	NA	NA	NA	TRBV4-2	TRBD2	TRBJ2-1	TRBC2	CASSLVLASNEQFF	TGTGCCAGCAGCCTTGTACTAGCGAGCAATGAGCAGTTCTTC	17	1	unclear
TCAGCAAGTGATGTGG-1	Treg	cmv	TRAV23DV6	None	TRAJ35	TRAC	CAASMGGFGNVLHC	TGTGCAGCAAGCATGGGAGGCTTTGGGAATGTGCTGCATTGC	4	TRBV10-2	TRBD2	TRBJ2-7	TRBC2	CASSDLGTAEQYF	TGCGCCAGCAGTGACTTAGGCACTGCCGAGCAGTACTTC	7	1	#1
TCAGCAATCAACACGT-1	CD4+ recently activated T	cmv	TRAV12-3	None	TRAJ49	TRAC	CAMSAVTGNQFYF	TGTGCAATGAGCGCGGTAACCGGTAACCAGTTCTATTTT	3	TRBV4-1	None	TRBJ1-1	TRBC1	CASSQGILRRSMNTEAFF	TGCGCCAGCAGCCAAGGAATCTTAAGGAGATCCATGAACACTGAAGCTTTCTTT	37	1	#2
TCAGCAATCTGGCGTG-1	Treg	cmv	TRAV19	None	TRAJ23	TRAC	CALKERKLIF	TGTGCTCTGAAGGAAAGAAAGCTTATCTTC	6	TRBV10-3	TRBD1	TRBJ2-3	TRBC1	CATAPGQGRAGAADTQYF	TGTGCCACCGCGCCGGGACAGGGGCGAGCGGGAGCGGCAGATACGCAGTATTTT	25	1	#3
TCAGGATGTGTCTGAT-1	Treg	cmv	TRAV38-1	None	TRAJ40	TRAC	CALSGTYKYIF	TGTGCTTTATCAGGAACCTACAAATACATCTTT	4	TRBV5-1	TRBD2	TRBJ2-3	TRBC2	CASSLLAGEEGTDTQYF	TGCGCCAGCAGCTTACTAGCGGGAGAGGAGGGCACAGATACGCAGTATTTT	21	1	#1
TCAGGTACATACCATG-1	Treg	cmv	TRAV12-3	None	TRAJ39	TRAC	CAMMGNAGNMLTF	TGTGCAATGATGGGAAATGCAGGCAACATGCTCACCTTT	10	TRBV27	TRBD2	TRBJ2-3	TRBC2	CASSLTSGRATDTQYF	TGTGCCAGCAGTTTGACTAGCGGGAGGGCAACAGATACGCAGTATTTT	22	1	#1
TCAGGTACATCCTTGC-1	Treg	cmv	TRAV14DV4	None	TRAJ13	TRAC	CAMREAMNSGGYQKVTF	TGTGCAATGAGAGAGGCTATGAATTCTGGGGGTTACCAGAAAGTTACCTTT	4	TRBV6-5	TRBD2	TRBJ2-2	TRBC2	CTSVPAVRVEGKPGGPGSGELFF	TGTACTTCTGTGCCAGCAGTTAGAGTGGAGGGCAAACCGGGAGGGCCCGGGTCCGGGGAGCTGTTTTTT	1	1	#2
TCATTACCACAGTCGC-1	CD4+ recently activated T	cmv	TRAV5	None	TRAJ6	TRAC	CAPSGGSYIPTF	TGTGCCCCATCAGGAGGAAGCTACATACCTACATTT	7	TRBV19	TRBD2	TRBJ2-5	TRBC2	CASSIGVGEGTQYF	TGTGCCAGTAGTATAGGCGTAGGCGAGGGGACCCAGTACTTC	9	1	unclear
TCATTACGTTTGCATG-1	Treg	cmv	NA	NA	NA	NA	NA	NA	NA	TRBV6-5	TRBD1	TRBJ1-1	TRBC1	CASSEPGTGLGGTEAFF	TGTGCCAGCAGTGAACCCGGGACAGGGTTGGGGGGCACTGAAGCTTTCTTT	6	1	#1
TCATTACTCACTATTC-1	CD4+ recently activated T	cmv	NA	NA	NA	NA	NA	NA	NA	TRBV5-4	TRBD2	TRBJ2-7	TRBC2	CASSREPDSYEQYF	TGTGCCAGCAGCCGAGAGCCAGACTCCTACGAGCAGTACTTC	8	1	unclear
TCATTACTCTGGGCCA-1	CD4+ recently activated T	cmv	TRAV36DV7	None	TRAJ29	TRAC	CAVDKNSGNTPLVF	TGTGCTGTGGACAAAAATTCAGGAAACACACCTCTTGTCTTT	5	TRBV6-1	TRBD1	TRBJ2-3	TRBC2	CASSGSPGLTQYF	TGTGCCAGCAGCGGAAGCCCGGGGCTTACGCAGTATTTT	14	1	unclear
TCATTTGAGACTACAA-1	Treg	cmv	NA	NA	NA	NA	NA	NA	NA	TRBV27	TRBD2	TRBJ2-1	TRBC2	CASSTPSGRANNEQFF	TGTGCCAGCAGTACCCCTAGCGGGAGGGCGAACAATGAGCAGTTCTTC	4	1	#1
TCCACACAGGCCCTTG-1	Treg	cmv	TRAV1-1	None	TRAJ13	TRAC	CAVRDPDSGGYQKVTF	TGCGCTGTGAGAGATCCGGATTCTGGGGGTTACCAGAAAGTTACCTTT	3	TRBV12-3	TRBD2	TRBJ1-3	TRBC1	CASREGGSGNTIYF	TGTGCCAGCAGAGAGGGAGGCTCTGGAAACACCATATATTTT	9	1	#2
TCCACACCACAACTGT-1	Treg	cmv	TRAV16	None	TRAJ31	TRAC	CALSGSINARLMF	TGTGCTCTAAGTGGAAGTATTAATGCCAGACTCATGTTT	2	TRBV29-1	TRBD1	TRBJ2-1	TRBC2	CSVVVSTGSSYNEQFF	TGCAGCGTTGTCGTTTCTACAGGGAGCTCCTACAATGAGCAGTTCTTC	13	1	#1
TCCACACGTAATTGGA-1	CD4+ recently activated T	cmv	NA	NA	NA	NA	NA	NA	NA	TRBV21-1	None	TRBJ2-7	TRBC2	CQQHRTLYEQYF	TGCCAGCAGCACCGGACCCTATACGAGCAGTACTTC	4	1	#1
TCCACACGTCACAAGG-1	Treg	cmv	NA	NA	NA	NA	NA	NA	NA	TRBV21-1	TRBD1	TRBJ2-7	TRBC2	CASSKVVGGGGSYEQYF	TGTGCCAGCAGCAAAGTCGTGGGCGGTGGGGGTTCCTACGAGCAGTACTTC	4	1	#1
TCCCGATAGATGCCTT-1	Treg	cmv	TRAV17	None	TRAJ28	TRAC	CVISGAGSYQLTF	TGTGTTATCTCTGGGGCTGGGAGTTACCAACTCACTTTC	3	TRBV20-1	TRBD1	TRBJ2-1	TRBC2	CSATQGGARVDEQFF	TGCAGTGCTACCCAGGGGGGGGCGCGGGTAGATGAGCAGTTCTTC	49	1	#1
TCCCGATAGTTTCCTT-1	Treg	cmv	TRAV21	None	TRAJ38	TRAC	CAVSNAGNNRKLIW	TGTGCTGTCAGTAATGCTGGCAACAACCGTAAGCTGATTTGG	2	NA	NA	NA	NA	NA	NA	NA	1	#1
TCCCGATCAACACCCG-1	Treg	cmv	NA	NA	NA	NA	NA	NA	NA	TRBV12-3	TRBD1	TRBJ2-5	TRBC1	CASSSRQGARETQYF	TGTGCCAGCAGTTCTAGACAGGGGGCGCGAGAGACCCAGTACTTC	11	1	#2
TCCCGATCAAGGTGTG-1	CD4+ central memory like T	cmv	NA	NA	NA	NA	NA	NA	NA	TRBV29-1	None	TRBJ2-5	TRBC2	CSVETVRTQYF	TGCAGCGTTGAAACCGTACGGACCCAGTACTTC	3	1	unclear
TCCCGATCAGTCAGCC-1	Treg	cmv	TRAV12-3	None	TRAJ10	TRAC	CATFAGGGNKLTF	TGTGCAACCTTCGCGGGAGGAGGAAACAAACTCACCTTT	4	TRBV4-1	TRBD1	TRBJ1-6	TRBC1	CASSQEQTVRGSPLHF	TGCGCCAGCAGCCAAGAGCAGACAGTGAGGGGTTCACCCCTCCACTTT	31	1	#2
TCCCGATCATGGTTGT-1	Treg	cmv	TRAV26-1	None	TRAJ26	TRAC	CIVRLNYGQNFVF	TGCATCGTCAGACTTAACTATGGTCAGAATTTTGTCTTT	3	TRBV4-2	TRBD2	TRBJ2-4	TRBC1	CASSQGGLFDIQYF	TGTGCCAGCAGCCAAGGGGGACTTTTTGACATTCAGTACTTC	45	1	#1
TCCCGATTCCTACAGA-1	CD4+ recently activated T	cmv	TRAV26-1	None	TRAJ53	TRAC	CIVQVVGSNYKLTF	TGCATCGTGCAGGTGGTGGGTAGCAACTATAAACTGACATTT	6	NA	NA	NA	NA	NA	NA	NA	1	unclear
TCCCGATTCTAAGCCA-1	Treg	cmv	TRAV26-1	None	TRAJ36	TRAC	CIVRVLQTGANNLFF	TGCATCGTCAGAGTCCTACAAACTGGGGCAAACAACCTCTTCTTT	4	TRBV15	TRBD1	TRBJ1-4	TRBC1	CATSRDGGTGGEKLFF	TGTGCCACCAGCAGAGATGGGGGGACAGGAGGCGAAAAACTGTTTTTT	2	1	#1
TCGAGGCTCTACTCAT-1	Treg	cmv	NA	NA	NA	NA	NA	NA	NA	TRBV6-1	TRBD2	TRBJ2-1	TRBC2	CASSEDGLVGFF	TGTGCCAGCAGTGAAGATGGCCTAGTGGGGTTCTTC	21	1	#1
TCGCGAGCAAGAGTCG-1	CD4+ recently activated T	cmv	NA	NA	NA	NA	NA	NA	NA	TRBV28	None	TRBJ2-7	TRBC2	CASSLTVHQSIPHEQYF	TGTGCCAGCAGTTTAACGGTTCATCAATCCATCCCCCACGAGCAGTACTTC	19	1	unclear
TCGCGTTCAAAGCGGT-1	CD4+ recently activated T	cmv	NA	NA	NA	NA	NA	NA	NA	TRBV4-1	None	TRBJ1-4	TRBC1	CASSRGSRNEKLFF	TGCGCCAGCAGCCGAGGGTCTCGGAATGAAAAACTGTTTTTT	34	1	unclear
TCGCGTTTCTCAAACG-1	CD4+ recently activated T	cmv	NA	NA	NA	NA	NA	NA	NA	TRBV5-5	TRBD2	TRBJ1-5	TRBC1	CASSLSPPGYSNQPQHF	TGTGCCAGCAGCTTGAGCCCTCCGGGATATAGCAATCAGCCCCAGCATTTT	15	1	#1
TCGGTAATCGGTTAAC-1	Treg	cmv	NA	NA	NA	NA	NA	NA	NA	TRBV24-1	TRBD2	TRBJ2-1	TRBC2	CATSDVTSGSLNEQFF	TGTGCCACCAGTGACGTGACTAGCGGGAGCCTCAATGAGCAGTTCTTC	4	1	#1
TCGTACCCACGAAATA-1	Treg	cmv	NA	NA	NA	NA	NA	NA	NA	TRBV20-1	TRBD1	TRBJ2-5	TRBC2	CSARAGGAGRETQYF	TGCAGTGCTAGAGCCGGGGGCGCGGGCAGAGAGACCCAGTACTTC	8	1	#2
TCGTACCTCGGCATCG-1	CD4+ Cyotoxic T1	cmv	TRAV13-2	None	TRAJ15	TRAC	CAENQAGTALIF	TGTGCAGAGAACCAGGCAGGAACTGCTCTGATCTTT	2	TRBV6-5	None	TRBJ1-4	TRBC1	CASSLTASTNEKLFF	TGTGCCAGCAGCTTGACCGCCTCAACTAATGAAAAACTGTTTTTT	9	1	unclear
TCGTAGACACCGAAAG-1	CD4+ recently activated T	cmv	TRAV41	None	TRAJ29	TRAC	CAVSSGNTPLVF	TGTGCTGTCAGTTCAGGAAACACACCTCTTGTCTTT	3	TRBV28	TRBD2	TRBJ1-2	TRBC1	CASSLLRDGYGYTF	TGTGCCAGCAGTTTACTCCGGGACGGGTATGGCTACACCTTC	26	1	unclear
TCTATTGAGATGCCAG-1	Treg	cmv	NA	NA	NA	NA	NA	NA	NA	TRBV27	TRBD1	TRBJ2-1	TRBC2	CASRDTGGNEQFF	TGTGCCAGCAGGGATACAGGGGGCAATGAGCAGTTCTTC	16	1	#1
TCTATTGAGCCGGTAA-1	CD4+ central memory like T	cmv	TRAV8-4	None	TRAJ52	TRAC	CAVSAGGTSYGKLTF	TGTGCTGTGAGTGCTGGTGGTACTAGCTATGGAAAGCTGACATTT	14	TRBV2	None	TRBJ2-5	TRBC1	CASSEASLRETQYF	TGTGCCAGCAGTGAAGCAAGTCTAAGAGAGACCCAGTACTTC	10	1	#2
TCTATTGGTCCGAAGA-1	Treg	cmv	NA	NA	NA	NA	NA	NA	NA	TRBV14	TRBD1	TRBJ1-1	TRBC1	CASSQVGTATEAFF	TGTGCCAGCAGCCAAGTCGGAACAGCCACTGAAGCTTTCTTT	5	1	#2
TCTATTGGTGTTTGTG-1	Treg	cmv	TRAV35	None	TRAJ42	TRAC	CAGYYGGSQGNLIF	TGTGCTGGGTATTATGGAGGAAGCCAAGGAAATCTCATCTTT	4	TRBV19	None	TRBJ1-1	TRBC1	CASSDGPPKRAFF	TGTGCCAGTAGTGACGGGCCTCCTAAAAGGGCTTTCTTT	17	1	#2
TCTCATAAGTCCTCCT-1	Treg	cmv	TRAV38-1	None	TRAJ54	TRAC	CAFMKHAPQGAQKLVF	TGTGCTTTCATGAAGCATGCTCCTCAGGGAGCCCAGAAGCTGGTATTT	9	TRBV19	None	TRBJ1-1	TRBC1	CASSIPMNTEAFF	TGTGCCAGTAGTATCCCCATGAACACTGAAGCTTTCTTT	10	1	#1
TCTCTAAAGGGTATCG-1	Treg	cmv	TRAV12-1	None	TRAJ38	TRAC	CVVVNAGNNRKLIW	TGTGTGGTGGTAAATGCTGGCAACAACCGTAAGCTGATTTGG	1	TRBV7-7	TRBD1	TRBJ2-2	TRBC1	CASSPQGAGELFF	TGTGCTAGCAGCCCGCAGGGTGCCGGGGAGCTGTTTTTT	7	1	#1
TCTCTAATCTCTTGAT-1	CD4+ recently activated T	cmv	NA	NA	NA	NA	NA	NA	NA	TRBV18	TRBD1	TRBJ2-5	TRBC1	CASSPDRGHPQGETQYF	TGTGCCAGCTCACCGGACAGGGGGCACCCCCAAGGAGAGACCCAGTACTTC	2	1	#2
TCTGAGAGTGCGAAAC-1	Treg	cmv	NA	NA	NA	NA	NA	NA	NA	TRBV11-3	TRBD2	TRBJ2-1	TRBC2	CASSFSETSGGQFF	TGTGCCAGCAGCTTTTCTGAGACTAGCGGGGGGCAGTTCTTC	62	1	unclear
TCTGAGATCGTGACAT-1	Treg	cmv	TRAV14DV4	None	TRAJ49	TRAC	CAMRESGVGNQFYF	TGTGCAATGAGAGAGAGCGGCGTGGGTAACCAGTTCTATTTT	8	TRBV20-1	None	TRBJ1-2	TRBC1	CSARDWDINYGYTF	TGCAGTGCTAGAGACTGGGATATTAACTATGGCTACACCTTC	12	1	unclear
TCTGGAAAGCGACGTA-1	CD4+ recently activated T	cmv	TRAV12-3	None	TRAJ28	TRAC	CAMIRLGVTNSLS	TGTGCAATGATAAGGCTGGGAGTTACCAACTCACTTTCG	1	TRBV7-2	TRBD1	TRBJ2-1	TRBC2	CASSLGAGGVYNEQFF	TGTGCCAGCAGCCTAGGGGCGGGGGGCGTATACAATGAGCAGTTCTTC	12	1	#1
TCTGGAAAGGCAATTA-1	Treg	cmv	NA	NA	NA	NA	NA	NA	NA	TRBV7-9	TRBD2	TRBJ2-7	TRBC1	CASSLLGSLDEQYF	TGTGCCAGCAGCCTGCTCGGGAGTCTTGACGAGCAGTACTTC	13	1	#2
TCTGGAATCTTCAACT-1	Treg	cmv	TRAV36DV7	None	TRAJ27	TRAC	CAVRVNTNAGKSTF	TGTGCTGTGAGGGTAAACACCAATGCAGGCAAATCAACCTTT	2	TRBV10-3	TRBD1	TRBJ2-5	TRBC2	CAISTGGEETQYF	TGTGCCATCAGTACAGGGGGCGAAGAGACCCAGTACTTC	19	1	#1
TCTTTCCTCCGAACGC-1	Treg	cmv	TRAV27	None	TRAJ42	TRAC	CAGEGGSQGNLIF	TGTGCAGGAGAAGGAGGAAGCCAAGGAAATCTCATCTTT	11	NA	NA	NA	NA	NA	NA	NA	1	unclear
TGAAAGAGTTTAGGAA-1	Treg	cmv	TRAV41	None	TRAJ48	TRAC	CAVLNFGNEKLTF	TGTGCTGTTCTCAACTTTGGAAATGAGAAATTAACCTTT	4	TRBV11-1	TRBD2	TRBJ2-4	TRBC2	CASSGGLAGGPRVQYF	TGTGCCAGCAGCGGAGGACTAGCGGGAGGGCCGAGAGTTCAGTACTTC	11	1	#1
TGACGGCTCTAGCACA-1	CD4+ recently activated T	cmv	TRAV8-3	None	TRAJ33	TRAC	CAVGASNYQLIW	TGTGCTGTGGGTGCGAGCAACTATCAGTTAATCTGG	3	TRBV6-5	TRBD1	TRBJ2-7	TRBC2	CASSYRGQGSYEQYF	TGTGCCAGCAGTTACCGGGGACAGGGCTCCTACGAGCAGTACTTC	6	1	#2
TGACTAGAGGGCTCTC-1	Treg	cmv	NA	NA	NA	NA	NA	NA	NA	TRBV28	TRBD1	TRBJ2-2	TRBC2	CASRRGGTGELFF	TGTGCCAGCAGGAGAGGGGGCACCGGGGAGCTGTTTTTT	10	1	#1
TGACTAGAGTCTCCTC-1	Treg	cmv	TRAV13-2	None	TRAJ17	TRAC	CAEKGGSGAAGNKLTF	TGTGCAGAGAAAGGGGGGTCCGGGGCTGCAGGCAACAAGCTAACTTTT	12	TRBV5-1	TRBD2	TRBJ2-5	TRBC1	CASSPTSGSVRETQYF	TGCGCCAGCAGCCCGACTAGCGGGAGCGTTCGAGAGACCCAGTACTTC	19	1	#1
TGACTAGTCTGTCTAT-1	CD4+ central memory like T	cmv	TRAV8-2	None	TRAJ32	TRAC	CVVRGGGATNKLIF	TGTGTTGTGAGAGGGGGTGGTGCTACAAACAAGCTCATCTTT	3	TRBV25-1	None	TRBJ2-7	TRBC2	CASSVVGEQYF	TGTGCCAGCAGCGTTGTCGGCGAGCAGTACTTC	27	1	#1
TGACTTTCAGGATCGA-1	CD4+ central memory like T	cmv	TRAV8-6	None	TRAJ5	TRAC	CAVSDQAGRRALTF	TGTGCTGTGAGTGATCAAGCGGGCAGGAGAGCACTTACTTTT	11	TRBV12-3	TRBD2	TRBJ2-7	TRBC2	CASSWEASYEQYF	TGTGCCAGCAGTTGGGAGGCGAGCTACGAGCAGTACTTC	2	1	#1
TGACTTTCAGGGCATA-1	Treg	cmv	TRAV34	None	TRAJ42	TRAC	CGADSMNYGGSQGNLIF	TGTGGAGCAGACTCCATGAATTATGGAGGAAGCCAAGGAAATCTCATCTTT	2	TRBV7-2	TRBD2	TRBJ1-5	TRBC1	CASSLVGLGNQPQHF	TGTGCCAGCAGCTTAGTGGGACTGGGAAATCAGCCCCAGCATTTT	22	1	unclear
TGACTTTGTCTCAACA-1	CD4+ recently activated T	cmv	TRAV1-1	None	TRAJ15	TRAC	CAVGQAGTALIF	TGCGCTGTGGGCCAGGCAGGAACTGCTCTGATCTTT	12	TRBV7-2	TRBD1	TRBJ1-4	TRBC1	CASKPGQGNEKLFF	TGTGCCAGCAAACCGGGACAGGGGAATGAAAAACTGTTTTTT	26	1	#2
TGACTTTTCTCTTATG-1	Treg	cmv	TRAV8-3	None	TRAJ17	TRAC	CAVVHRGIKAAGNKLTF	TGTGCTGTGGTGCACCGGGGGATCAAAGCTGCAGGCAACAAGCTAACTTTT	3	TRBV6-5	TRBD1	TRBJ2-5	TRBC2	CASRNRGQETQYF	TGTGCCAGCAGAAACAGGGGACAAGAGACCCAGTACTTC	11	1	unclear
TGAGAGGCAGTCGATT-1	CD4+ recently activated T	cmv	TRAV12-3	None	TRAJ6	TRAC	CAMTQRGSYIPTF	TGTGCAATGACCCAGAGGGGAAGCTACATACCTACATTT	2	TRBV7-7	TRBD1	TRBJ2-5	TRBC2	CASSRDRMSETQYF	TGTGCTAGCAGCCGGGACAGGATGTCAGAGACCCAGTACTTC	29	1	#2
TGAGAGGTCTGCTGCT-1	Treg	cmv	TRAV6	None	TRAJ40	TRAC	CALDDRCYKTYKYIF	TGTGCTCTAGACGACAGATGCTATAAAACCTACAAATACATCTTT	1	TRBV20-1	TRBD2	TRBJ2-1	TRBC2	CSAGTSGPHNEQFF	TGCAGTGCTGGGACTAGCGGGCCCCACAATGAGCAGTTCTTC	5	1	unclear
TGAGAGGTCTTACCTA-1	CD4+ recently activated T	cmv	TRAV12-2	None	TRAJ26	TRAC	CAVKDYGQNFVF	TGTGCCGTGAAAGACTATGGTCAGAATTTTGTCTTT	12	TRBV7-2	TRBD1	TRBJ1-2	TRBC1	CASSNGAGAPGVTF	TGTGCCAGCTCAAATGGGGCAGGGGCCCCGGGAGTCACCTTC	42	1	unclear
TGAGCATAGGCTAGCA-1	Treg	cmv	NA	NA	NA	NA	NA	NA	NA	TRBV4-1	TRBD2	TRBJ2-1	TRBC2	CASSRPGTRPFF	TGCGCCAGCAGCCGCCCCGGGACGAGGCCATTCTTC	41	1	unclear
TGAGCATCACTACAGT-1	Treg	cmv	TRAV20	None	TRAJ52	TRAC	CAVLLSAGGTSYGKLTF	TGTGCTGTGCTGCTTAGTGCTGGTGGTACTAGCTATGGAAAGCTGACATTT	6	NA	NA	NA	NA	NA	NA	NA	1	#1
TGAGCCGAGCTTTGGT-1	Treg	cmv	TRAV25	None	TRAJ47	TRAC	CAGREYGNKLVF	TGTGCGGGAAGGGAATATGGAAACAAACTGGTCTTT	4	TRBV6-5	TRBD2	TRBJ2-1	TRBC2	CASSTTSGGYNEQFF	TGTGCCAGCAGTACCACTAGCGGGGGTTACAATGAGCAGTTCTTC	7	1	unclear
TGAGCCGCACAACTGT-1	Treg	cmv	TRAV26-2	None	TRAJ40	TRAC	CILTSGTYKYIF	TGCATCCTTACCTCAGGAACCTACAAATACATCTTT	5	TRBV10-3	TRBD1	TRBJ2-4	TRBC2	CAISESATGVKNIQYF	TGTGCCATCAGTGAGTCCGCGACAGGGGTGAAAAACATTCAGTACTTC	2	1	#1
TGAGCCGCACTTAAGC-1	Treg	cmv	NA	NA	NA	NA	NA	NA	NA	TRBV6-1	None	TRBJ2-5	TRBC2	CASSWTEQETQYF	TGTGCCAGCAGCTGGACGGAGCAAGAGACCCAGTACTTC	15	1	#2
TGAGCCGTCGCGCCAA-1	CD4+ central memory like T	cmv	TRAV4	None	TRAJ30	TRAC	CLVGPLMMNRDDKIIF	TGCCTCGTGGGTCCCCTCATGATGAACAGAGATGACAAGATCATCTTT	6	TRBV29-1	TRBD2	TRBJ2-7	TRBC1	CSVEGLAGSEQYF	TGCAGCGTTGAGGGACTAGCGGGAAGTGAGCAGTACTTC	10	1	#1
TGAGGGAAGCGTGAAC-1	CD4+ recently activated T	cmv	TRAV13-1	None	TRAJ16	TRAC	CAASINGQKLLF	TGTGCAGCAAGTATAAATGGCCAGAAGCTGCTCTTT	7	NA	NA	NA	NA	NA	NA	NA	1	#2
TGAGGGACACGAAATA-1	Treg	cmv	TRAV9-2	None	TRAJ42	TRAC	CALSDSGGSQGNLIF	TGTGCTCTGAGTGATAGTGGAGGAAGCCAAGGAAATCTCATCTTT	7	NA	NA	NA	NA	NA	NA	NA	1	#2
TGAGGGATCACCAGGC-1	Treg	cmv	NA	NA	NA	NA	NA	NA	NA	TRBV24-1	TRBD2	TRBJ2-3	TRBC1	CATSREGSNTQYF	TGTGCCACCAGCCGGGAGGGCTCGAATACGCAGTATTTT	3	1	#1
TGAGGGATCACTCCTG-1	CD4+ recently activated T	cmv	TRAV21	None	TRAJ21	TRAC	CAVVVGDFNKFYF	TGTGCTGTGGTAGTGGGGGACTTCAACAAATTTTACTTT	5	TRBV5-4	None	TRBJ2-2	TRBC2	CASSFSTGELFF	TGTGCCAGCAGCTTTAGTACCGGGGAGCTGTTTTTT	19	1	#1
TGATTTCAGTAGCGGT-1	CD4+ recently activated T	cmv	NA	NA	NA	NA	NA	NA	NA	TRBV3-1	TRBD1	TRBJ2-2	TRBC2	CASSQDWRQGLFF	TGTGCCAGCAGCCAAGATTGGAGACAGGGCCTGTTTTTT	14	1	#1
TGCCAAACAACACGCC-1	CD4+ central memory like T	cmv	TRAV38-2DV8	None	TRAJ53	TRAC	CAYRYYSGGSNYKLTF	TGTGCTTATAGGTACTATAGTGGAGGTAGCAACTATAAACTGACATTT	6	TRBV9	TRBD1	TRBJ2-1	TRBC2	CASSVRDRGDEQFF	TGTGCCAGCAGCGTCCGGGACAGGGGGGATGAGCAGTTCTTC	13	1	unclear
TGCCCATAGCTAGTCT-1	Treg	cmv	NA	NA	NA	NA	NA	NA	NA	TRBV4-3	None	TRBJ2-5	TRBC2	CASSQDKGTQYF	TGCGCCAGCAGCCAAGATAAGGGGACCCAGTACTTC	25	1	#2
TGCCCATGTGCTGTAT-1	Treg	cmv	TRAV25	None	TRAJ52	TRAC	CAGRYAGGTSYGKLTF	TGTGCAGGGAGGTACGCTGGTGGTACTAGCTATGGAAAGCTGACATTT	2	TRBV2	None	TRBJ2-1	TRBC2	CASTLINEQFF	TGTGCCAGCACCCTCATTAATGAGCAGTTCTTC	10	1	unclear
TGCCCATGTTGCGCAC-1	Treg	cmv	TRAV10	None	TRAJ10	TRAC	CVVSGLTGGGNKLTF	TGTGTGGTGAGCGGGCTCACGGGAGGAGGAAACAAACTCACCTTT	5	TRBV4-2	TRBD1	TRBJ1-4	TRBC1	CASSQEMKGWNEKLFF	TGTGCCAGCAGCCAAGAAATGAAAGGGTGGAATGAAAAACTGTTTTTT	14	1	#2
TGCCCTATCCGCATAA-1	CD4+ recently activated T	cmv	TRAV9-2	None	TRAJ49	TRAC	CALISTNTGNQFYF	TGTGCTCTGATTTCAACGAACACCGGTAACCAGTTCTATTTT	4	TRBV12-5	TRBD1	TRBJ2-5	TRBC2	CASGDGGDQETQYF	TGTGCTAGTGGCGACGGGGGGGACCAAGAGACCCAGTACTTC	5	1	#2
TGCCCTATCTAACGGT-1	Treg	cmv	TRAV26-1	None	TRAJ45	TRAC	CIDPRGGADGLTF	TGCATCGACCCCAGAGGAGGTGCTGACGGACTCACCTTT	2	NA	NA	NA	NA	NA	NA	NA	1	unclear
TGCGCAGTCAGTACGT-1	CD4+ central memory like T	cmv	NA	NA	NA	NA	NA	NA	NA	TRBV10-3	TRBD1	TRBJ2-6	TRBC2	CAISESGTGANVLTF	TGTGCCATCAGTGAATCGGGGACAGGGGCCAACGTCCTGACTTTC	2	1	#1
TGCGCAGTCCGATATG-1	Treg	cmv	NA	NA	NA	NA	NA	NA	NA	TRBV20-1	TRBD1	TRBJ2-4	TRBC2	CSARTGSVGSF	TGCAGTGCTAGGACAGGGAGTGTAGGTAGTTTC	5	1	#1
TGCGGGTGTAAACGCG-1	Treg	cmv	NA	NA	NA	NA	NA	NA	NA	TRBV28	TRBD1	TRBJ1-2	TRBC1	CASSLVWDRGIRGGYTF	TGTGCCAGCAGTTTAGTGTGGGACAGGGGGATCCGAGGAGGCTACACCTTC	3	1	unclear
TGCGGGTGTCATGCCG-1	Treg	cmv	NA	NA	NA	NA	NA	NA	NA	TRBV6-1	None	TRBJ2-7	TRBC2	CASSEGGPSYEQYF	TGTGCCAGCAGTGAAGGGGGTCCCTCCTACGAGCAGTACTTC	21	1	#2
TGCTACCAGGGCACTA-1	Treg	cmv	TRAV6	None	TRAJ37	TRAC	CVHPSRGSGNTGKLIF	TGTGTTCATCCCAGCCGGGGCTCTGGCAACACAGGCAAACTAATCTTT	10	TRBV30	TRBD1	TRBJ2-5	TRBC2	CAWTTGAGETQYF	TGTGCCTGGACCACAGGGGCGGGGGAGACCCAGTACTTC	15	1	#2
TGCTGCTGTTCACGGC-1	CD4+ recently activated T	cmv	NA	NA	NA	NA	NA	NA	NA	TRBV5-1	TRBD2	TRBJ2-1	TRBC2	CASSLGVGGYNEQFF	TGCGCCAGCAGCTTGGGGGTGGGAGGGTACAATGAGCAGTTCTTC	11	1	#1
TGGACGCAGCTCCTCT-1	CD4+ recently activated T	cmv	NA	NA	NA	NA	NA	NA	NA	TRBV6-5	TRBD1	TRBJ2-2	TRBC2	CASGTTGTGELFF	TGTGCCAGCGGTACGACGGGGACAGGGGAGCTGTTTTTT	14	1	#2
TGGACGCCACCGGAAA-1	Treg	cmv	TRAV30	None	TRAJ22	TRAC	CGTVWRSARQLTF	TGTGGCACAGTATGGCGTTCTGCAAGGCAACTGACCTTT	21	TRBV6-9	TRBD2	TRBJ2-1	TRBC1	CASSYC#1PLQPYNEQFF	TGTGCCAGCAGTTATTGCGGCCGGGACCCACTGCAACCTTACAATGAGCAGTTCTTC	42	1	#1
TGGACGCCATTAACCG-1	CD4+ central memory like T	cmv	NA	NA	NA	NA	NA	NA	NA	TRBV5-6	TRBD1	TRBJ1-3	TRBC1	CASSLFFQGDTIYF	TGTGCCAGCAGCTTGTTTTTCCAGGGGGACACCATATATTTT	7	1	#1
TGGACGCGTTAGAACA-1	Treg	cmv	NA	NA	NA	NA	NA	NA	NA	TRBV7-9	None	TRBJ2-2	TRBC2	CASSRYTGELFF	TGTGCCAGCAGTAGATATACCGGGGAGCTGTTTTTT	17	1	#1
TGGCCAGAGGTGCTAG-1	Treg	cmv	TRAV29DV5	None	TRAJ57	TRAC	CAASAEGGSEKLVF	TGTGCAGCAAGCGCGGAAGGCGGATCTGAAAAGCTGGTCTTT	7	TRBV28	TRBD2	TRBJ1-2	TRBC1	CAVAGLGGGSYGYTF	TGTGCCGTAGCCGGCCTTGGGGGCGGGAGCTATGGCTACACCTTC	37	1	#2
TGGCCAGGTCCGAATT-1	Treg	cmv	TRAV26-2	None	TRAJ40	TRAC	CTSGTYKYIF	TGCACCTCAGGAACCTACAAATACATCTTT	26	TRBV12-4	TRBD2	TRBJ2-7	TRBC2	CASREKRLAGVDEQYF	TGTGCCAGCAGAGAAAAAAGACTAGCGGGAGTCGACGAGCAGTACTTC	8	1	#1
TGGCCAGTCAGTACGT-1	CD4+ recently activated T	cmv	NA	NA	NA	NA	NA	NA	NA	TRBV6-1	TRBD1	TRBJ1-2	TRBC1	CASTSVWTQGNYTF	TGTGCCAGCACCTCGGTGTGGACCCAGGGAAACTACACCTTC	17	1	#2
TGGCGCAAGAGCTGGT-1	CD4+ central memory like T	cmv	TRAV26-1	None	TRAJ49	TRAC	CIVGNTGNQFYF	TGCATCGTCGGGAACACCGGTAACCAGTTCTATTTT	4	TRBV20-1	TRBD2	TRBJ2-7	TRBC2	CSASGGSGIVYEQYF	TGCAGTGCTAGTGGTGGTAGCGGGATTGTTTACGAGCAGTACTTC	12	1	#1
TGGCGCAAGTGTACGG-1	Treg	cmv	TRAV17	None	TRAJ54	TRAC	CAQGAQKLVF	TGTGCTCAGGGAGCCCAGAAGCTGGTATTT	3	TRBV20-1	None	TRBJ1-1	TRBC1	CSATKETIQTTEAFF	TGCAGTGCTACAAAGGAAACGATCCAGACCACTGAAGCTTTCTTT	6	1	#2
TGGCGCAGTTCTGTTT-1	CD4+ central memory like T	cmv	NA	NA	NA	NA	NA	NA	NA	TRBV6-5	TRBD2	TRBJ2-3	TRBC2	CASSYDGLAGAKDTQYF	TGTGCCAGCAGTTACGATGGACTAGCGGGAGCGAAAGATACGCAGTATTTT	3	1	unclear
TGGCTGGAGAGACTAT-1	CD4+ central memory like T	cmv	TRAV2	None	TRAJ16	TRAC	CAVNRF	TGTGCTGTCAACCGGTTT	2	TRBV7-3	None	TRBJ2-2	TRBC2	CASSEDPNTGELFF	TGTGCCAGCAGCGAGGACCCGAACACCGGGGAGCTGTTTTTT	26	1	unclear
TGGCTGGGTTCGTGAT-1	CD4+ recently activated T	cmv	TRAV8-4	None	TRAJ23	TRAC	CAVRPNQGGKLIF	TGTGCTGTCCGTCCCAACCAGGGAGGAAAGCTTATCTTC	9	TRBV20-1	TRBD1	TRBJ1-5	TRBC1	CSADPLPGGSNQPQHF	TGCAGTGCGGACCCACTACCAGGGGGTAGCAATCAGCCCCAGCATTTT	18	1	#2
TGGGAAGAGGACTGGT-1	Treg	cmv	TRAV8-1	None	TRAJ5	TRAC	CAVSGTGRRALTF	TGTGCCGTGAGTGGAACGGGCAGGAGAGCACTTACTTTT	16	TRBV7-2	TRBD1	TRBJ2-3	TRBC2	CASSMVRGLTDTQYF	TGTGCCAGCAGCATGGTGCGGGGGCTCACAGATACGCAGTATTTT	111	1	#1
TGGGAAGTCTTATCTG-1	CD4+ Cyotoxic T2	cmv	TRAV2	None	TRAJ37	TRAC	CAAPGNTGKLIF	TGTGCTGCACCCGGCAACACAGGCAAACTAATCTTT	6	TRBV6-3	TRBD1	TRBJ2-3	TRBC1	CASSRRPGGEDTQYF	TGTGCCAGCAGTCGCCGACCAGGGGGCGAGGATACGCAGTATTTT	11	1	#2
TGGGCGTCACGAAGCA-1	Treg	cmv	NA	NA	NA	NA	NA	NA	NA	TRBV5-8	TRBD1	TRBJ1-2	TRBC1	CASSPRGVAGYTF	TGTGCCAGCAGCCCCCGGGGGGTGGCTGGCTACACCTTC	2	1	unclear
TGGGCGTGTGAGTGAC-1	Treg	cmv	TRAV5	None	TRAJ7	TRAC	CAESIVGNNRLAF	TGTGCAGAGAGTATCGTTGGGAACAACAGACTCGCTTTT	2	TRBV12-5	TRBD2	TRBJ2-1	TRBC2	CAS#1PRPNEQFF	TGTGCTAGTGGGCGGGACCCCCGTCCCAATGAGCAGTTCTTC	20	1	#2
TGGTTAGAGTTTCCTT-1	CD4+ central memory like T	cmv	NA	NA	NA	NA	NA	NA	NA	TRBV5-1	TRBD2	TRBJ2-7	TRBC2	CASSVRLDTYEQYF	TGCGCCAGCAGCGTGAGACTAGACACCTACGAGCAGTACTTC	5	1	#1
TGGTTAGTCTTGAGGT-1	Treg	cmv	TRAV25	None	TRAJ34	TRAC	CAGDSYNTDKLIF	TGTGCAGGCGACTCCTATAACACCGACAAGCTCATCTTT	5	TRBV7-9	TRBD2	TRBJ2-2	TRBC2	CASSLLAGGGELFF	TGTGCCAGCAGCCTACTAGCCGGAGGGGGGGAGCTGTTTTTT	5	1	#1
TGGTTCCGTATGCTTG-1	CD4+ central memory like T	cmv	TRAV29DV5	None	TRAJ34	TRAC	CAASTTDKLIF	TGTGCAGCAAGCACCACCGACAAGCTCATCTTT	4	TRBV28	TRBD1	TRBJ2-7	TRBC2	CASSLAQGAYEQYF	TGTGCCAGCAGTCTCGCCCAGGGGGCCTACGAGCAGTACTTC	7	1	#2
TGTCCCATCTGCCCTA-1	Treg	cmv	NA	NA	NA	NA	NA	NA	NA	TRBV18	TRBD2	TRBJ2-5	TRBC2	CASSPPGLQETQYF	TGTGCCAGCTCACCACCGGGACTCCAAGAGACCCAGTACTTC	17	1	unclear
TGTGGTACACACAGAG-1	Treg	cmv	TRAV26-1	None	TRAJ22	TRAC	CIVRPFSGSARQLTF	TGCATCGTCAGACCTTTTTCTGGTTCTGCAAGGCAACTGACCTTT	4	TRBV20-1	None	TRBJ2-4	TRBC2	CSARDPIGSGTKNIQYF	TGCAGTGCTAGAGATCCCATCGGTTCGGGTACCAAAAACATTCAGTACTTC	10	1	#1
TGTTCCGAGCCTTGAT-1	Treg	cmv	NA	NA	NA	NA	NA	NA	NA	TRBV7-2	None	TRBJ2-2	TRBC2	CASSSFTGELFF	TGTGCCAGCAGCTCCTTCACCGGGGAGCTGTTTTTT	21	1	#1
TGTTCCGAGTGCAAGC-1	Treg	cmv	NA	NA	NA	NA	NA	NA	NA	TRBV11-3	TRBD1	TRBJ2-6	TRBC2	CASSLVWGSGANVLTF	TGTGCCAGCAGCTTAGTATGGGGGTCTGGGGCCAACGTCCTGACTTTC	11	1	#2
TTAACTCAGATCGGGT-1	CD4+ recently activated T	cmv	TRAV8-1	None	TRAJ42	TRAC	CAVNAGNYGGSQGNLIF	TGTGCCGTGAATGCGGGGAATTATGGAGGAAGCCAAGGAAATCTCATCTTT	10	TRBV7-8	None	TRBJ2-7	TRBC2	CASSLTSPFEQYF	TGTGCCAGCAGCTTGACGTCCCCTTTCGAGCAGTACTTC	19	1	#1
TTAGGACAGAAGGACA-1	Treg	cmv	TRAV14DV4	None	TRAJ13	TRAC	CAMREAMNSGGYQKVTF	TGTGCAATGAGAGAGGCTATGAATTCTGGGGGTTACCAGAAAGTTACCTTT	4	NA	NA	NA	NA	NA	NA	NA	1	unclear
TTAGGACCAGTCGTGC-1	CD4+ central memory like T	cmv	TRAV6	None	TRAJ21	TRAC	CALDEGNFNKFYF	TGTGCTCTAGACGAAGGCAACTTCAACAAATTTTACTTT	4	TRBV7-9	TRBD2	TRBJ2-2	TRBC1	CASSLEEGNGELFF	TGTGCCAGCAGCTTAGAAGAGGGCAACGGGGAGCTGTTTTTT	11	1	unclear
TTAGGACCATCTCGCT-1	CD4+ recently activated T	cmv	NA	NA	NA	NA	NA	NA	NA	TRBV2	None	TRBJ1-1	TRBC1	CASSQDTTTEAFF	TGTGCCAGCAGCCAAGACACTACCACTGAAGCTTTCTTT	2	1	#2
TTAGGACTCATCGCTC-1	CD4+ recently activated T	cmv	TRAV26-1	None	TRAJ31	TRAC	CIVRVSFSNNARLMF	TGCATCGTCAGAGTCTCTTTTAGTAACAATGCCAGACTCATGTTT	6	TRBV27	TRBD2	TRBJ2-3	TRBC1	CASSLTSGRATDTQYF	TGTGCCAGCAGTTTGACTAGCGGGAGGGCAACAGATACGCAGTATTTT	5	1	unclear
TTAGGACTCATGGTCA-1	Treg	cmv	TRAV9-2	None	TRAJ9	TRAC	CALSDKGTGGFKTIF	TGTGCTCTGAGTGATAAGGGTACTGGAGGCTTCAAAACTATCTTT	6	TRBV5-4	TRBD2	TRBJ2-3	TRBC2	CASRLGGIAGGATDTQYF	TGTGCCAGCAGGCTTGGGGGTATTGCGGGGGGGGCCACAGATACGCAGTATTTT	5	1	unclear
TTAGGCAAGTGCAAGC-1	CD4+ recently activated T	cmv	TRAV21	None	TRAJ48	TRAC	CAVSDFGNEKLTF	TGTGCTGTGAGCGACTTTGGAAATGAGAAATTAACCTTT	3	TRBV2	None	TRBJ2-7	TRBC2	CASITDAYEQYF	TGTGCCAGCATCACCGACGCCTACGAGCAGTACTTC	5	1	#1
TTAGGCATCGCAGGCT-1	CD4+ Cyotoxic T2	cmv	TRAV9-2	None	TRAJ9	TRAC	CALRQTGGFKTIF	TGTGCTCTGAGGCAGACTGGAGGCTTCAAAACTATCTTT	15	TRBV7-2	None	TRBJ1-5	TRBC1	CASSSEMNQPQHF	TGTGCCAGCAGCTCCGAAATGAATCAGCCCCAGCATTTT	57	1	#2
TTAGGCATCTTGAGAC-1	Treg	cmv	NA	NA	NA	NA	NA	NA	NA	TRBV10-3	TRBD2	TRBJ2-7	TRBC2	CAISGGSGGSYEQYF	TGTGCCATCAGTGGCGGGTCGGGAGGGTCCTACGAGCAGTACTTC	5	1	#1
TTATGCTTCATCACCC-1	Treg	cmv	TRAV19	None	TRAJ9	TRAC	CALSEADTGGFKTIF	TGTGCTCTGAGTGAGGCGGATACTGGAGGCTTCAAAACTATCTTT	2	TRBV5-1	None	TRBJ2-2	TRBC2	CASSLAGHNGARELFF	TGCGCCAGCAGCTTGGCCGGCCACAACGGGGCCCGGGAGCTGTTTTTT	43	1	#1
TTCCCAGCATCCGTGG-1	CD4+ recently activated T	cmv	TRAV23DV6	None	TRAJ5	TRAC	CAASGAGRRALTF	TGTGCAGCAAGCGGTGCGGGCAGGAGAGCACTTACTTTT	2	NA	NA	NA	NA	NA	NA	NA	1	unclear
TTCCCAGGTTATCGGT-1	Treg	cmv	TRAV17	None	TRAJ52	TRAC	CATRPSNAGGTSYGKLTF	TGTGCTACCCGCCCCTCTAATGCTGGTGGTACTAGCTATGGAAAGCTGACATTT	2	TRBV20-1	None	TRBJ2-7	TRBC2	CSAGGDHSHEQYF	TGCAGTGCTGGTGGGGATCATTCCCACGAGCAGTACTTC	13	1	#1
TTCGAAGCACCTATCC-1	Treg	cmv	TRAV20	None	TRAJ42	TRAC	CAVGLNGGSQGNLIF	TGTGCTGTGGGACTCAATGGAGGAAGCCAAGGAAATCTCATCTTT	13	TRBV7-3	None	TRBJ2-2	TRBC1	CASSLRGTGELFF	TGTGCCAGCAGCTTACGGGGCACCGGGGAGCTGTTTTTT	56	1	#2
TTCGAAGGTCCTCCAT-1	Treg	cmv	NA	NA	NA	NA	NA	NA	NA	TRBV20-1	TRBD2	TRBJ1-4	TRBC1	CSARPRQAGREKLFF	TGCAGTGCTCGACCCCGCCAGGCCGGTAGAGAAAAACTGTTTTTT	6	1	#2
TTCGGTCAGCTGAAAT-1	CD4+ recently activated T	cmv	TRAV12-3	None	TRAJ52	TRAC	CASPANAGGTSYGKLTF	TGTGCATCCCCCGCTAATGCTGGTGGTACTAGCTATGGAAAGCTGACATTT	1	TRBV7-8	TRBD2	TRBJ1-5	TRBC1	CASSPQEYQPQHF	TGTGCCAGCAGCCCGCAGGAGTATCAGCCCCAGCATTTT	14	1	#2
TTCGGTCGTCATGCAT-1	CD4+ central memory like T	cmv	TRAV20	None	TRAJ54	TRAC	CAVQASGAQKLVF	TGTGCTGTGCAGGCGTCGGGAGCCCAGAAGCTGGTATTT	4	NA	NA	NA	NA	NA	NA	NA	1	#1
TTCTACATCTGCTGCT-1	CD4+ central memory like T	cmv	NA	NA	NA	NA	NA	NA	NA	TRBV7-3	TRBD2	TRBJ2-1	TRBC1	CASSLHGTHNANEQFF	TGTGCCAGCAGCTTACATGGGACCCACAACGCGAATGAGCAGTTCTTC	27	1	#1
TTCTCAAAGACATAAC-1	CD4+ recently activated T	cmv	TRAV9-2	None	TRAJ17	TRAC	CALRKEAAGNKLTF	TGTGCTCTGAGGAAGGAAGCTGCAGGCAACAAGCTAACTTTT	1	TRBV4-2	None	TRBJ2-3	TRBC2	CASSQEGDTQYF	TGTGCCAGCAGCCAAGAGGGAGATACGCAGTATTTT	17	1	#2
TTCTCAATCGCGTTTC-1	Treg	cmv	NA	NA	NA	NA	NA	NA	NA	TRBV20-1	TRBD2	TRBJ2-3	TRBC2	CSAELAGAPDTQYF	TGCAGTGCGGAACTAGCGGGAGCACCAGATACGCAGTATTTT	2	1	#1
TTCTCCTGTGAGTGAC-1	CD4+ recently activated T	cmv	NA	NA	NA	NA	NA	NA	NA	TRBV12-3	None	TRBJ1-5	TRBC1	CASSASNQPQHF	TGTGCCAGCAGTGCTAGCAATCAGCCCCAGCATTTT	7	1	#1
TTCTTAGGTATTCGTG-1	Treg	cmv	TRAV13-1	None	TRAJ47	TRAC	CAALLEYGNKLVF	TGTGCAGCACTCCTGGAATATGGAAACAAACTGGTCTTT	8	TRBV2	TRBD1	TRBJ1-2	TRBC1	CASSKDRVAGYTF	TGTGCCAGCAGCAAAGACAGGGTAGCAGGCTACACCTTC	3	1	unclear
TTCTTAGGTCCGTTAA-1	Treg	cmv	NA	NA	NA	NA	NA	NA	NA	TRBV20-1	None	TRBJ1-2	TRBC1	CSARGLDYGYTF	TGCAGTGCTAGAGGCCTCGACTATGGCTACACCTTC	4	1	unclear
TTGACTTAGCCCGAAA-1	Treg	cmv	TRAV26-1	None	TRAJ22	TRAC	CIVASGSARQLTF	TGCATCGTCGCTTCTGGTTCTGCAAGGCAACTGACCTTT	5	TRBV4-1	TRBD1	TRBJ1-2	TRBC1	CASSQVGAELYGYTF	TGCGCCAGCAGCCAGGTCGGGGCTGAGCTTTATGGCTACACCTTC	11	1	#2
TTGACTTGTTCGAATC-1	Treg	cmv	TRAV29DV5	None	TRAJ40	TRAC	CAGGTSGTYKYIF	TGTGCAGGGGGTACCTCAGGAACCTACAAATACATCTTT	2	TRBV18	None	TRBJ2-3	TRBC2	CASSSTHQTVDTQYF	TGTGCCAGCTCATCTACCCATCAGACGGTAGATACGCAGTATTTT	19	1	#2
TTGCCGTTCAACACTG-1	Treg	cmv	TRAV38-2DV8	None	TRAJ49	TRAC	CAYKEPNTGNQFYF	TGTGCTTATAAAGAGCCGAACACCGGTAACCAGTTCTATTTT	24	TRBV28	None	TRBJ2-1	TRBC2	CASSLGQIGYNEQFF	TGTGCCAGCAGTTTGGGCCAAATAGGCTACAATGAGCAGTTCTTC	11	1	#2
TTGCGTCAGATCGGGT-1	CD4+ central memory like T	cmv	NA	NA	NA	NA	NA	NA	NA	TRBV7-2	None	TRBJ2-4	TRBC2	CASSSPHAKNIQYF	TGTGCCAGCAGCTCCCCGCATGCAAAAAACATTCAGTACTTC	33	1	#1
TTGGAACAGCTCAACT-1	CD4+ recently activated T	cmv	TRAV8-3	None	TRAJ43	TRAC	CAVGGRNNNDMRF	TGTGCTGTGGGTGGTCGGAATAACAATGACATGCGCTTT	4	TRBV28	TRBD1	TRBJ2-5	TRBC2	CASSARVFTGETQYF	TGTGCCAGCAGTGCCAGGGTATTCACGGGGGAGACCCAGTACTTC	10	1	#3
TTGGAACTCAACTCTT-1	Treg	cmv	TRAV23DV6	None	TRAJ49	TRAC	CAASKGGTGNQFYF	TGTGCAGCAAGCAAAGGTGGCACCGGTAACCAGTTCTATTTT	9	TRBV20-1	None	TRBJ1-1	TRBC1	CSASGRMPGAFF	TGCAGTGCCAGCGGCCGAATGCCGGGAGCTTTCTTT	13	1	#1
TTGTAGGGTCGATTGT-1	Treg	cmv	TRAV26-1	None	TRAJ48	TRAC	CIVRSLGGNEKLTF	TGCATCGTCAGATCCCTGGGGGGAAATGAGAAATTAACCTTT	9	TRBV27	TRBD1	TRBJ1-6	TRBC1	CASSLSPGGASPLHF	TGTGCCAGCAGTTTATCTCCGGGGGGCGCTTCACCCCTCCACTTT	3	1	#1
TTTACTGCATGTAAGA-1	Treg	cmv	TRAV41	None	TRAJ22	TRAC	CAVRFVGSARQLTF	TGTGCTGTCAGATTCGTTGGTTCTGCAAGGCAACTGACCTTT	12	NA	NA	NA	NA	NA	NA	NA	1	#1
TTTACTGGTAATAGCA-1	Treg	cmv	TRAV29DV5	None	TRAJ20	TRAC	CAASGASNDYKLSF	TGTGCAGCAAGTGGGGCTTCTAACGACTACAAGCTCAGCTTT	5	TRBV30	None	TRBJ1-5	TRBC1	CAWSTAYSNQPQHF	TGTGCCTGGAGTACAGCGTATAGCAATCAGCCCCAGCATTTT	17	1	#2
TTTACTGGTTACGCGC-1	Treg	cmv	TRAV13-2	None	TRAJ17	TRAC	CAEKAAGNKLTF	TGTGCAGAGAAAGCTGCAGGCAACAAGCTAACTTTT	1	TRBV29-1	TRBD1	TRBJ2-7	TRBC2	CSVTDHYEQYF	TGCAGCGTGACAGATCACTACGAGCAGTACTTC	6	1	#1
TTTACTGTCCGCTGTT-1	CD4+ central memory like T	cmv	NA	NA	NA	NA	NA	NA	NA	TRBV6-5	None	TRBJ2-2	TRBC2	CATHSSTLNTGELFF	TGTGCCACCCATTCCTCGACTTTGAACACCGGGGAGCTGTTTTTT	3	1	#1
TTTATGCCACACTGCG-1	Treg	cmv	NA	NA	NA	NA	NA	NA	NA	TRBV2	TRBD2	TRBJ2-2	TRBC2	CASSEGLAGYTGELFF	TGTGCCAGCAGTGAAGGACTAGCGGGTTACACCGGGGAGCTGTTTTTT	10	1	#1
TTTCCTCGTCCATGAT-1	CD4+ central memory like T	cmv	TRAV19	None	TRAJ26	TRAC	CARADNYGQNFVF	TGTGCTCGGGCAGATAACTATGGTCAGAATTTTGTCTTT	2	TRBV9	TRBD2	TRBJ2-3	TRBC2	CASSLSGRPDTQYF	TGTGCCAGCAGCCTTAGCGGGAGACCAGATACGCAGTATTTT	20	1	#1
TTTCCTCTCATAGCAC-1	Treg	cmv	TRAV21	None	TRAJ35	TRAC	CAVGGFGNVLHC	TGTGCTGTGGGGGGCTTTGGGAATGTGCTGCATTGC	14	TRBV3-1	TRBD1	TRBJ2-7	TRBC2	CASSQVGQLQYF	TGTGCCAGCAGCCAAGTGGGACAGCTCCAGTACTTC	19	1	#1
TTTGCGCAGTGACTCT-1	Treg	cmv	TRAV22	None	TRAJ49	TRAC	CAVARGTGNQFYF	TGTGCTGTGGCGAGGGGAACCGGTAACCAGTTCTATTTT	1	NA	NA	NA	NA	NA	NA	NA	1	#1
TTTGCGCTCCGCAAGC-1	Treg	cmv	TRAV13-1	None	TRAJ44	TRAC	CAASPGTASKLTF	TGTGCAGCAAGTCCCGGCACTGCCAGTAAACTCACCTTT	9	TRBV9	TRBD2	TRBJ2-7	TRBC2	CASSVGVSGNYEQYF	TGTGCCAGCAGCGTAGGAGTTAGCGGGAACTACGAGCAGTACTTC	11	1	#1
TTTGGTTCACCCTATC-1	Treg	cmv	NA	NA	NA	NA	NA	NA	NA	TRBV7-3	TRBD1	TRBJ2-1	TRBC2	CASSEGQGNEQFF	TGTGCCAGCAGTGAGGGACAGGGCAATGAGCAGTTCTTC	6	1	#1
TTTGGTTCACCGCTAG-1	Treg	cmv	TRAV1-2	None	TRAJ4	TRAC	CAVRGYNKLIF	TGTGCTGTCCGTGGCTACAATAAGCTGATTTTT	2	TRBV19	TRBD1	TRBJ1-6	TRBC1	CASGDPGQHNSPLHF	TGTGCCAGTGGGGACCCGGGACAGCATAATTCACCCCTCCACTTT	4	1	#2
TTTGGTTGTTAAGGGC-1	CD4+ central memory like T	cmv	NA	NA	NA	NA	NA	NA	NA	TRBV20-1	TRBD2	TRBJ1-1	TRBC1	CSALRGEAFF	TGCAGTGCCCTGAGGGGTGAAGCTTTCTTT	6	1	#1
TTTGGTTGTTCCACTC-1	CD4+ recently activated T	cmv	NA	NA	NA	NA	NA	NA	NA	TRBV28	TRBD1	TRBJ2-7	TRBC2	CASSSPRTASSYEQYF	TGTGCCAGCAGTTCCCCCCGGACAGCGAGCTCCTACGAGCAGTACTTC	15	1	unclear
TTTGGTTTCAAACAAG-1	Treg	cmv	TRAV1-2	None	TRAJ31	TRAC	CAPPGRLMF	TGTGCTCCCCCTGGCAGACTCATGTTT	6	TRBV5-6	TRBD2	TRBJ2-2	TRBC1	CASSFSASGHTGELFF	TGTGCCAGCAGCTTTAGCGCCTCTGGTCACACCGGGGAGCTGTTTTTT	14	1	#2
TTTGGTTTCAAGGTAA-1	CD4+ recently activated T	cmv	NA	NA	NA	NA	NA	NA	NA	TRBV10-3	TRBD1	TRBJ1-1	TRBC1	CAINQGMNTEAFF	TGTGCCATCAATCAGGGGATGAACACTGAAGCTTTCTTT	19	1	unclear
TTTGGTTTCGCATGGC-1	Treg	cmv	TRAV41	None	TRAJ30	TRAC	CAVSPHIIF	TGTGCTGTCAGCCCCCATATCATCTTT	11	TRBV20-1	TRBD1	TRBJ2-5	TRBC2	CSASRGNGRQETQYF	TGCAGTGCTAGTCGGGGGAATGGCCGACAAGAGACCCAGTACTTC	73	1	#1
TTTGTCACAAGTAATG-1	Treg	cmv	TRAV12-1	None	TRAJ23	TRAC	CVVNKGGKLIF	TGTGTGGTGAACAAGGGAGGAAAGCTTATCTTC	7	TRBV28	TRBD1	TRBJ1-5	TRBC1	CASRSGNPQPQHF	TGTGCCAGCAGGTCAGGGAACCCTCAGCCCCAGCATTTT	2	1	unclear
TTTGTCACATCTATGG-1	Treg	cmv	TRAV1-2	None	TRAJ15	TRAC	CAVRFNQAGTALIF	TGTGCTGTGAGGTTCAACCAGGCAGGAACTGCTCTGATCTTT	11	TRBV10-2	TRBD1	TRBJ1-2	TRBC1	CASSPDSNYGYTF	TGCGCCAGCAGCCCTGACAGTAACTATGGCTACACCTTC	6	1	#2
TTTGTCAGTAGGGTAC-1	CD4+ recently activated T	cmv	TRAV12-3	None	TRAJ3	TRAC	CGGSSASKIIF	TGTGGGGGCAGCAGTGCTTCCAAGATAATCTTT	3	TRBV3-1	None	TRBJ1-2	TRBC1	CASSQDSSQDFGRYTF	TGTGCCAGCAGCCAAGATTCGTCCCAAGACTTCGGCCGCTACACCTTC	13	1	#1
TTTGTCAGTAGTACCT-1	Treg	cmv	TRAV17	None	TRAJ16	TRAC	CATDSIDGQKLLF	TGTGCTACGGACAGCATAGATGGCCAGAAGCTGCTCTTT	5	TRBV28	TRBD2	TRBJ2-3	TRBC2	CASRSPSGSTDTQYF	TGTGCCAGCAGATCCCCTAGCGGGAGTACAGATACGCAGTATTTT	2	1	#1

## Sheet: control
Cell_Barcode	Cluster	tech	v_gene.alpha	d_gene.alpha	j_gene.alpha	c_gene.alpha	cdr3.alpha	cdr3_nt.alpha	umis.alpha	v_gene.beta	d_gene.beta	j_gene.beta	c_gene.beta	cdr3.beta	cdr3_nt.beta	umis.beta	occurrence	donr
GACTACAGTTTCGCTC-1	CD4+ Cyotoxic T2	control	TRAV38-2DV8	None	TRAJ17	TRAC	CAFSGNKLTF	TGTGCTTTTTCAGGCAACAAGCTAACTTTT	2	TRBV6-1	TRBD2	TRBJ2-7	TRBC2	CASSELPPAAFLYEQYF	TGTGCCAGCAGTGAACTACCCCCAGCGGCCTTCCTCTACGAGCAGTACTTC	9	4	unclear
GGTGAAGCAAGTTAAG-1	CD4+ Cyotoxic T2	control	TRAV38-2DV8	None	TRAJ17	TRAC	CAFSGNKLTF	TGTGCTTTTTCAGGCAACAAGCTAACTTTT	6	TRBV6-1	TRBD2	TRBJ2-7	TRBC2	CASSELPPAAFLYEQYF	TGTGCCAGCAGTGAACTACCCCCAGCGGCCTTCCTCTACGAGCAGTACTTC	10	4	unclear
TACGGTACATCAGTCA-1	CD4+ Cyotoxic T2	control	TRAV38-2DV8	None	TRAJ17	TRAC	CAFSGNKLTF	TGTGCTTTTTCAGGCAACAAGCTAACTTTT	2	TRBV6-1	TRBD2	TRBJ2-7	TRBC2	CASSELPPAAFLYEQYF	TGTGCCAGCAGTGAACTACCCCCAGCGGCCTTCCTCTACGAGCAGTACTTC	5	4	unclear
TTCTACAAGTGGTCCC-1	CD4+ Cyotoxic T2	control	TRAV38-2DV8	None	TRAJ17	TRAC	CAFSGNKLTF	TGTGCTTTTTCAGGCAACAAGCTAACTTTT	11	TRBV6-1	TRBD2	TRBJ2-7	TRBC2	CASSELPPAAFLYEQYF	TGTGCCAGCAGTGAACTACCCCCAGCGGCCTTCCTCTACGAGCAGTACTTC	11	4	#1
AGCATACGTCGCGTGT-1	CD4+ Cyotoxic T2	control	TRAV1-2	None	TRAJ36	TRAC	CAVQTGANNLFF	TGTGCTGTCCAAACTGGGGCAAACAACCTCTTCTTT	2	TRBV28	None	TRBJ1-2	TRBC1	CASSSLPSNYGYTF	TGTGCCAGCAGTTCCCTCCCCTCTAACTATGGCTACACCTTC	27	3	#1
CATCGGGTCCACTCCA-1	CD4+ Cyotoxic T2	control	TRAV1-2	None	TRAJ36	TRAC	CAVQTGANNLFF	TGTGCTGTCCAAACTGGGGCAAACAACCTCTTCTTT	7	TRBV28	None	TRBJ1-2	TRBC1	CASSSLPSNYGYTF	TGTGCCAGCAGTTCCCTCCCCTCTAACTATGGCTACACCTTC	20	3	#1
TAGTGGTTCATAAAGG-1	CD4+ Cyotoxic T2	control	TRAV1-2	None	TRAJ36	TRAC	CAVQTGANNLFF	TGTGCTGTCCAAACTGGGGCAAACAACCTCTTCTTT	5	TRBV28	None	TRBJ1-2	TRBC1	CASSSLPSNYGYTF	TGTGCCAGCAGTTCCCTCCCCTCTAACTATGGCTACACCTTC	1	3	#1
CAGCAGCGTTCTGGTA-1	CD4+ central memory like T	control	TRAV38-1	None	TRAJ53	TRAC	CAFMKHRSASNYKLTF	TGTGCTTTCATGAAGCATAGGTCAGCGAGCAACTATAAACTGACATTT	8	TRBV5-6	TRBD1	TRBJ2-7	TRBC2	CASSLRTVPTYEQYF	TGTGCCAGCAGCCTGCGGACAGTACCCACCTACGAGCAGTACTTC	12	3	unclear
CGCTGGACAAGCGATG-1	CD4+ central memory like T	control	TRAV38-1	None	TRAJ53	TRAC	CAFMKHRSASNYKLTF	TGTGCTTTCATGAAGCATAGGTCAGCGAGCAACTATAAACTGACATTT	9	TRBV5-6	TRBD1	TRBJ2-7	TRBC2	CASSLRTVPTYEQYF	TGTGCCAGCAGCCTGCGGACAGTACCCACCTACGAGCAGTACTTC	12	3	unclear
CTAGAGTTCCGTCAAA-1	CD4+ central memory like T	control	TRAV38-1	None	TRAJ53	TRAC	CAFMKHRSASNYKLTF	TGTGCTTTCATGAAGCATAGGTCAGCGAGCAACTATAAACTGACATTT	3	TRBV5-6	TRBD1	TRBJ2-7	TRBC2	CASSLRTVPTYEQYF	TGTGCCAGCAGCCTGCGGACAGTACCCACCTACGAGCAGTACTTC	7	3	unclear
ACTGCTCAGGTAAACT-1	CD4+ Cyotoxic T2	control	TRAV17	None	TRAJ5	TRAC	CATDEAGRRALTF	TGTGCTACGGACGAAGCGGGCAGGAGAGCACTTACTTTT	7	TRBV7-3	None	TRBJ1-3	TRBC1	CASSLTGGNTIYF	TGTGCCAGCAGCTTGACAGGGGGAAACACCATATATTTT	25	2	#1
CAAGATCAGCTACCGC-1	CD4+ Cyotoxic T2	control	TRAV17	None	TRAJ5	TRAC	CATDEAGRRALTF	TGTGCTACGGACGAAGCGGGCAGGAGAGCACTTACTTTT	8	TRBV7-3	None	TRBJ1-3	TRBC1	CASSLTGGNTIYF	TGTGCCAGCAGCTTGACAGGGGGAAACACCATATATTTT	43	2	#1
CCTTCCCGTGACGGTA-1	Treg	control	NA	NA	NA	NA	NA	NA	NA	TRBV6-1	None	TRBJ1-1	TRBC1	CASSRSRTEAFF	TGTGCCAGCAGTAGAAGCCGGACTGAAGCTTTCTTT	2	2	unclear
TAAGTGCGTAGATTAG-1	Treg	control	NA	NA	NA	NA	NA	NA	NA	TRBV6-1	None	TRBJ1-1	TRBC1	CASSRSRTEAFF	TGTGCCAGCAGTAGAAGCCGGACTGAAGCTTTCTTT	1	2	unclear
CCAATCCTCGCCGTGA-1	Treg	control	TRAV6	None	TRAJ8	TRAC	CALDTGFQKLVF	TGTGCTCTGGACACAGGCTTTCAGAAACTTGTATTT	2	TRBV6-1	TRBD1	TRBJ1-1	TRBC1	CASSGHNVRQGAEAFF	TGTGCCAGCAGTGGACACAACGTGAGACAGGGCGCTGAAGCTTTCTTT	13	2	unclear
CGAGAAGGTAGCGCAA-1	CD4+ Naive T	control	NA	NA	NA	NA	NA	NA	NA	TRBV7-9	TRBD2	TRBJ2-1	TRBC1	CASSLRLAAHNEQFF	TGTGCCAGCAGCTTAAGGCTAGCGGCTCACAATGAGCAGTTCTTC	11	2	unclear
TCAGGATTCCGAACGC-1	CD4+ central memory like T	control	TRAV22	None	TRAJ20	TRAC	CAVPRSNDYKLSF	TGTGCTGTGCCTCGTTCTAACGACTACAAGCTCAGCTTT	4	TRBV7-2	TRBD2	TRBJ2-5	TRBC2	CASSLRRVLGETQYF	TGTGCCAGCAGCTTACGGCGGGTCCTGGGGGAGACCCAGTACTTC	15	2	#3
CTGCCTACAGGCTCAC-1	CD4+ Naive T	control	NA	NA	NA	NA	NA	NA	NA	TRBV7-9	TRBD2	TRBJ2-1	TRBC2	CASSLRLAAHNEQFF	TGTGCCAGCAGCTTAAGGCTAGCGGCTCACAATGAGCAGTTCTTC	17	2	#3
GCATGTATCAACGGCC-1	CD4+ central memory like T	control	TRAV14DV4	None	TRAJ29	TRAC	CAMREGTGGNTPLVF	TGTGCAATGAGAGAGGGCACGGGCGGAAACACACCTCTTGTCTTT	5	TRBV6-3	TRBD1	TRBJ1-5	TRBC1	CASSYSGRGTGQPQHF	TGTGCCAGCAGTTACTCTGGCAGGGGTACCGGTCAGCCCCAGCATTTT	17	2	#2
GTGCAGCTCTGAAAGA-1	CD4+ central memory like T	control	TRAV14DV4	None	TRAJ29	TRAC	CAMREGTGGNTPLVF	TGTGCAATGAGAGAGGGCACGGGCGGAAACACACCTCTTGTCTTT	6	TRBV6-3	TRBD1	TRBJ1-5	TRBC1	CASSYSGRGTGQPQHF	TGTGCCAGCAGTTACTCTGGCAGGGGTACCGGTCAGCCCCAGCATTTT	6	2	#2
TGGTTAGGTAAATGAC-1	Treg	control	TRAV6	None	TRAJ8	TRAC	CALDTGFQKLVF	TGTGCTCTGGACACAGGCTTTCAGAAACTTGTATTT	7	TRBV6-1	TRBD1	TRBJ1-1	TRBC1	CASSGHNVRQGAEAFF	TGTGCCAGCAGTGGACACAACGTGAGACAGGGCGCTGAAGCTTTCTTT	17	2	unclear
TTGGAACTCAGAAATG-1	CD4+ central memory like T	control	TRAV22	None	TRAJ20	TRAC	CAVPRSNDYKLSF	TGTGCTGTGCCTCGTTCTAACGACTACAAGCTCAGCTTT	1	TRBV7-2	TRBD2	TRBJ2-5	TRBC2	CASSLRRVLGETQYF	TGTGCCAGCAGCTTACGGCGGGTCCTGGGGGAGACCCAGTACTTC	14	2	unclear
AACTCAGTCACAGTAC-1	CD4+ Cyotoxic T2	control	TRAV13-2	None	TRAJ52	TRAC	CAGASWGTSYGKLTF	TGTGCAGGGGCCTCCTGGGGTACTAGCTATGGAAAGCTGACATTT	4	TRBV28	TRBD2	TRBJ2-5	TRBC2	CASSSLAEPETQYF	TGTGCCAGCAGTTCCCTAGCGGAACCCGAGACCCAGTACTTC	20	1	unclear
ATCTACTCAGTCCTTC-1	CD4+ Cyotoxic T2	control	TRAV13-2	None	TRAJ15	TRAC	CAENQAGTALIF	TGTGCAGAGAACCAGGCAGGAACTGCTCTGATCTTT	9	TRBV6-5	None	TRBJ1-4	TRBC1	CASSLTASTNEKLFF	TGTGCCAGCAGCTTGACCGCCTCAACTAATGAAAAACTGTTTTTT	21	1	#2
CAACTAGAGACAGAGA-1	CD4+ central memory like T	control	NA	NA	NA	NA	NA	NA	NA	TRBV10-2	TRBD2	TRBJ1-5	TRBC1	CASSEGNSGDNQPQHF	TGCGCCAGCAGTGAGGGGAACAGCGGCGACAATCAGCCCCAGCATTTT	12	1	unclear
ACTGATGCATCACGTA-1	Treg	control	NA	NA	NA	NA	NA	NA	NA	TRBV28	TRBD2	TRBJ1-1	TRBC1	CASSFSGGEAFF	TGTGCCAGCAGTTTCTCGGGAGGTGAAGCTTTCTTT	6	1	unclear
ACGGGCTAGTGCCATT-1	Treg	control	TRAV22	None	TRAJ38	TRAC	CAVGSNAGNNRKLIW	TGTGCTGTAGGGTCTAATGCTGGCAACAACCGTAAGCTGATTTGG	6	TRBV28	TRBD2	TRBJ1-1	TRBC1	CASSFSGGEAFF	TGTGCCAGCAGTTTCTCGGGAGGTGAAGCTTTCTTT	12	1	unclear
TCTCTAAGTAAACGCG-1	CD4+ central memory like T	control	NA	NA	NA	NA	NA	NA	NA	TRBV6-6	None	TRBJ1-4	TRBC1	CASSLTASTNEKLFF	TGTGCCAGCAGCTTGACCGCCTCAACTAATGAAAAACTGTTTTTT	5	1	#1
GGACAGATCGGTCCGA-1	CD4+ Cyotoxic T2	control	NA	NA	NA	NA	NA	NA	NA	TRBV6-1	TRBD2	TRBJ2-7	TRBC2	CASSELPPAAFLYEQYF	TGTGCCAGCAGTGAACTACCCCCAGCGGCCTTCCTCTACGAGCAGTACTTC	16	1	unclear
TAGAGCTTCCGAACGC-1	CD4+ Naive T	control	NA	NA	NA	NA	NA	NA	NA	TRBV3-1	TRBD1	TRBJ2-5	TRBC1	CASSQDLDTKETQYF	TGTGCCAGCAGCCAAGATCTGGACACGAAAGAGACCCAGTACTTC	1	1	unclear
GTAACTGCAGGAATCG-1	CD4+ central memory like T	control	TRAV19	None	TRAJ31	TRAC	CALRNNNARLMF	TGTGCTCTCCGGAATAACAATGCCAGACTCATGTTT	5	TRBV4-3	TRBD2	TRBJ1-4	TRBC1	CASSQARWGRDEKLFF	TGCGCCAGCAGCCAAGCCAGGTGGGGGAGAGATGAAAAACTGTTTTTT	17	1	#3
TTAGGACGTTCCACTC-1	CD4+ central memory like T	control	TRAV38-1	None	TRAJ47	TRAC	CAFHHTPMEYGNKLVF	TGTGCTTTCCACCACACCCCCATGGAATATGGAAACAAACTGGTCTTT	2	TRBV5-1	TRBD2	TRBJ2-5	TRBC2	CASSLLAGETQYF	TGCGCCAGCAGCTTGTTAGCGGGAGAGACCCAGTACTTC	11	1	#1
GCACATATCACAATGC-1	CD4+ central memory like T	control	TRAV41	None	TRAJ42	TRAC	CALHYGGSQGNLIF	TGTGCCCTCCATTATGGAGGAAGCCAAGGAAATCTCATCTTT	3	TRBV14	TRBD2	TRBJ1-4	TRBC1	CASSPQRRGPGDEKLFF	TGTGCCAGCAGCCCCCAGAGGCGAGGGCCCGGGGATGAAAAACTGTTTTTT	3	1	unclear
AAACGGGAGTGGCACA-1	CD4+ Naive T	control	NA	NA	NA	NA	NA	NA	NA	TRBV12-4	None	TRBJ2-4	TRBC2	CASSLDLLAKNIQYF	TGTGCCAGCAGTTTAGATTTACTAGCCAAAAACATTCAGTACTTC	7	1	unclear
AGTCTTTGTCGCTTCT-1	CD4+ central memory like T	control	TRAV22	None	TRAJ35	TRAC	CAGRDFGNVLHC	TGTGCCGGGAGGGACTTTGGGAATGTGCTGCATTGC	3	TRBV27	TRBD2	TRBJ2-1	TRBC2	CASSPTGIAGYNEQFF	TGTGCCAGCAGCCCCACCGGGATAGCGGGCTACAATGAGCAGTTCTTC	10	1	unclear
ACTGCTCCAGCCACCA-1	CD4+ central memory like T	control	TRAV21	None	TRAJ47	TRAC	CAVRREYGNKLVF	TGTGCTGTGAGACGGGAATATGGAAACAAACTGGTCTTT	7	TRBV20-1	None	TRBJ2-7	TRBC1	CSARDWRSYYEQYF	TGCAGTGCTAGAGATTGGCGCTCCTACTACGAGCAGTACTTC	8	1	#3
CAACTAGGTACCGCTG-1	CD4+ central memory like T	control	NA	NA	NA	NA	NA	NA	NA	TRBV11-3	TRBD2	TRBJ2-1	TRBC1	CASSFSETSGGQFF	TGTGCCAGCAGCTTTTCTGAGACTAGCGGGGGGCAGTTCTTC	11	1	unclear
CACTCCAGTAACGTTC-1	CD4+ Naive T	control	NA	NA	NA	NA	NA	NA	NA	TRBV6-5	TRBD1	TRBJ2-5	TRBC2	CASSYGFEGGPEETQYF	TGTGCCAGCAGTTACGGGTTCGAGGGGGGACCAGAAGAGACCCAGTACTTC	8	1	#3
AACCGCGCACATAACC-1	CD4+ central memory like T	control	NA	NA	NA	NA	NA	NA	NA	TRBV11-2	TRBD1	TRBJ2-7	TRBC2	CASSSPSQGQGGEQYF	TGTGCCAGCAGCTCCCCTTCCCAGGGACAGGGAGGCGAGCAGTACTTC	7	1	#3
CTCGGAGTCGATGAGG-1	CD4+ Naive T	control	NA	NA	NA	NA	NA	NA	NA	TRBV18	TRBD1	TRBJ2-3	TRBC2	CASSRDRGDTQYF	TGTGCCAGCTCACGGGACAGGGGAGATACGCAGTATTTT	7	1	#3
GGGAATGCATGGTTGT-1	CD4+ Naive T	control	NA	NA	NA	NA	NA	NA	NA	TRBV9	TRBD1	TRBJ2-3	TRBC2	CASSRDRGDTQYF	TGTGCCAGCAGCCGCGACAGGGGCGATACGCAGTATTTT	12	1	#3
CTCTACGGTGATGTGG-1	CD4+ central memory like T	control	NA	NA	NA	NA	NA	NA	NA	TRBV4-1	TRBD1	TRBJ1-2	TRBC1	CASSQVEGGRGYTF	TGCGCCAGCAGCCAAGTGGAAGGGGGCCGGGGCTACACCTTC	13	1	unclear
GATTCAGTCCGAATGT-1	CD4+ Naive T	control	NA	NA	NA	NA	NA	NA	NA	TRBV12-3	None	TRBJ2-4	TRBC2	CASSLDLLAKNIQYF	TGTGCCAGCAGTTTAGATTTACTAGCCAAAAACATTCAGTACTTC	27	1	unclear
GTATCTTCAGACGTAG-1	CD4+ central memory like T	control	TRAV12-3	None	TRAJ52	TRAC	CAIHPNAGGTSYGKLTF	TGTGCAATCCACCCTAATGCTGGTGGTACTAGCTATGGAAAGCTGACATTT	4	TRBV7-2	TRBD1	TRBJ2-3	TRBC2	CASSLGPRTGGIDTQYF	TGTGCCAGCAGCTTAGGGCCCCGGACAGGTGGAATAGATACGCAGTATTTT	9	1	#3
GGCGTGTTCTTTACGT-1	CD4+ central memory like T	control	TRAV19	None	TRAJ36	TRAC	CALSRTGANNLFF	TGTGCTCTGAGCAGGACTGGGGCAAACAACCTCTTCTTT	2	TRBV5-6	TRBD1	TRBJ1-5	TRBC1	CASSFGWAGGQPQHF	TGTGCCAGCAGCTTTGGTTGGGCAGGGGGCCAGCCCCAGCATTTT	9	1	#3
TACTCGCTCGGCGGTT-1	Treg	control	TRAV39	None	TRAJ15	TRAC	CAVVPANQAGTALIF	TGTGCCGTGGTCCCGGCCAACCAGGCAGGAACTGCTCTGATCTTT	3	TRBV7-8	TRBD1	TRBJ2-7	TRBC2	CASSRARTDSYEQYF	TGTGCCAGCAGCAGGGCCAGGACGGACTCCTACGAGCAGTACTTC	11	1	unclear
GATGAAACAATCGGTT-1	CD4+ Naive T	control	NA	NA	NA	NA	NA	NA	NA	TRBV6-1	TRBD1	TRBJ1-5	TRBC1	CASRGQVVSNQPQHF	TGTGCCAGCAGGGGACAGGTGGTCAGCAATCAGCCCCAGCATTTT	21	1	#3
ACTTTCAAGGCAATTA-1	CD4+ central memory like T	control	TRAV12-2	None	TRAJ20	TRAC	CASSNDYKLSF	TGTGCCTCCTCTAACGACTACAAGCTCAGCTTT	4	TRBV6-1	None	TRBJ2-3	TRBC2	CASILDSPTDTQYF	TGTGCCAGCATCCTAGATTCACCCACAGATACGCAGTATTTT	9	1	#3
TGAGCATCATACGCCG-1	CD4+ Naive T	control	NA	NA	NA	NA	NA	NA	NA	TRBV11-2	TRBD1	TRBJ2-7	TRBC2	CASSPRTGYEQYF	TGTGCCAGCAGCCCGCGGACGGGGTACGAGCAGTACTTC	1	1	unclear
TTCGGTCTCGTACGGC-1	CD4+ central memory like T	control	TRAV6	None	TRAJ8	TRAC	CALGGPMNTGFQKLVF	TGTGCTCTGGGGGGTCCTATGAACACAGGCTTTCAGAAACTTGTATTT	2	TRBV25-1	TRBD1	TRBJ1-2	TRBC1	CASSETGRANYGYTF	TGTGCCAGCAGTGAGACAGGAAGAGCTAACTATGGCTACACCTTC	2	1	unclear
ACACCCTTCTCCAACC-1	Treg	control	TRAV1-2	None	TRAJ33	TRAC	CAVMDSNYQLIW	TGTGCTGTGATGGATAGCAACTATCAGTTAATCTGG	3	TRBV6-5	TRBD2	TRBJ2-7	TRBC2	CASSYLAGSSYEQYF	TGTGCCAGCAGTTACTTAGCGGGGAGCTCCTACGAGCAGTACTTC	14	1	#2
CACCACTTCCGTAGGC-1	CD4+ central memory like T	control	TRAV1-2	None	TRAJ33	TRAC	CAVRDSNYQLIW	TGTGCTGTGAGAGATAGCAACTATCAGTTAATCTGG	3	TRBV6-1	TRBD2	TRBJ2-1	TRBC2	CASSEARGGYNEQFF	TGTGCCAGCAGTGAAGCGCGGGGGGGCTACAATGAGCAGTTCTTC	8	1	unclear
CCGTTCAGTACTTAGC-1	CD4+ Naive T	control	TRAV1-2	None	TRAJ33	TRAC	CAVRERDSNYQLIW	TGTGCTGTGAGAGAAAGGGATAGCAACTATCAGTTAATCTGG	1	TRBV6-3	None	TRBJ1-1	TRBC1	CASSVQLTTEAFF	TGTGCCAGCAGTGTACAGTTAACCACTGAAGCTTTCTTT	10	1	#1
CGGACACCACTGTGTA-1	CD4+ central memory like T	control	TRAV1-2	None	TRAJ33	TRAC	CASMDSNYQLIW	TGTGCTTCCATGGATAGCAACTATCAGTTAATCTGG	5	TRBV6-4	TRBD2	TRBJ2-3	TRBC2	CASSDSRDTDTQYF	TGTGCCAGCAGTGACTCGCGGGACACAGATACGCAGTATTTT	3	1	#1
AAACCTGCAACTGCTA-1	CD4+ central memory like T	control	NA	NA	NA	NA	NA	NA	NA	TRBV7-8	TRBD1	TRBJ1-1	TRBC1	CASSLAGAMNTEAFF	TGTGCCAGCAGCTTAGCAGGGGCCATGAACACTGAAGCTTTCTTT	5	1	#2
AAACCTGCAGGTCCAC-1	CD4+ Naive T	control	TRAV14DV4	None	TRAJ4	TRAC	CAMRDPGGYNKLIF	TGTGCAATGAGAGACCCCGGTGGCTACAATAAGCTGATTTTT	11	TRBV6-5	TRBD2	TRBJ2-7	TRBC2	CASSLTGLAGKKEQYF	TGTGCCAGCAGTCTGACGGGACTAGCGGGGAAAAAGGAGCAGTACTTC	5	1	#3
AAACCTGGTCGCGAAA-1	CD4+ Naive T	control	TRAV13-2	None	TRAJ6	TRAC	CAETSGGSYIPTF	TGTGCAGAGACCTCAGGAGGAAGCTACATACCTACATTT	3	TRBV10-2	TRBD2	TRBJ1-5	TRBC1	CASNRDPSNQPQHF	TGCGCCAGCAATCGGGACCCTAGCAATCAGCCCCAGCATTTT	17	1	#3
AAACCTGGTTACGACT-1	CD4+ Naive T	control	TRAV29DV5	None	TRAJ20	TRAC	CAGVLGYKLSF	TGTGCAGGAGTCCTTGGCTACAAGCTCAGCTTT	4	TRBV11-2	TRBD1	TRBJ2-7	TRBC2	CASSLGRGYEQYF	TGTGCCAGCAGCTTAGGCAGGGGCTACGAGCAGTACTTC	9	1	#3
AAACCTGTCGGACAAG-1	CD4+ Naive T	control	TRAV12-2	None	TRAJ8	TRAC	CAVNIKNTGFQKLVF	TGTGCCGTGAACATTAAGAACACAGGCTTTCAGAAACTTGTATTT	3	NA	NA	NA	NA	NA	NA	NA	1	unclear
AAACGGGAGATGTAAC-1	CD4+ central memory like T	control	TRAV13-1	None	TRAJ20	TRAC	CAASYNDYKLSF	TGTGCAGCATCCTATAACGACTACAAGCTCAGCTTT	4	TRBV6-1	TRBD2	TRBJ1-5	TRBC1	CASEEGGGQPQHF	TGTGCCAGCGAAGAGGGAGGAGGACAGCCCCAGCATTTT	13	1	#3
AAACGGGTCGCGCCAA-1	CD4+ Naive T	control	TRAV26-1	None	TRAJ31	TRAC	CIVRVRGNARLMF	TGCATCGTCAGAGTCCGCGGCAATGCCAGACTCATGTTT	2	TRBV7-9	TRBD1	TRBJ1-1	TRBC1	CASSGQTGGQTEAFF	TGTGCCAGCAGCGGCCAAACAGGGGGTCAAACTGAAGCTTTCTTT	16	1	#3
AAACGGGTCGTCCAGG-1	CD4+ Naive T	control	TRAV19	None	TRAJ29	TRAC	CALSAISEGNTPLVF	TGTGCTCTGAGTGCGATCTCGGAAGGAAACACACCTCTTGTCTTT	8	TRBV7-2	TRBD2	TRBJ1-3	TRBC1	CASSLMAGKSGNTIYF	TGTGCCAGCAGCTTAATGGCAGGAAAATCTGGAAACACCATATATTTT	10	1	unclear
AAAGATGCAGGTGCCT-1	CD4+ Naive T	control	TRAV13-2	None	TRAJ44	TRAC	CAGRDTGTASKLTF	TGTGCAGGGCGCGATACCGGCACTGCCAGTAAACTCACCTTT	2	TRBV5-1	TRBD1	TRBJ2-2	TRBC1	CASSSGQANTGELFF	TGCGCCAGCAGCTCGGGACAGGCCAACACCGGGGAGCTGTTTTTT	12	1	unclear
AAAGATGTCGTCCAGG-1	CD4+ Naive T	control	NA	NA	NA	NA	NA	NA	NA	TRBV12-3	TRBD2	TRBJ2-5	TRBC1	CASLGTRGEETQYF	TGTGCCAGCTTGGGGACTCGGGGCGAAGAGACCCAGTACTTC	5	1	#2
AAAGCAAAGACTTTCG-1	CD4+ central memory like T	control	TRAV13-1	None	TRAJ44	TRAC	CAPDNTGTASKLTF	TGTGCACCGGACAATACCGGCACTGCCAGTAAACTCACCTTT	12	TRBV12-3	TRBD1	TRBJ2-7	TRBC2	CASSRGQLYEQYF	TGTGCCAGCAGTCGCGGACAGCTCTACGAGCAGTACTTC	18	1	#2
AAAGCAATCCAAATGC-1	CD4+ Naive T	control	TRAV38-2DV8	None	TRAJ45	TRAC	CAQTDYSGGGADGLTF	TGTGCCCAGACCGACTATTCAGGAGGAGGTGCTGACGGACTCACCTTT	2	TRBV11-2	None	TRBJ2-1	TRBC2	CASSSWTRGSYNEQFF	TGTGCCAGCAGCTCATGGACCCGTGGGTCCTACAATGAGCAGTTCTTC	16	1	#2
AAAGTAGGTTCACCTC-1	CD4+ Naive T	control	TRAV9-2	None	TRAJ35	TRAC	CALFI	TGTGCTCTTTTTATA	1	TRBV5-1	TRBD1	TRBJ2-1	TRBC2	CASSLAYRGRSYNEQFF	TGCGCCAGCAGCTTGGCGTACAGGGGGAGGTCCTACAATGAGCAGTTCTTC	10	1	unclear
AAAGTAGTCCTATGTT-1	CD4+ Naive T	control	NA	NA	NA	NA	NA	NA	NA	TRBV4-1	TRBD2	TRBJ2-5	TRBC2	CASSLTPIAGGPYQETQYF	TGCGCCAGCAGCCTTACCCCCATAGCGGGAGGTCCATACCAAGAGACCCAGTACTTC	24	1	#3
AAAGTAGTCTCGAGTA-1	CD4+ Naive T	control	TRAV26-1	None	TRAJ45	TRAC	CIVRVVGGGADGLTF	TGCATCGTCAGAGTCGTCGGAGGAGGTGCTGACGGACTCACCTTT	2	TRBV10-3	None	TRBJ2-7	TRBC2	CAISLPSWEQYF	TGTGCCATCAGTCTACCATCCTGGGAGCAGTACTTC	17	1	#3
AAAGTAGTCTGGCGAC-1	CD4+ Naive T	control	TRAV10	None	TRAJ39	TRAC	CVVSYHMNNNAGNMLTF	TGTGTGGTGAGCTACCATATGAATAATAATGCAGGCAACATGCTCACCTTT	4	TRBV18	None	TRBJ2-4	TRBC2	CASSPSLAKNIQYF	TGTGCCAGCTCTCCGAGCCTAGCCAAAAACATTCAGTACTTC	12	1	unclear
AAATGCCAGACAGACC-1	CD4+ central memory like T	control	TRAV38-1	None	TRAJ57	TRAC	CAFMKRQGGSEKLVF	TGTGCTTTCATGAAGCGGCAGGGCGGATCTGAAAAGCTGGTCTTT	2	TRBV7-2	TRBD2	TRBJ2-7	TRBC2	CASSGLAGGGGEQYF	TGTGCCAGCAGCGGTCTAGCGGGAGGAGGTGGCGAGCAGTACTTC	28	1	unclear
AAATGCCCACAGGCCT-1	CD4+ Naive T	control	NA	NA	NA	NA	NA	NA	NA	TRBV6-3	None	TRBJ2-3	TRBC2	CASSYSSKDTQYF	TGTGCCAGCAGTTACTCTTCCAAAGATACGCAGTATTTT	21	1	unclear
AAATGCCGTTATCGGT-1	CD4+ Naive T	control	TRAV19	None	TRAJ57	TRAC	CALIQGGSEKLVF	TGTGCTCTGATTCAGGGCGGATCTGAAAAGCTGGTCTTT	8	TRBV28	None	TRBJ1-2	TRBC1	CASSSLPSNYGYTF	TGTGCCAGCAGTTCCCTCCCCTCTAACTATGGCTACACCTTC	7	1	#3
AACACGTAGAGGTAGA-1	CD4+ central memory like T	control	TRAV23DV6	None	TRAJ45	TRAC	CAASVVGGGADGLTF	TGTGCAGCAAGCGTCGTGGGAGGAGGTGCTGACGGACTCACCTTT	4	TRBV7-9	TRBD1	TRBJ2-7	TRBC2	CASSQDRGDEQYF	TGTGCCAGCAGCCAAGACAGGGGAGACGAGCAGTACTTC	15	1	#1
AACACGTAGGGTCGAT-1	CD4+ central memory like T	control	TRAV19	None	TRAJ22	TRAC	CALRPVLSGSARQLTF	TGTGCTCTGAGGCCCGTCCTTTCTGGTTCTGCAAGGCAACTGACCTTT	5	TRBV5-1	TRBD2	TRBJ2-5	TRBC2	CASSLRLAGGVSETQYF	TGCGCCAGCAGCTTAAGACTAGCGGGAGGTGTATCAGAGACCCAGTACTTC	11	1	#1
AACACGTAGGGTTTCT-1	CD4+ central memory like T	control	TRAV41	None	TRAJ49	TRAC	CAVTGYTGNQFYF	TGTGCTGTCACGGGCTACACCGGTAACCAGTTCTATTTT	5	TRBV18	TRBD1	TRBJ2-7	TRBC2	CASSPGGQGQYF	TGTGCCAGCTCACCAGGGGGGCAGGGGCAGTACTTC	10	1	#3
AACACGTAGTAATCCC-1	CD4+ central memory like T	control	TRAV8-4	None	TRAJ34	TRAC	CAVTVDNTDKLIF	TGTGCTGTGACCGTTGACAACACCGACAAGCTCATCTTT	9	TRBV21-1	None	TRBJ2-3	TRBC2	CASSGQSDTQYF	TGTGCCAGCAGCGGGCAGTCAGATACGCAGTATTTT	5	1	#2
AACACGTCAGCTGCTG-1	CD4+ central memory like T	control	TRAV1-1	None	TRAJ17	TRAC	CSSPQAAGNKLTF	TGCTCGTCGCCGCAAGCTGCAGGCAACAAGCTAACTTTT	8	TRBV4-1	TRBD1	TRBJ2-1	TRBC1	CASSQDDRVGSEQFF	TGCGCCAGCAGCCAAGACGACCGGGTTGGTTCTGAGCAGTTCTTC	10	1	#3
AACACGTGTGCTAGCC-1	CD4+ Naive T	control	NA	NA	NA	NA	NA	NA	NA	TRBV2	None	TRBJ2-7	TRBC2	CASNTSPGEQYF	TGTGCCAGTAATACCTCTCCAGGCGAGCAGTACTTC	18	1	unclear
AACACGTGTGTCGCTG-1	CD4+ Naive T	control	TRAV21	None	TRAJ13	TRAC	CAPGGYQKVTF	TGTGCTCCCGGGGGTTACCAGAAAGTTACCTTT	4	NA	NA	NA	NA	NA	NA	NA	1	#3
AACCATGAGATCTGCT-1	CD4+ central memory like T	control	NA	NA	NA	NA	NA	NA	NA	TRBV28	TRBD1	TRBJ1-3	TRBC1	CASSTNRGGSGNTIYF	TGTGCCAGCAGTACCAACAGGGGAGGCTCTGGAAACACCATATATTTT	2	1	unclear
AACCATGAGTAAGTAC-1	CD4+ central memory like T	control	TRAV21	None	TRAJ56	TRAC	CAVKSGANSKLTF	TGTGCTGTGAAGTCTGGAGCCAATAGTAAGCTGACATTT	7	TRBV15	None	TRBJ2-2	TRBC2	CATSRDYAPGGELFF	TGTGCCACCAGCAGAGATTACGCGCCGGGCGGGGAGCTGTTTTTT	3	1	#1
AACCATGCACGTAAGG-1	CD4+ central memory like T	control	NA	NA	NA	NA	NA	NA	NA	TRBV20-1	TRBD2	TRBJ1-1	TRBC1	CSATLVEGSTRPEAFF	TGCAGTGCTACCCTGGTGGAGGGGTCCACAAGGCCTGAAGCTTTCTTT	5	1	#1
AACCATGCATACTCTT-1	CD4+ Naive T	control	NA	NA	NA	NA	NA	NA	NA	TRBV30	None	TRBJ2-7	TRBC2	CAWSVSRSSYEQYF	TGTGCCTGGAGTGTGTCGAGGAGCTCCTACGAGCAGTACTTC	17	1	#2
AACCATGCATTATCTC-1	CD4+ central memory like T	control	TRAV20	None	TRAJ16	TRAC	CAVIF	TGTGCTGTGATCTTT	5	TRBV20-1	TRBD1	TRBJ2-5	TRBC2	CSAGTAQETQYF	TGCAGTGCTGGGACAGCTCAAGAGACCCAGTACTTC	10	1	unclear
AACCATGTCGTCTGCT-1	CD4+ Naive T	control	TRAV29DV5	None	TRAJ36	TRAC	CAASPGGGANNLFF	TGTGCAGCAAGCCCGGGAGGAGGGGCAAACAACCTCTTCTTT	4	TRBV19	TRBD1	TRBJ2-2	TRBC2	CASSTTGGTGELFF	TGTGCCAGTAGTACAACAGGGGGCACCGGGGAGCTGTTTTTT	22	1	#1
AACGTTGAGCCACTAT-1	CD4+ Naive T	control	TRAV26-1	None	TRAJ26	TRAC	CIVRARDNYGQNFVF	TGCATCGTCAGAGCGCGGGATAACTATGGTCAGAATTTTGTCTTT	11	TRBV27	TRBD2	TRBJ2-1	TRBC1	CASSFTRASGLAEQFF	TGTGCCAGCTCTTTCACACGAGCTAGCGGACTCGCTGAGCAGTTCTTC	13	1	#3
AACGTTGAGGACGAAA-1	CD4+ Naive T	control	TRAV23DV6	None	TRAJ32	TRAC	CAARRYGGATNKLIF	TGTGCAGCAAGACGTTATGGTGGTGCTACAAACAAGCTCATCTTT	4	TRBV11-1	TRBD2	TRBJ2-2	TRBC2	CASNPEGYTGELFF	TGTGCCAGCAACCCGGAGGGATACACCGGGGAGCTGTTTTTT	16	1	unclear
AACGTTGCACACTGCG-1	CD4+ Naive T	control	TRAV17	None	TRAJ17	TRAC	CATDTAAGNKLTF	TGTGCTACGGACACAGCTGCAGGCAACAAGCTAACTTTT	8	TRBV20-1	TRBD1	TRBJ1-4	TRBC1	CSASDSEKLFF	TGCAGTGCTTCGGACAGTGAAAAACTGTTTTTT	5	1	#3
AACGTTGGTCCGTTAA-1	CD4+ Naive T	control	TRAV14DV4	None	TRAJ49	TRAC	CAMTWAGDTGNQFYF	TGTGCAATGACCTGGGCCGGGGACACCGGTAACCAGTTCTATTTT	2	TRBV5-1	TRBD2	TRBJ2-7	TRBC2	CASSSGLAIEQYF	TGCGCCAGCAGCTCAGGACTAGCGATCGAGCAGTACTTC	18	1	#3
AACGTTGGTCGTTGTA-1	CD4+ Naive T	control	TRAV41	None	TRAJ49	TRAC	CAVVGNQFYF	TGTGCTGTGGTCGGTAACCAGTTCTATTTT	3	TRBV6-3	TRBD1	TRBJ2-1	TRBC2	CASSRPTGGFYNEQFF	TGTGCCAGCAGTCGTCCGACAGGGGGGTTCTACAATGAGCAGTTCTTC	11	1	unclear
AACGTTGGTCTTCGTC-1	CD4+ central memory like T	control	TRAV36DV7	None	TRAJ44	TRAC	CAVPTGTASKLTF	TGTGCTGTCCCGACCGGCACTGCCAGTAAACTCACCTTT	2	NA	NA	NA	NA	NA	NA	NA	1	#1
AACGTTGTCGGGAGTA-1	CD4+ central memory like T	control	TRAV9-2	None	TRAJ29	TRAC	CALPFSGNTPLVF	TGTGCTCTGCCCTTTTCAGGAAACACACCTCTTGTCTTT	6	TRBV19	TRBD2	TRBJ2-1	TRBC2	CASNPGLAVNEQFF	TGTGCCAGTAATCCGGGACTAGCGGTAAATGAGCAGTTCTTC	12	1	#3
AACTCAGAGGATGTAT-1	CD4+ Naive T	control	TRAV19	None	TRAJ40	TRAC	CALSEFSSGTYKYIF	TGTGCTCTGAGTGAGTTCTCTTCAGGAACCTACAAATACATCTTT	2	NA	NA	NA	NA	NA	NA	NA	1	#1
AACTCAGCAATGGACG-1	CD4+ Naive T	control	TRAV29DV5	None	TRAJ40	TRAC	CAASRTTSGTYKYIF	TGTGCAGCAAGCCGTACTACCTCAGGAACCTACAAATACATCTTT	4	TRBV28	TRBD2	TRBJ2-7	TRBC2	CASSSPPPAGYEQYF	TGTGCCAGCAGTTCTCCCCCCCCGGCGGGCTACGAGCAGTACTTC	11	1	#3
AACTCAGTCCAAGCCG-1	CD4+ Naive T	control	TRAV34	None	TRAJ29	TRAC	CGAQTGNTPLVF	TGTGGAGCACAGACAGGAAACACACCTCTTGTCTTT	1	NA	NA	NA	NA	NA	NA	NA	1	#3
AACTCCCTCCGTAGTA-1	CD4+ central memory like T	control	TRAV17	None	TRAJ29	TRAC	CATVGNSGNTPLVF	TGTGCTACGGTCGGGAATTCAGGAAACACACCTCTTGTCTTT	1	TRBV2	None	TRBJ2-2	TRBC2	CASFQENTGELFF	TGTGCCAGCTTCCAGGAGAACACCGGGGAGCTGTTTTTT	12	1	#2
AACTCTTAGCTGCAAG-1	CD4+ Naive T	control	NA	NA	NA	NA	NA	NA	NA	TRBV20-1	TRBD2	TRBJ1-5	TRBC1	CSASEGSQPQHF	TGCAGTGCTTCTGAGGGATCTCAGCCCCAGCATTTT	6	1	#3
AACTCTTAGTACACCT-1	CD4+ Naive T	control	TRAV29DV5	None	TRAJ41	TRAC	CAASYSNSGYALNF	TGTGCAGCAAGCTACTCAAATTCCGGGTATGCACTCAACTTC	3	TRBV28	TRBD1	TRBJ1-3	TRBC1	CASSPQGRGGISGNTIYF	TGTGCCAGCAGTCCCCAGGGCAGGGGGGGGATCTCTGGAAACACCATATATTTT	6	1	unclear
AACTCTTAGTTATCGC-1	CD4+ Naive T	control	NA	NA	NA	NA	NA	NA	NA	TRBV5-5	None	TRBJ2-3	TRBC2	CASSLGTSTDTQYF	TGTGCCAGCAGCTTGGGAACCTCGACAGATACGCAGTATTTT	22	1	#3
AACTCTTCAGATCCAT-1	CD4+ Naive T	control	NA	NA	NA	NA	NA	NA	NA	TRBV7-3	TRBD2	TRBJ2-1	TRBC2	CASSLISTSGNSYNEQFF	TGTGCCAGCAGCTTAATCTCGACTAGCGGGAACTCCTACAATGAGCAGTTCTTC	8	1	#3
AACTCTTTCACAGGCC-1	CD4+ Naive T	control	TRAV13-1	None	TRAJ45	TRAC	CAATSGGADGLTF	TGTGCAGCAACCTCCGGAGGTGCTGACGGACTCACCTTT	5	TRBV7-9	TRBD1	TRBJ2-2	TRBC2	CASIPLGQNTGELFF	TGTGCCAGCATTCCCTTGGGGCAGAACACCGGGGAGCTGTTTTTT	25	1	unclear
AACTCTTTCTGGCGTG-1	CD4+ Naive T	control	NA	NA	NA	NA	NA	NA	NA	TRBV10-3	TRBD2	TRBJ2-2	TRBC2	CAISESISGTGELFF	TGTGCCATCAGTGAGTCTATTAGCGGCACCGGGGAGCTGTTTTTT	23	1	#2
AACTGGTAGAGGTAGA-1	CD4+ Naive T	control	TRAV1-2	None	TRAJ49	TRAC	CAVMGTGNQFYF	TGTGCTGTGATGGGGACCGGTAACCAGTTCTATTTT	3	TRBV5-1	TRBD1	TRBJ2-6	TRBC2	CASSLGPVGANVLTF	TGCGCCAGCAGCTTGGGGCCAGTCGGGGCCAACGTCCTGACTTTC	33	1	#3
AACTGGTAGCCCAATT-1	CD4+ Naive T	control	TRAV38-2DV8	None	TRAJ7	TRAC	CAYRSYGNNRLAF	TGTGCTTATAGGAGCTATGGGAACAACAGACTCGCTTTT	3	TRBV20-1	None	TRBJ2-1	TRBC2	CSAREVGERYYNEQFF	TGCAGTGCTAGAGAAGTCGGAGAACGGTACTACAATGAGCAGTTCTTC	24	1	#2
AACTGGTCAGGTTTCA-1	CD4+ Naive T	control	TRAV23DV6	None	TRAJ34	TRAC	CAASSNTDKLIF	TGTGCAGCAAGCAGTAACACCGACAAGCTCATCTTT	3	TRBV2	TRBD2	TRBJ2-3	TRBC2	CASSVVSGSVGTDTQYF	TGTGCCAGCAGTGTAGTTAGCGGGAGTGTCGGCACAGATACGCAGTATTTT	15	1	unclear
AACTGGTGTATCACCA-1	CD4+ Naive T	control	NA	NA	NA	NA	NA	NA	NA	TRBV19	TRBD1	TRBJ1-1	TRBC1	CASSIGPGALTEAFF	TGTGCCAGTAGTATTGGGCCGGGGGCATTGACTGAAGCTTTCTTT	8	1	unclear
AACTTTCGTCGAATCT-1	CD4+ central memory like T	control	TRAV29DV5	None	TRAJ48	TRAC	CAASVDFGNEKLTF	TGTGCAGCAAGCGTAGACTTTGGAAATGAGAAATTAACCTTT	1	TRBV5-4	TRBD2	TRBJ2-1	TRBC2	CASSHAGLYNEQFF	TGTGCCAGCAGTCACGCGGGACTTTACAATGAGCAGTTCTTC	9	1	unclear
AACTTTCTCACCATAG-1	CD4+ central memory like T	control	NA	NA	NA	NA	NA	NA	NA	TRBV28	TRBD2	TRBJ2-4	TRBC2	CASMERRGLAGGLAKNIQYF	TGTGCCAGCATGGAAAGGAGGGGACTAGCGGGAGGGCTGGCCAAAAACATTCAGTACTTC	7	1	#3
AAGACCTCAATGACCT-1	CD4+ central memory like T	control	TRAV29DV5	None	TRAJ12	TRAC	CAASAASSYKLIF	TGTGCAGCAAGCGCGGCTAGCAGCTATAAATTGATCTTC	2	TRBV29-1	TRBD2	TRBJ1-2	TRBC1	CSVEKGAGGYTF	TGCAGCGTTGAAAAAGGGGCGGGTGGCTACACCTTC	5	1	#3
AAGACCTCATTGGCGC-1	CD4+ Naive T	control	TRAV35	None	TRAJ29	TRAC	CAGQLYSGNTPLVF	TGTGCTGGGCAGCTCTATTCAGGAAACACACCTCTTGTCTTT	3	TRBV7-2	TRBD2	TRBJ1-5	TRBC1	CASTSRGWGQPQHF	TGTGCCAGCACTAGTAGGGGGTGGGGTCAGCCCCAGCATTTT	19	1	#3
AAGACCTTCTAACCGA-1	CD4+ central memory like T	control	TRAV10	None	TRAJ39	TRAC	CVVSPNAGNMLTF	TGTGTGGTGAGCCCTAATGCAGGCAACATGCTCACCTTT	9	TRBV6-6	None	TRBJ1-5	TRBC1	CASSYSGNPGSNQPQHF	TGTGCCAGCAGTTACTCTGGGAACCCGGGTAGCAATCAGCCCCAGCATTTT	40	1	#3
AAGCCGCCACATTCGA-1	CD4+ Naive T	control	TRAV26-1	None	TRAJ23	TRAC	CIVTKPGRKAYLRT	TGCATCGTCACAAAACCAGGGAGGAAAGCTTATCTTCGGACA	1	TRBV5-1	None	TRBJ1-1	TRBC1	CASSLVSGANTEAFF	TGCGCCAGCAGCTTGGTGTCCGGAGCGAACACTGAAGCTTTCTTT	20	1	unclear
AAGGAGCGTCTGCGGT-1	CD4+ central memory like T	control	NA	NA	NA	NA	NA	NA	NA	TRBV4-2	TRBD2	TRBJ2-7	TRBC2	CASSQDVGRGYEQYF	TGTGCCAGCAGCCAAGATGTCGGGAGGGGATACGAGCAGTACTTC	8	1	unclear
AAGGAGCTCGCTAGCG-1	CD4+ Naive T	control	TRAV16	None	TRAJ40	TRAC	CALRGSGTYKYIF	TGTGCTCTAAGGGGGTCAGGAACCTACAAATACATCTTT	2	TRBV11-1	None	TRBJ1-1	TRBC1	CASSAGFEAFF	TGTGCCAGCAGCGCCGGGTTCGAAGCTTTCTTT	11	1	#1
AAGGTTCAGATCCTGT-1	CD4+ central memory like T	control	TRAV26-1	None	TRAJ42	TRAC	CIVQGGSQGNLIF	TGCATCGTCCAGGGAGGAAGCCAAGGAAATCTCATCTTT	5	TRBV5-1	TRBD1	TRBJ1-2	TRBC1	CASSPEVGGLGSYTF	TGCGCCAGCAGCCCGGAGGTAGGGGGTCTAGGCAGCTACACCTTC	4	1	#3
AAGGTTCAGTGTTGAA-1	CD4+ central memory like T	control	NA	NA	NA	NA	NA	NA	NA	TRBV28	None	TRBJ1-1	TRBC1	CASSRNREAFF	TGTGCCAGCAGTCGTAATCGTGAAGCTTTCTTT	3	1	#3
AAGGTTCCAGTGGAGT-1	CD4+ Naive T	control	NA	NA	NA	NA	NA	NA	NA	TRBV14	None	TRBJ2-2	TRBC2	CASSQDGSGELFF	TGTGCCAGCAGCCAAGACGGGTCCGGGGAGCTGTTTTTT	26	1	#3
AAGGTTCTCCAGTAGT-1	CD4+ Naive T	control	TRAV9-2	None	TRAJ49	TRAC	CALLRLGNQFYF	TGTGCTCTCCTTCGGCTGGGTAACCAGTTCTATTTT	4	TRBV15	None	TRBJ2-7	TRBC2	CATSRDAQTDYEQYF	TGTGCCACCAGCAGAGATGCCCAAACTGATTACGAGCAGTACTTC	4	1	unclear
AAGGTTCTCCGTCAAA-1	CD4+ Naive T	control	TRAV30	None	TRAJ34	TRAC	CGTELNTDKLIF	TGTGGCACAGAGTTAAACACCGACAAGCTCATCTTT	12	TRBV19	None	TRBJ2-2	TRBC2	CASSLNLLLNTGELFF	TGTGCCAGTAGTCTTAACCTCCTACTGAACACCGGGGAGCTGTTTTTT	7	1	#3
AAGGTTCTCGATAGAA-1	CD4+ Naive T	control	TRAV17	None	TRAJ11	TRAC	CATVRVKDSGYSTLTF	TGTGCTACGGTTCGGGTTAAGGATTCAGGATACAGCACCCTCACCTTT	3	TRBV12-4	TRBD2	TRBJ2-7	TRBC2	CASRTGRGGYEQYF	TGTGCCAGCAGGACCGGGCGGGGCGGCTACGAGCAGTACTTC	23	1	unclear
AAGGTTCTCGATCCCT-1	CD4+ Naive T	control	NA	NA	NA	NA	NA	NA	NA	TRBV28	TRBD1	TRBJ2-7	TRBC2	CASSEHLGTGGINEQYF	TGTGCCAGCTCCGAGCATCTCGGGACAGGGGGCATCAACGAGCAGTACTTC	19	1	#1
AAGTCTGAGAAGCCCA-1	CD4+ central memory like T	control	TRAV12-3	None	TRAJ54	TRAC	CAMSLLQGAQKLVF	TGTGCAATGAGCTTGCTACAGGGAGCCCAGAAGCTGGTATTT	5	TRBV7-3	None	TRBJ1-1	TRBC1	CASSLGPSTEAFF	TGTGCCAGCAGCTTGGGCCCAAGCACTGAAGCTTTCTTT	17	1	#3
AAGTCTGAGTGAACGC-1	CD4+ central memory like T	control	TRAV14DV4	None	TRAJ44	TRAC	CAMRDSNTGTASKLTF	TGTGCAATGAGAGATTCGAATACCGGCACTGCCAGTAAACTCACCTTT	2	TRBV19	TRBD2	TRBJ2-3	TRBC2	CASSKRGSGRRTDTQYF	TGTGCCAGTAGTAAGCGGGGAAGCGGGAGGCGCACAGATACGCAGTATTTT	10	1	unclear
AAGTCTGCAAGGGTCA-1	CD4+ central memory like T	control	TRAV13-1	None	TRAJ47	TRAC	CAAPKGYGNKLVF	TGTGCAGCCCCTAAGGGATATGGAAACAAACTGGTCTTT	5	TRBV3-1	TRBD1	TRBJ1-1	TRBC1	CASSHRDDTEAFF	TGTGCCAGCAGCCACAGGGATGACACTGAAGCTTTCTTT	19	1	unclear
AAGTCTGGTACCGAGA-1	CD4+ central memory like T	control	TRAV8-1	None	TRAJ54	TRAC	CAVMLIQGAQKLVF	TGTGCCGTGATGTTAATTCAGGGAGCCCAGAAGCTGGTATTT	5	TRBV12-3	TRBD1	TRBJ2-7	TRBC2	CASSLYRTGGSYEQYF	TGTGCCAGCAGTTTATATAGGACAGGGGGCTCCTACGAGCAGTACTTC	15	1	#3
AAGTCTGGTATGAAAC-1	CD4+ Naive T	control	TRAV12-3	None	TRAJ27	TRAC	CAMSANTNAGKSTF	TGTGCAATGAGCGCAAACACCAATGCAGGCAAATCAACCTTT	2	TRBV20-1	TRBD2	TRBJ2-3	TRBC2	CSASGAGGTDTQYF	TGCAGTGCTAGCGGGGCGGGGGGGACAGATACGCAGTATTTT	6	1	unclear
AAGTCTGTCTATCCTA-1	CD4+ Naive T	control	TRAV12-1	None	TRAJ36	TRAC	CVVNIPTGANNLFF	TGTGTGGTGAACATACCCACTGGGGCAAACAACCTCTTCTTT	5	TRBV11-2	None	TRBJ2-7	TRBC2	CASSLSSGVIAYEQYF	TGTGCCAGCAGCTTATCATCCGGGGTCATAGCCTACGAGCAGTACTTC	13	1	#3
AATCCAGCAAGACGTG-1	CD4+ central memory like T	control	NA	NA	NA	NA	NA	NA	NA	TRBV4-3	TRBD1	TRBJ1-2	TRBC1	CASSHRLGTGEIGYTF	TGCGCCAGCAGCCATCGGCTCGGGACAGGGGAAATTGGCTACACCTTC	4	1	unclear
AATCCAGGTCAGGACA-1	CD4+ central memory like T	control	TRAV29DV5	None	TRAJ58	TRAC	CAASVRETSGSRLTF	TGTGCAGCAAGCGTGAGGGAAACCAGTGGCTCTAGGTTGACCTTT	2	TRBV2	TRBD1	TRBJ1-6	TRBC1	CASSAGSRGQPLHF	TGTGCCAGCAGTGCTGGGTCCCGGGGGCAACCCCTCCACTTT	3	1	unclear
AATCGGTCATCCTAGA-1	CD4+ Naive T	control	TRAV29DV5	None	TRAJ23	TRAC	CAASLYNQGGKLIF	TGTGCAGCAAGCCTTTATAACCAGGGAGGAAAGCTTATCTTC	4	TRBV2	TRBD1	TRBJ1-6	TRBC1	CASRRGQGNSPLHF	TGTGCCAGCAGACGCGGACAGGGTAATTCACCCCTCCACTTT	10	1	#3
AATCGGTGTCCAAGTT-1	CD4+ central memory like T	control	TRAV29DV5	None	TRAJ57	TRAC	CAASAQGGSEKLVF	TGTGCAGCAAGCGCTCAGGGCGGATCTGAAAAGCTGGTCTTT	2	TRBV28	TRBD1	TRBJ2-2	TRBC2	CASIGGQGYTGELFF	TGTGCCAGCATCGGGGGTCAAGGGTACACCGGGGAGCTGTTTTTT	18	1	unclear
ACACCAAAGATACACA-1	CD4+ Naive T	control	TRAV19	None	TRAJ18	TRAC	CALSEVNRGSTLGRLYF	TGTGCTCTGAGTGAGGTAAACAGAGGCTCAACCCTGGGGAGGCTATACTTT	5	TRBV7-2	TRBD2	TRBJ1-5	TRBC1	CASSGSGTDYSNQPQHF	TGTGCCAGCAGCGGCTCCGGGACGGATTATAGCAATCAGCCCCAGCATTTT	29	1	#1
ACACCAAAGGGCTTCC-1	CD4+ central memory like T	control	TRAV10	None	TRAJ30	TRAC	CVVSGYRDDKIIF	TGTGTGGTGAGCGGCTACAGAGATGACAAGATCATCTTT	8	TRBV2	None	TRBJ1-5	TRBC1	CASSARRSLSTSNQPQHF	TGTGCCAGCAGTGCGCGGCGGTCGCTATCAACTAGCAATCAGCCCCAGCATTTT	24	1	#2
ACACCAAGTCAACATC-1	CD4+ central memory like T	control	TRAV26-1	None	TRAJ46	TRAC	CIVRRGSGDKLTF	TGCATCGTCAGACGCGGCAGCGGAGACAAGCTGACTTTT	3	TRBV5-1	None	TRBJ2-5	TRBC2	CASSFADQETQYF	TGCGCCAGCAGCTTTGCAGATCAAGAGACCCAGTACTTC	12	1	#3
ACACCAAGTCCTCTTG-1	CD4+ central memory like T	control	TRAV12-1	None	TRAJ9	TRAC	CVVTGGFKTIF	TGTGTGGTGACGGGAGGCTTCAAAACTATCTTT	2	TRBV3-1	TRBD2	TRBJ2-7	TRBC2	CASSLGLAFNEQYF	TGTGCCAGCAGCCTCGGACTAGCTTTCAACGAGCAGTACTTC	6	1	unclear
ACACCAATCTGCGTAA-1	CD4+ Naive T	control	TRAV27	None	TRAJ48	TRAC	CAGERGNEKLTF	TGTGCAGGAGAGAGGGGAAATGAGAAATTAACCTTT	4	TRBV6-5	TRBD1	TRBJ2-7	TRBC1	CASRQGGVWGEQYF	TGTGCCAGCAGACAAGGTGGGGTCTGGGGCGAGCAGTACTTC	5	1	#3
ACACCCTAGAGTCGGT-1	CD4+ central memory like T	control	TRAV8-1	None	TRAJ32	TRAC	CAVNGRATNKLIF	TGTGCCGTGAATGGACGTGCTACAAACAAGCTCATCTTT	3	TRBV30	TRBD1	TRBJ2-6	TRBC2	CAWSTGTYHSGANVLTF	TGTGCCTGGAGTACAGGGACGTACCACTCTGGGGCCAACGTCCTGACTTTC	21	1	unclear
ACACCCTGTGAGGGTT-1	CD4+ Naive T	control	TRAV39	None	TRAJ40	TRAC	CAVVFASGTYKYIF	TGTGCCGTGGTGTTTGCCTCAGGAACCTACAAATACATCTTT	5	TRBV5-1	None	TRBJ2-3	TRBC2	CASSWSTDTQYF	TGCGCCAGCAGCTGGAGCACAGATACGCAGTATTTT	20	1	#3
ACACCCTGTGTCTGAT-1	CD4+ Naive T	control	TRAV38-1	None	TRAJ52	TRAC	CVNAGGTSYGKLTF	TGTGTTAATGCTGGTGGTACTAGCTATGGAAAGCTGACATTT	4	TRBV28	TRBD2	TRBJ2-7	TRBC1	CASSSGPGLAYYEQYF	TGTGCCAGCAGCTCCGGGCCGGGACTAGCGTACTACGAGCAGTACTTC	3	1	unclear
ACACCCTTCCAGAAGG-1	CD4+ Naive T	control	NA	NA	NA	NA	NA	NA	NA	TRBV6-5	TRBD1	TRBJ2-5	TRBC2	CASSRPGTGETQYF	TGTGCCAGCAGCCGCCCCGGGACTGGGGAGACCCAGTACTTC	26	1	#3
ACACCGGCAGTCCTTC-1	CD4+ Naive T	control	NA	NA	NA	NA	NA	NA	NA	TRBV6-1	None	TRBJ2-7	TRBC2	CASVVLADRIYEQYF	TGTGCCAGCGTCGTCTTGGCAGATCGGATCTACGAGCAGTACTTC	6	1	#3
ACACCGGGTAAAGGAG-1	CD4+ central memory like T	control	TRAV17	None	TRAJ54	TRAC	CATEATGAQKLVF	TGTGCTACGGAGGCGACGGGAGCCCAGAAGCTGGTATTT	1	TRBV18	TRBD2	TRBJ2-3	TRBC1	CASSPPGGDTQYF	TGTGCCAGCTCACCACCGGGAGGGGATACGCAGTATTTT	18	1	unclear
ACACCGGTCAGAAATG-1	CD4+ central memory like T	control	TRAV9-2	None	TRAJ4	TRAC	CALSVAGGYNKLIF	TGTGCTCTGAGTGTGGCTGGTGGCTACAATAAGCTGATTTTT	5	TRBV27	TRBD2	TRBJ2-7	TRBC2	CASSPRDGTYEQYF	TGTGCCAGCAGTCCCCGGGACGGGACCTACGAGCAGTACTTC	4	1	#3
ACACTGAAGTAGGTGC-1	CD4+ central memory like T	control	NA	NA	NA	NA	NA	NA	NA	TRBV6-6	None	TRBJ1-1	TRBC1	CASSQRETEAFF	TGTGCCAGCAGTCAAAGGGAAACTGAAGCTTTCTTT	7	1	#2
ACACTGAGTTGTGGAG-1	CD4+ central memory like T	control	NA	NA	NA	NA	NA	NA	NA	TRBV18	TRBD1	TRBJ2-7	TRBC2	CASSPGQRAYEQYF	TGTGCCAGCTCCCCGGGACAGAGAGCCTACGAGCAGTACTTC	10	1	#3
ACACTGATCAAGGCTT-1	CD4+ Naive T	control	TRAV17	None	TRAJ44	TRAC	CATVSTGTASKLTF	TGTGCTACGGTCAGTACCGGCACTGCCAGTAAACTCACCTTT	9	TRBV6-3	TRBD2	TRBJ2-7	TRBC2	CASSYGTSGGYEQYF	TGTGCCAGCAGTTACGGGACTAGCGGGGGCTACGAGCAGTACTTC	10	1	unclear
ACACTGATCCGAGCCA-1	CD4+ central memory like T	control	TRAV12-3	None	TRAJ8	TRAC	CAMSAGTGFQKLVF	TGTGCAATGAGCGCGGGGACAGGCTTTCAGAAACTTGTATTT	6	TRBV12-3	TRBD1	TRBJ2-7	TRBC2	CASSFGRRGLSHPYEQYF	TGTGCCAGCAGTTTTGGTCGCAGGGGGCTATCCCACCCGTACGAGCAGTACTTC	20	1	#1
ACAGCCGAGAACAACT-1	CD4+ Naive T	control	TRAV9-2	None	TRAJ8	TRAC	CALSNTGFQKLVF	TGTGCTCTGTCGAACACAGGCTTTCAGAAACTTGTATTT	7	TRBV12-4	TRBD1	TRBJ2-7	TRBC1	CASSDRVSYEQYF	TGTGCCAGCAGCGACAGGGTTTCCTACGAGCAGTACTTC	32	1	#3
ACAGCCGAGTACACCT-1	CD4+ central memory like T	control	TRAV38-2DV8	None	TRAJ57	TRAC	CAYKGSEKLVF	TGTGCTTATAAAGGATCTGAAAAGCTGGTCTTT	10	NA	NA	NA	NA	NA	NA	NA	1	unclear
ACAGCCGCAAGAAGAG-1	CD4+ Naive T	control	NA	NA	NA	NA	NA	NA	NA	TRBV2	None	TRBJ2-7	TRBC2	CASTPDAYEQYF	TGTGCCAGCACGCCGGACGCCTACGAGCAGTACTTC	6	1	unclear
ACAGCCGGTAGAAAGG-1	CD4+ central memory like T	control	TRAV17	None	TRAJ12	TRAC	CATDGMDSSYKLIF	TGTGCTACGGACGGGATGGATAGCAGCTATAAATTGATCTTC	4	TRBV10-3	TRBD1	TRBJ1-2	TRBC1	CAISEGQGSGYTF	TGTGCCATCAGTGAGGGACAGGGATCCGGCTACACCTTC	4	1	#3
ACAGCTACATTGGTAC-1	CD4+ Naive T	control	TRAV38-1	None	TRAJ20	TRAC	CAVSNDYKLSF	TGTGCTGTTTCTAACGACTACAAGCTCAGCTTT	2	TRBV6-5	None	TRBJ2-7	TRBC2	CASSYLGSSYEQYF	TGTGCCAGCAGTTACCTAGGCAGCTCCTACGAGCAGTACTTC	11	1	unclear
ACAGCTAGTAATAGCA-1	CD4+ Naive T	control	TRAV6	None	TRAJ21	TRAC	CALEGNFNKFYF	TGTGCTCTAGAAGGCAACTTCAACAAATTTTACTTT	4	TRBV5-1	None	TRBJ2-6	TRBC2	CASSPPDRAGVLTF	TGCGCCAGCAGCCCACCGGACCGGGCCGGCGTCCTGACTTTC	14	1	#3
ACATACGAGACTAAGT-1	CD4+ central memory like T	control	TRAV25	None	TRAJ31	TRAC	CAGNYNNARLMF	TGTGCAGGAAACTATAACAATGCCAGACTCATGTTT	3	TRBV10-3	TRBD1	TRBJ1-3	TRBC1	CASSGAGNTIYF	TGTGCCTCGTCAGGGGCCGGAAACACCATATATTTT	8	1	#3
ACATACGAGCACACAG-1	CD4+ Naive T	control	TRAV38-2DV8	None	TRAJ54	TRAC	CAYRSSQGAQKLVF	TGTGCTTATAGGAGCAGTCAGGGAGCCCAGAAGCTGGTATTT	18	TRBV9	TRBD1	TRBJ2-5	TRBC2	CASSETLDRQETQYF	TGTGCCAGCAGCGAAACCTTAGACAGGCAAGAGACCCAGTACTTC	22	1	#3
ACATACGAGCGGATCA-1	CD4+ Naive T	control	TRAV35	None	TRAJ49	TRAC	CAGQRTGNQFYF	TGTGCTGGGCAGCGAACCGGTAACCAGTTCTATTTT	7	TRBV5-1	TRBD1	TRBJ2-5	TRBC2	CASSTRTGLETQYF	TGCGCCAGCAGCACTCGGACAGGTTTGGAGACCCAGTACTTC	11	1	#3
ACATACGGTACTTGAC-1	CD4+ central memory like T	control	TRAV23DV6	None	TRAJ47	TRAC	CAASMEYGNKLVF	TGTGCAGCAAGCATGGAATATGGAAACAAACTGGTCTTT	4	TRBV7-8	None	TRBJ2-4	TRBC2	CASSSPPPGKNIQYF	TGTGCCAGCAGCTCCCCCCCTCCGGGGAAAAACATTCAGTACTTC	35	1	unclear
ACATACGTCACATAGC-1	CD4+ central memory like T	control	TRAV12-3	None	TRAJ53	TRAC	CAMSATSGGSNYKLTF	TGTGCAATGAGCGCGACTAGTGGAGGTAGCAACTATAAACTGACATTT	2	TRBV4-1	TRBD2	TRBJ1-6	TRBC1	CASSQERLGSSYNSPLHF	TGCGCCAGCAGCCAAGAAAGATTAGGAAGCTCCTATAATTCACCCCTCCACTTT	17	1	#3
ACATCAGAGAGCCTAG-1	CD4+ central memory like T	control	TRAV12-3	None	TRAJ21	TRAC	CAMSEGNFNKFYF	TGTGCAATGAGCGAAGGCAACTTCAACAAATTTTACTTT	4	TRBV2	None	TRBJ2-5	TRBC2	CASIHIPETQYF	TGTGCCAGCATTCACATCCCGGAGACCCAGTACTTC	6	1	unclear
ACATCAGCATCCAACA-1	CD4+ central memory like T	control	TRAV35	None	TRAJ39	TRAC	CAGQTLNNAGNMLTF	TGTGCTGGACAAACCTTAAATAATGCAGGCAACATGCTCACCTTT	2	TRBV30	TRBD1	TRBJ2-7	TRBC1	CAWSTRGSEQYF	TGTGCCTGGAGTACCAGGGGTAGCGAGCAGTACTTC	21	1	#1
ACATGGTAGTGACATA-1	CD4+ Naive T	control	NA	NA	NA	NA	NA	NA	NA	TRBV5-1	None	TRBJ2-3	TRBC2	CASSLAEDTQYF	TGCGCCAGCAGCTTGGCTGAGGATACGCAGTATTTT	29	1	#1
ACATGGTAGTGATCGG-1	CD4+ Naive T	control	TRAV8-6	None	TRAJ52	TRAC	CAVNAGGTSYGKLTF	TGTGCTGTGAATGCTGGTGGTACTAGCTATGGAAAGCTGACATTT	7	TRBV3-1	None	TRBJ2-2	TRBC2	CASSQGGTGELFF	TGTGCCAGCAGCCAAGGTGGGACCGGGGAGCTGTTTTTT	14	1	#3
ACATGGTCATCTACGA-1	CD4+ Naive T	control	NA	NA	NA	NA	NA	NA	NA	TRBV12-5	TRBD2	TRBJ2-1	TRBC2	CASGQNLRGLAGVGNEQFF	TGTGCTAGTGGTCAAAATCTACGCGGACTAGCGGGAGTGGGGAATGAGCAGTTCTTC	10	1	unclear
ACATGGTGTGCCTGCA-1	CD4+ central memory like T	control	TRAV12-1	None	TRAJ3	TRAC	CAVEISSASKIIF	TGTGCGGTGGAGATCAGCAGTGCTTCCAAGATAATCTTT	9	TRBV5-1	None	TRBJ2-7	TRBC2	CASSLALGNYEQYF	TGCGCCAGCAGCTTGGCGCTTGGGAACTACGAGCAGTACTTC	20	1	#3
ACCAGTAAGGACACCA-1	CD4+ central memory like T	control	NA	NA	NA	NA	NA	NA	NA	TRBV7-2	None	TRBJ2-5	TRBC1	CASSPRVQETQYF	TGTGCCAGCAGCCCTAGGGTCCAAGAGACCCAGTACTTC	31	1	unclear
ACCAGTACACAGAGGT-1	CD4+ Naive T	control	TRAV14DV4	None	TRAJ9	TRAC	CAMREGGAGGFKTIF	TGTGCAATGAGAGAGGGCGGGGCTGGAGGCTTCAAAACTATCTTT	3	TRBV25-1	TRBD1	TRBJ2-1	TRBC1	CASSEVTGNEQFF	TGTGCCAGCAGTGAAGTCACCGGCAATGAGCAGTTCTTC	15	1	#3
ACCAGTATCCGCGGTA-1	Treg	control	TRAV12-1	None	TRAJ43	TRAC	CAVRYNNNDMRF	TGTGCGGTGAGGTACAATAACAATGACATGCGCTTT	7	TRBV20-1	TRBD1	TRBJ1-4	TRBC1	CSAVIWGLGEKLFF	TGCAGTGCTGTAATTTGGGGGTTAGGTGAAAAACTGTTTTTT	2	1	unclear
ACCCACTAGGAGTACC-1	CD4+ central memory like T	control	NA	NA	NA	NA	NA	NA	NA	TRBV5-1	None	TRBJ1-1	TRBC1	CASSLDGRLTEAFF	TGCGCCAGCAGCTTGGACGGCCGACTGACTGAAGCTTTCTTT	7	1	#1
ACCCACTAGGTTCCTA-1	CD4+ Naive T	control	NA	NA	NA	NA	NA	NA	NA	TRBV2	TRBD2	TRBJ1-5	TRBC1	CASSRDVNQPQHF	TGTGCCAGCAGCAGGGACGTAAATCAGCCCCAGCATTTT	28	1	#3
ACCCACTCACGGCCAT-1	CD4+ central memory like T	control	NA	NA	NA	NA	NA	NA	NA	TRBV4-2	TRBD1	TRBJ2-7	TRBC2	CASSQDAGANYEQYF	TGTGCCAGCAGCCAAGATGCAGGGGCGAACTACGAGCAGTACTTC	27	1	#1
ACCCACTGTCGGCTCA-1	CD4+ central memory like T	control	NA	NA	NA	NA	NA	NA	NA	TRBV20-1	TRBD1	TRBJ2-7	TRBC2	CSASAREDFYEQYF	TGCAGTGCTAGTGCCAGAGAGGACTTCTACGAGCAGTACTTC	10	1	#3
ACCCACTGTCGTGGCT-1	CD4+ central memory like T	control	NA	NA	NA	NA	NA	NA	NA	TRBV27	TRBD2	TRBJ2-5	TRBC2	CASSPRGWETQYF	TGTGCCAGCAGCCCTAGGGGATGGGAGACCCAGTACTTC	4	1	unclear
ACCCACTTCGTGGACC-1	CD4+ central memory like T	control	TRAV12-2	None	TRAJ9	TRAC	CAVNIGPGGFKTIF	TGTGCCGTGAACATCGGTCCTGGAGGCTTCAAAACTATCTTT	7	TRBV11-2	None	TRBJ2-1	TRBC2	CASSFGSYNEQFF	TGTGCCAGCAGCTTCGGATCCTACAATGAGCAGTTCTTC	6	1	#3
ACCGTAACACATCCAA-1	CD4+ Naive T	control	TRAV21	None	TRAJ49	TRAC	CAVPTGNQFYF	TGTGCTGTACCTACCGGTAACCAGTTCTATTTT	2	TRBV7-8	None	TRBJ2-7	TRBC2	CASSLSRLVGEQYF	TGTGCCAGCAGCTTAAGTAGGCTAGTTGGCGAGCAGTACTTC	31	1	#3
ACCTTTAAGATGTGTA-1	CD4+ central memory like T	control	TRAV13-1	None	TRAJ33	TRAC	CAAVDSNYQLIW	TGTGCAGCCGTAGATAGCAACTATCAGTTAATCTGG	5	TRBV18	TRBD1	TRBJ1-2	TRBC1	CASSPQGTDYGYTF	TGTGCCAGCTCACCGCAGGGGACGGATTATGGCTACACCTTC	4	1	#1
ACCTTTAAGCGAAGGG-1	CD4+ Naive T	control	TRAV16	None	TRAJ49	TRAC	CALMANTGNQFYF	TGTGCTCTAATGGCGAACACCGGTAACCAGTTCTATTTT	4	TRBV27	TRBD2	TRBJ2-7	TRBC1	CASRLDRSSYEQYF	TGTGCCAGCAGACTAGATAGATCCTCCTACGAGCAGTACTTC	4	1	#1
ACCTTTAAGCTGAACG-1	CD4+ central memory like T	control	TRAV1-2	None	TRAJ10	TRAC	CAVRAHLLTGGGNKLTF	TGTGCTGTGAGAGCCCATCTTCTCACGGGAGGAGGAAACAAACTCACCTTT	13	TRBV6-3	TRBD1	TRBJ1-2	TRBC1	CASSPNRGVDGYTF	TGTGCCAGCAGCCCCAACAGAGGAGTGGATGGCTACACCTTC	47	1	#2
ACGAGCCAGCAGGCTA-1	CD4+ Naive T	control	TRAV26-1	None	TRAJ29	TRAC	CIVRPPLSGNTPLVF	TGCATCGTCAGACCCCCTCTTTCAGGAAACACACCTCTTGTCTTT	7	TRBV5-1	None	TRBJ2-2	TRBC1	CASSLAPGTDTGELFF	TGCGCCAGCAGCTTGGCCCCGGGGACGGACACCGGGGAGCTGTTTTTT	28	1	#3
ACGAGCCTCACCCGAG-1	CD4+ central memory like T	control	NA	NA	NA	NA	NA	NA	NA	TRBV4-3	TRBD1	TRBJ2-2	TRBC2	CASSRGQGEGGELFF	TGCGCCAGCAGCCGAGGACAGGGGGAGGGCGGGGAGCTGTTTTTT	21	1	#1
ACGAGCCTCTCCCTGA-1	CD4+ Naive T	control	TRAV6	None	TRAJ28	TRAC	CALPPEGAGSYQLTF	TGTGCTCTACCACCGGAGGGGGCTGGGAGTTACCAACTCACTTTC	3	TRBV6-1	TRBD1	TRBJ1-2	TRBC1	CASSEAGQGRLRGYTF	TGTGCCAGCAGTGAAGCGGGGCAGGGGAGGCTCCGGGGCTACACCTTC	7	1	#3
ACGAGGAAGAATGTGT-1	CD4+ central memory like T	control	NA	NA	NA	NA	NA	NA	NA	TRBV4-1	TRBD2	TRBJ2-1	TRBC2	CASSLGLAGRGNEQFF	TGCGCCAGCAGCCTCGGACTAGCGGGAAGGGGGAATGAGCAGTTCTTC	17	1	unclear
ACGAGGAAGAGCAATT-1	CD4+ Naive T	control	NA	NA	NA	NA	NA	NA	NA	TRBV3-1	TRBD1	TRBJ1-1	TRBC1	CASSRTGVTEAFF	TGTGCCAGCAGCCGGACAGGCGTTACTGAAGCTTTCTTT	31	1	#3
ACGAGGAAGATATGGT-1	CD4+ Naive T	control	NA	NA	NA	NA	NA	NA	NA	TRBV4-3	None	TRBJ1-4	TRBC1	CASSRRLWNEKLFF	TGCGCCAGCAGCCGGCGACTTTGGAATGAAAAACTGTTTTTT	4	1	unclear
ACGATACAGCGACGTA-1	CD4+ Naive T	control	NA	NA	NA	NA	NA	NA	NA	TRBV28	None	TRBJ1-5	TRBC1	CASSFSLTVPQHF	TGTGCCAGCAGTTTTTCCCTTACTGTTCCCCAGCATTTT	9	1	#3
ACGATACAGCTGAAAT-1	CD4+ Naive T	control	TRAV9-2	None	TRAJ37	TRAC	CARPTGKLIF	TGTGCTCGCCCCACAGGCAAACTAATCTTT	2	TRBV27	None	TRBJ2-7	TRBC2	CASSLGPYEQYF	TGTGCCAGCAGTTTAGGACCCTACGAGCAGTACTTC	8	1	#3
ACGATACCAACTTGAC-1	CD4+ Naive T	control	NA	NA	NA	NA	NA	NA	NA	TRBV20-1	TRBD1	TRBJ2-3	TRBC1	CSADRGRTDTQYF	TGCAGTGCCGACAGGGGGAGAACAGATACGCAGTATTTT	16	1	unclear
ACGATACTCCACGCAG-1	CD4+ central memory like T	control	TRAV38-1	None	TRAJ43	TRAC	CAFMKPRGYNNNDMRF	TGTGCTTTCATGAAGCCGAGGGGCTACAATAACAATGACATGCGCTTT	2	TRBV7-2	TRBD2	TRBJ2-6	TRBC2	CASSSRGLLNSGANVLTF	TGTGCCAGCAGCTCGAGGGGCCTTCTTAACTCTGGGGCCAACGTCCTGACTTTC	29	1	unclear
ACGATACTCGCCCTTA-1	CD4+ Naive T	control	NA	NA	NA	NA	NA	NA	NA	TRBV19	TRBD1	TRBJ1-2	TRBC1	CASIPGQVGGGYTF	TGTGCCAGTATCCCGGGACAGGTTGGAGGTGGCTACACCTTC	13	1	unclear
ACGATGTCACGGTGTC-1	CD4+ Naive T	control	TRAV29DV5	None	TRAJ39	TRAC	CAASGNAGNMLTF	TGTGCAGCAAGCGGAAATGCAGGCAACATGCTCACCTTT	3	TRBV2	TRBD2	TRBJ2-3	TRBC2	CASARDRSPDTQYF	TGTGCCAGCGCGCGGGACCGAAGCCCAGATACGCAGTATTTT	3	1	#3
ACGATGTGTAGCACGA-1	CD4+ central memory like T	control	TRAV20	None	TRAJ8	TRAC	CAVQAEEDTGFQKLVF	TGTGCTGTGCAGGCGGAGGAAGACACAGGCTTTCAGAAACTTGTATTT	22	TRBV27	TRBD2	TRBJ2-3	TRBC2	CASSLYRLAGVLNLYTQYF	TGTGCCAGCAGTTTATACCGACTAGCGGGTGTTCTAAATCTTTATACGCAGTATTTT	11	1	unclear
ACGATGTTCAGCTGGC-1	CD4+ Naive T	control	TRAV12-1	None	TRAJ39	TRAC	CVVKAPAGNMLTF	TGTGTGGTGAAGGCCCCCGCAGGCAACATGCTCACCTTT	4	TRBV2	TRBD1	TRBJ1-5	TRBC1	CASSPDRVANQPQHF	TGTGCCAGCAGTCCGGACAGGGTCGCGAATCAGCCCCAGCATTTT	6	1	unclear
ACGCAGCCAGCTGTAT-1	CD4+ central memory like T	control	TRAV35	None	TRAJ24	TRAC	CAGLADSWGKFQF	TGTGCTGGGCTGGCTGACAGCTGGGGGAAATTCCAGTTT	3	TRBV14	TRBD2	TRBJ2-3	TRBC2	CASGLVSTDTQYF	TGTGCCAGTGGACTGGTTAGCACAGATACGCAGTATTTT	23	1	unclear
ACGCAGCGTTATCCGA-1	CD4+ central memory like T	control	TRAV8-1	None	TRAJ37	TRAC	CAVNPSGNTGKLIF	TGTGCCGTGAATCCCTCTGGCAACACAGGCAAACTAATCTTT	5	TRBV6-5	TRBD2	TRBJ1-2	TRBC1	CASSQGPSSSGYTF	TGTGCCAGCAGCCAGGGACCGAGCTCATCGGGCTACACCTTC	12	1	unclear
ACGCCAGCACATGACT-1	CD4+ central memory like T	control	TRAV9-2	None	TRAJ6	TRAC	CALAGGSYIPTF	TGTGCTCTAGCAGGAGGAAGCTACATACCTACATTT	4	TRBV28	None	TRBJ2-1	TRBC2	CASSLVAYNEQFF	TGTGCCAGCAGTTTAGTAGCTTACAATGAGCAGTTCTTC	6	1	#3
ACGCCAGTCAGCCTAA-1	CD4+ Naive T	control	TRAV29DV5	None	TRAJ34	TRAC	CAASENTDKLIF	TGTGCAGCAAGCGAAAACACCGACAAGCTCATCTTT	7	TRBV9	TRBD1	TRBJ2-2	TRBC2	CASSDGFETGSVGELFF	TGTGCCAGCAGCGACGGATTTGAGACAGGGTCGGTCGGGGAGCTGTTTTTT	18	1	#2
ACGCCAGTCCTTTCTC-1	CD4+ Naive T	control	TRAV20	None	TRAJ8	TRAC	CAVLGGFQKLVF	TGTGCTGTCCTAGGGGGCTTTCAGAAACTTGTATTT	1	TRBV9	None	TRBJ1-6	TRBC1	CASSVEYNSPLHF	TGTGCCAGCAGCGTAGAATATAATTCACCCCTCCACTTT	8	1	#3
ACGCCGAGTAGCTAAA-1	CD4+ central memory like T	control	TRAV2	None	TRAJ12	TRAC	CAVDSSYKLIF	TGTGCTGTGGATAGCAGCTATAAATTGATCTTC	3	TRBV20-1	TRBD1	TRBJ2-6	TRBC2	CSARDEGRTGGSGANVLTF	TGCAGTGCTCGAGATGAAGGGAGGACAGGGGGCTCTGGGGCCAACGTCCTGACTTTC	10	1	#3
ACGCCGAGTTCTCATT-1	CD4+ Naive T	control	TRAV13-1	None	TRAJ53	TRAC	CAASGEGSNYKLTF	TGTGCAGCAAGTGGGGAAGGTAGCAACTATAAACTGACATTT	5	TRBV4-3	TRBD1	TRBJ2-2	TRBC2	CASTQATFGGGELFF	TGCGCCAGCACTCAAGCCACATTTGGGGGCGGGGAGCTGTTTTTT	22	1	unclear
ACGCCGAGTTGTGGAG-1	CD4+ central memory like T	control	TRAV17	None	TRAJ58	TRAC	CATETSGSRLTF	TGTGCTACTGAAACCAGTGGCTCTAGGTTGACCTTT	4	TRBV20-1	TRBD2	TRBJ2-7	TRBC1	CSARGGSFYEQYF	TGCAGTGCTAGGGGTGGATCCTTCTACGAGCAGTACTTC	5	1	unclear
ACGCCGATCACGGTTA-1	CD4+ Naive T	control	TRAV12-2	None	TRAJ3	TRAC	CAVIPYSSASKIIF	TGTGCCGTGATCCCCTACAGCAGTGCTTCCAAGATAATCTTT	18	TRBV10-1	TRBD1	TRBJ2-5	TRBC2	CASSESDSQETQYF	TGCGCCAGCAGTGAGTCAGACAGTCAAGAGACCCAGTACTTC	5	1	unclear
ACGCCGATCAGAGCTT-1	CD4+ central memory like T	control	TRAV16	None	TRAJ26	TRAC	CGRNYGQNFVF	TGTGGAAGGAACTATGGTCAGAATTTTGTCTTT	8	TRBV24-1	None	TRBJ2-3	TRBC2	CATSDSKGLTDTQYF	TGTGCCACCAGTGACTCTAAGGGATTGACAGATACGCAGTATTTT	8	1	#3
ACGGAGACAATCAGAA-1	CD4+ central memory like T	control	TRAV17	None	TRAJ52	TRAC	CATDNRGGTSYGKLTF	TGTGCTACGGACAACAGAGGTGGTACTAGCTATGGAAAGCTGACATTT	2	NA	NA	NA	NA	NA	NA	NA	1	unclear
ACGGAGACACCTGGTG-1	CD4+ central memory like T	control	TRAV14DV4	None	TRAJ34	TRAC	CAMRELYNTDKLIF	TGTGCAATGAGAGAGCTTTATAACACCGACAAGCTCATCTTT	4	TRBV6-3	TRBD1	TRBJ2-6	TRBC2	CASSTRGYGANVLTF	TGTGCCAGCAGTACAAGGGGCTACGGGGCCAACGTCCTGACTTTC	9	1	#2
ACGGAGAGTTGTTTGG-1	CD4+ central memory like T	control	TRAV27	None	TRAJ20	TRAC	CAGTEGRSKLSF	TGTGCAGGAACCGAGGGTAGGAGCAAGCTCAGCTTT	4	TRBV6-3	TRBD2	TRBJ2-7	TRBC2	CASRRVGLAASYEQYF	TGTGCCAGCCGGAGGGTGGGACTAGCGGCTTCCTACGAGCAGTACTTC	9	1	unclear
ACGGCCACATCCCACT-1	CD4+ Naive T	control	TRAV30	None	TRAJ30	TRAC	CGTEVNRDDKIIF	TGCGGCACAGAGGTGAACAGAGATGACAAGATCATCTTT	6	TRBV19	TRBD1	TRBJ1-5	TRBC1	CASSADRINQPQHF	TGTGCCAGTAGTGCAGACAGAATCAATCAGCCCCAGCATTTT	21	1	#1
ACGGCCATCGAATGGG-1	CD4+ central memory like T	control	TRAV36DV7	None	TRAJ44	TRAC	CAAAGTASKLTF	TGTGCTGCGGCCGGCACTGCCAGTAAACTCACCTTT	4	TRBV19	None	TRBJ2-6	TRBC2	CASSIMRSGANVLTF	TGTGCCAGTAGTATAATGAGGTCCGGGGCCAACGTCCTGACTTTC	11	1	#3
ACGGGCTGTTGTGGCC-1	CD4+ Naive T	control	TRAV8-6	None	TRAJ45	TRAC	CAVSAPIGGGADGLTF	TGTGCTGTGAGTGCCCCGATAGGAGGAGGTGCTGACGGACTCACCTTT	5	TRBV2	None	TRBJ1-2	TRBC1	CASSLLVSLGSYTF	TGTGCCAGCAGTCTCCTTGTTTCACTAGGGAGCTACACCTTC	7	1	unclear
ACGGGCTTCCCTTGCA-1	CD4+ central memory like T	control	TRAV2	None	TRAJ32	TRAC	CAVEDNGGATNKLIF	TGTGCTGTGGAGGATAACGGTGGTGCTACAAACAAGCTCATCTTT	1	TRBV12-3	None	TRBJ2-1	TRBC2	CASSLSHEQFF	TGTGCCAGCAGTTTATCGCATGAGCAGTTCTTC	6	1	#3
ACGGGTCAGTGTACGG-1	CD4+ central memory like T	control	NA	NA	NA	NA	NA	NA	NA	TRBV20-1	TRBD2	TRBJ2-3	TRBC2	CSARDRRGTSGSVGSTDTQYF	TGCAGTGCTAGAGATAGACGGGGGACTAGCGGGAGTGTCGGTAGCACAGATACGCAGTATTTT	5	1	#1
ACGGGTCGTCCGAAGA-1	CD4+ Naive T	control	NA	NA	NA	NA	NA	NA	NA	TRBV28	TRBD2	TRBJ1-3	TRBC1	CASSSPQVGFGGTIYF	TGTGCCAGCAGTTCCCCCCAAGTGGGGTTTGGAGGCACCATATATTTT	5	1	unclear
ACGTCAAGTACATGTC-1	CD4+ central memory like T	control	NA	NA	NA	NA	NA	NA	NA	TRBV7-2	TRBD2	TRBJ2-1	TRBC2	CASSFTSGTYNEQFF	TGTGCCAGCAGCTTCACTAGCGGCACCTACAATGAGCAGTTCTTC	6	1	#3
ACGTCAAGTAGCGCTC-1	CD4+ central memory like T	control	TRAV4	None	TRAJ32	TRAC	CLVGPYYGGATNKLIF	TGCCTCGTGGGCCCCTATTATGGTGGTGCTACAAACAAGCTCATCTTT	2	TRBV5-6	TRBD1	TRBJ1-1	TRBC1	CASSLATGENTEAFF	TGTGCCAGCAGCTTGGCAACAGGGGAAAACACTGAAGCTTTCTTT	12	1	#3
ACGTCAAGTTCCCGAG-1	CD4+ Naive T	control	TRAV36DV7	None	TRAJ53	TRAC	CAVDSGGSNYKLTF	TGTGCTGTTGATAGTGGAGGTAGCAACTATAAACTGACATTT	3	TRBV3-1	TRBD2	TRBJ2-7	TRBC1	CASSHPGRPYEQYF	TGTGCCAGCAGCCACCCGGGACGGCCCTACGAGCAGTACTTC	7	1	unclear
ACGTCAATCACGCATA-1	CD4+ central memory like T	control	TRAV13-1	None	TRAJ9	TRAC	CAASPTGGFKTIF	TGTGCAGCAAGTCCGACTGGAGGCTTCAAAACTATCTTT	3	TRBV15	TRBD1	TRBJ2-1	TRBC2	CATSRDQGNEQFF	TGTGCCACCAGCAGAGATCAGGGGAATGAGCAGTTCTTC	2	1	#3
ACGTCAATCCCAAGAT-1	CD4+ Naive T	control	TRAV12-1	None	TRAJ20	TRAC	CAVRDYKLSF	TGTGCGGTGAGGGACTACAAGCTCAGCTTT	5	TRBV5-1	TRBD2	TRBJ1-1	TRBC1	CASSPSGGNTEAFF	TGCGCCAGCAGCCCCTCTGGCGGGAACACTGAAGCTTTCTTT	16	1	unclear
ACTATCTCAAGTAGTA-1	CD4+ Naive T	control	TRAV13-1	None	TRAJ47	TRAC	CAASRDGNKLVF	TGTGCAGCAAGTAGAGATGGAAACAAACTGGTCTTT	8	TRBV4-2	TRBD1	TRBJ2-2	TRBC1	CASSPGQPHTGELFF	TGTGCCAGCAGCCCGGGACAGCCCCACACCGGGGAGCTGTTTTTT	17	1	#2
ACTATCTCATCGTCGG-1	CD4+ central memory like T	control	TRAV5	None	TRAJ6	TRAC	CAETGGSYIPTF	TGTGCAGAGACAGGAGGAAGCTACATACCTACATTT	12	TRBV7-6	TRBD1	TRBJ1-4	TRBC1	CASSLGQQNEKLFF	TGTGCCAGCAGCTTGGGACAGCAAAATGAAAAACTGTTTTTT	18	1	#3
ACTATCTTCGGATGGA-1	CD4+ central memory like T	control	TRAV1-2	None	TRAJ4	TRAC	CAVREIAWGGYNKLIF	TGTGCTGTGAGAGAGATCGCCTGGGGTGGCTACAATAAGCTGATTTTT	9	TRBV7-6	TRBD2	TRBJ2-2	TRBC2	CASSLAAGENTGELFF	TGTGCCAGCAGCTTAGCCGCGGGGGAGAACACCGGGGAGCTGTTTTTT	1	1	#3
ACTATCTTCTTGTATC-1	CD4+ Naive T	control	TRAV12-2	None	TRAJ12	TRAC	CAGGMDSSYKLIF	TGTGCCGGGGGGATGGATAGCAGCTATAAATTGATCTTC	9	TRBV20-1	TRBD1	TRBJ1-2	TRBC1	CSARGTGPNYGYTF	TGCAGTGCTAGAGGCACGGGGCCTAACTATGGCTACACCTTC	21	1	#3
ACTGAACAGACGACGT-1	CD4+ Naive T	control	TRAV17	None	TRAJ33	TRAC	CAKAPMDSNYQLIW	TGTGCTAAGGCCCCGATGGATAGCAACTATCAGTTAATCTGG	3	TRBV6-1	TRBD1	TRBJ2-5	TRBC2	CASSNGQQETQYF	TGTGCCAGCAGTAACGGACAGCAAGAGACCCAGTACTTC	1	1	#1
ACTGAACCACAGACTT-1	CD4+ central memory like T	control	TRAV17	None	TRAJ53	TRAC	CATDARSNYKLTF	TGTGCTACGGACGCGCGTAGCAACTATAAACTGACATTT	1	TRBV7-2	TRBD1	TRBJ2-2	TRBC2	CASSRGQATGELFF	TGTGCCAGCAGCAGAGGACAGGCCACCGGGGAGCTGTTTTTT	20	1	unclear
ACTGAACCACTAGTAC-1	CD4+ Naive T	control	TRAV13-1	None	TRAJ44	TRAC	CAASNYQRTGTASKLTF	TGTGCAGCAAGTAACTACCAGAGGACCGGCACTGCCAGTAAACTCACCTTT	3	TRBV19	TRBD1	TRBJ2-2	TRBC2	CASRRTQASGELFF	TGTGCCAGTAGACGGACACAGGCTTCAGGGGAGCTGTTTTTT	19	1	#1
ACTGAACCAGTTCATG-1	CD4+ central memory like T	control	TRAV30	None	TRAJ36	TRAC	CGTELSGANNLFF	TGTGGCACAGAGTTGAGTGGGGCAAACAACCTCTTCTTT	6	TRBV30	TRBD2	TRBJ1-5	TRBC1	CAWSVQRGGQPQHF	TGTGCCTGGAGTGTACAGCGGGGGGGACAGCCCCAGCATTTT	5	1	unclear
ACTGAACGTCATTAGC-1	CD4+ central memory like T	control	TRAV26-1	None	TRAJ52	TRAC	CIVRVAGGGTSYGKLTF	TGCATCGTCAGAGTCGCCGGGGGTGGTACTAGCTATGGAAAGCTGACATTT	4	TRBV24-1	TRBD1	TRBJ1-2	TRBC1	CATGGQGIGGYTF	TGTGCCACCGGAGGACAGGGGATCGGTGGCTACACCTTC	13	1	#1
ACTGAGTGTAGATTAG-1	CD4+ central memory like T	control	TRAV12-2	None	TRAJ21	TRAC	CAVFIYNFNKFYF	TGTGCCGTTTTTATTTACAACTTCAACAAATTTTACTTT	5	TRBV20-1	TRBD1	TRBJ2-5	TRBC2	CSASAPGGTSQETQYF	TGCAGTGCTAGCGCCCCCGGGGGGACATCCCAAGAGACCCAGTACTTC	1	1	#1
ACTGATGCACAACTGT-1	CD4+ Naive T	control	TRAV8-2	None	TRAJ29	None	CVVTSGNTPLVF	TGTGTTGTGACTTCAGGAAACACACCTCTTGTCTTT	5	TRBV4-1	None	TRBJ2-2	TRBC1	CASSQYLRSTGELFF	TGCGCCAGCAGCCAATATCTGAGGAGCACCGGGGAGCTGTTTTTT	27	1	unclear
ACTGATGGTATCACCA-1	CD4+ Naive T	control	TRAV19	None	TRAJ13	TRAC	CALSPSGGYQKVTF	TGTGCTCTGAGCCCTTCTGGGGGTTACCAGAAAGTTACCTTT	6	TRBV5-6	TRBD2	TRBJ2-7	TRBC2	CASSLESRTSIAGEQYF	TGTGCCAGCAGCTTGGAATCCCGGACTAGCATAGCGGGGGAGCAGTACTTC	7	1	#3
ACTGATGTCCAAGCCG-1	CD4+ Naive T	control	TRAV26-1	None	TRAJ21	TRAC	CIVRGYNFNKFYF	TGCATCGTCAGAGGATACAACTTCAACAAATTTTACTTT	2	TRBV30	TRBD2	TRBJ2-1	TRBC2	CAWSQQRGYNEQFF	TGTGCCTGGAGTCAACAGCGAGGGTACAATGAGCAGTTCTTC	13	1	unclear
ACTGATGTCTCCGGTT-1	CD4+ Naive T	control	TRAV41	None	TRAJ58	TRAC	CPVRETSGSRLTF	TGTCCTGTCAGGGAAACCAGTGGCTCTAGGTTGACCTTT	8	TRBV18	None	TRBJ1-1	TRBC1	CASFPKPNTEAFF	TGTGCCAGCTTCCCAAAACCGAACACTGAAGCTTTCTTT	12	1	#3
ACTGCTCAGGTGCAAC-1	CD4+ Naive T	control	NA	NA	NA	NA	NA	NA	NA	TRBV28	TRBD1	TRBJ2-7	TRBC2	CASSLTGASYEQYF	TGTGCCAGCAGTTTAACGGGGGCTTCCTACGAGCAGTACTTC	1	1	#3
ACTGCTCGTCCCGACA-1	CD4+ central memory like T	control	TRAV22	None	TRAJ38	TRAC	CAVETSAGNNRKLIW	TGTGCTGTGGAGACCTCTGCTGGCAACAACCGTAAGCTGATTTGG	6	TRBV27	TRBD1	TRBJ2-1	TRBC1	CASSLPRQGAKYEQFF	TGTGCCAGCAGTTTACCCCGACAGGGGGCTAAGTATGAGCAGTTCTTC	9	1	#1
ACTGCTCGTTGTGGAG-1	CD4+ Naive T	control	NA	NA	NA	NA	NA	NA	NA	TRBV11-3	TRBD1	TRBJ2-1	TRBC2	CASSLDSDGGIYEQFF	TGTGCCAGCAGCTTAGATAGCGACGGGGGGATCTATGAGCAGTTCTTC	4	1	unclear
ACTGCTCTCAAACGGG-1	CD4+ Naive T	control	TRAV5	None	TRAJ45	TRAC	CAESHSGGGADGLTF	TGTGCAGAGAGTCATTCAGGAGGAGGTGCTGACGGACTCACCTTT	4	TRBV18	None	TRBJ1-5	TRBC1	CASSETNQPQHF	TGTGCCAGCTCTGAGACGAATCAGCCCCAGCATTTT	16	1	#1
ACTGTCCAGCTTATCG-1	CD4+ central memory like T	control	TRAV13-1	None	TRAJ22	TRAC	CAASSGSARQLTF	TGTGCAGCAAGTAGTGGTTCTGCAAGGCAACTGACCTTT	3	TRBV12-4	None	TRBJ1-5	TRBC1	CASRDPPQPQHF	TGTGCCAGCAGAGACCCTCCGCAACCCCAGCATTTT	16	1	unclear
ACTGTCCCACGTCAGC-1	CD4+ Naive T	control	NA	NA	NA	NA	NA	NA	NA	TRBV5-1	TRBD1	TRBJ2-1	TRBC2	CASSFPGPEQFF	TGCGCCAGCAGCTTCCCAGGGCCTGAGCAGTTCTTC	13	1	#3
ACTGTCCTCCAAAGTC-1	CD4+ central memory like T	control	TRAV12-3	None	TRAJ34	TRAC	CAMSGGTDKLIF	TGTGCAATGAGCGGAGGCACCGACAAGCTCATCTTT	6	TRBV28	TRBD1	TRBJ1-5	TRBC1	CASSRGGAGGQPQHF	TGTGCCAGCAGCCGAGGGGGCGCGGGGGGTCAGCCCCAGCATTTT	10	1	#1
ACTTACTGTCGCGAAA-1	CD4+ central memory like T	control	NA	NA	NA	NA	NA	NA	NA	TRBV5-6	None	TRBJ2-4	TRBC2	CASSLTAEISIQYF	TGTGCCAGCAGCTTGACGGCGGAGATCAGCATTCAGTACTTC	14	1	#3
ACTTACTGTCTAAAGA-1	CD4+ Naive T	control	TRAV9-2	None	TRAJ15	TRAC	CALRTNQAGTALIF	TGTGCTCTGAGGACCAACCAGGCAGGAACTGCTCTGATCTTT	4	TRBV27	TRBD1	TRBJ2-7	TRBC2	CASSFGQGKYEQYF	TGTGCCAGCAGTTTCGGACAGGGCAAGTACGAGCAGTACTTC	15	1	#3
ACTTACTGTTATCACG-1	CD4+ central memory like T	control	TRAV26-1	None	TRAJ52	TRAC	CIVRVPLETTSYGKLTF	TGCATCGTCAGAGTCCCGTTGGAGACTACTAGCTATGGAAAGCTGACATTT	2	TRBV6-5	TRBD1	TRBJ1-6	TRBC1	CASTTQGTGHSPLHF	TGTGCCAGCACCACTCAGGGGACGGGACATTCACCCCTCCACTTT	4	1	unclear
ACTTACTTCACCCGAG-1	CD4+ central memory like T	control	TRAV1-2	None	TRAJ13	TRAC	CAPPGGYQKVTF	TGTGCTCCTCCTGGGGGTTACCAGAAAGTTACCTTT	1	NA	NA	NA	NA	NA	NA	NA	1	#3
ACTTACTTCAGAGACG-1	CD4+ central memory like T	control	NA	NA	NA	NA	NA	NA	NA	TRBV20-1	TRBD1	TRBJ1-1	TRBC1	CSASQGRAEAFF	TGCAGTGCTAGCCAGGGTCGTGCTGAAGCTTTCTTT	7	1	unclear
ACTTGTTGTAATCGTC-1	CD4+ Naive T	control	TRAV23DV6	None	TRAJ31	TRAC	CAANPVDNNARLMF	TGTGCAGCAAATCCCGTCGATAACAATGCCAGACTCATGTTT	4	TRBV12-4	TRBD2	TRBJ2-1	TRBC2	CASSRREPYNEQFF	TGTGCCAGCAGTAGGAGGGAACCTTACAATGAGCAGTTCTTC	19	1	unclear
ACTTGTTGTTCTGGTA-1	CD4+ Naive T	control	NA	NA	NA	NA	NA	NA	NA	TRBV7-2	None	TRBJ2-3	TRBC2	CASSVKGSGTDTQYF	TGTGCCAGCAGCGTTAAGGGCTCGGGCACAGATACGCAGTATTTT	24	1	#3
ACTTGTTTCGTTGCCT-1	CD4+ central memory like T	control	TRAV26-1	None	TRAJ31	TRAC	CIVRYARLMF	TGCATCGTCAGGTACGCCAGACTCATGTTT	2	TRBV2	TRBD1	TRBJ1-5	TRBC1	CASKGWAATQHF	TGTGCCAGCAAGGGGTGGGCGGCAACCCAGCATTTT	2	1	#3
ACTTTCAAGAAGGGTA-1	CD4+ Naive T	control	TRAV12-2	None	TRAJ20	TRAC	CAAQISNDYKLSF	TGTGCCGCGCAGATTTCTAACGACTACAAGCTCAGCTTT	3	TRBV20-1	None	TRBJ1-1	TRBC1	CSGSRSTEAFF	TGCAGTGGCAGTAGAAGCACTGAAGCTTTCTTT	18	1	unclear
ACTTTCACAACGATGG-1	CD4+ Naive T	control	TRAV39	None	TRAJ18	TRAC	CAVDMRGSTLGRLYF	TGTGCCGTGGACATGAGAGGCTCAACCCTGGGGAGGCTATACTTT	1	TRBV27	None	TRBJ1-5	TRBC1	CASSLSGQSYNQPQHF	TGTGCCAGCAGTTTATCAGGTCAATCGTACAATCAGCCCCAGCATTTT	4	1	unclear
ACTTTCACAACTGCTA-1	CD4+ central memory like T	control	TRAV4	None	TRAJ12	TRAC	CLVGPMDSSYKLIF	TGCCTCGTGGGCCCGATGGATAGCAGCTATAAATTGATCTTC	4	TRBV7-3	TRBD2	TRBJ2-2	TRBC2	CASSFGGHANTGELFF	TGTGCCAGCAGCTTCGGAGGACACGCGAACACCGGGGAGCTGTTTTTT	26	1	#1
ACTTTCACAGTGAGTG-1	CD4+ central memory like T	control	TRAV10	None	TRAJ7	TRAC	CVGPPGGNNRLAF	TGTGTGGGCCCGCCCGGGGGGAACAACAGACTCGCTTTT	15	TRBV30	TRBD2	TRBJ2-1	TRBC2	CAWSVYSGIGNEQFF	TGTGCCTGGAGTGTATATAGCGGGATAGGAAATGAGCAGTTCTTC	22	1	#3
AGAATAGAGGCTAGAC-1	CD4+ central memory like T	control	NA	NA	NA	NA	NA	NA	NA	TRBV20-1	TRBD1	TRBJ2-5	TRBC2	CSAPHTGQETQYF	TGCAGTGCTCCACACACAGGGCAAGAGACCCAGTACTTC	12	1	#3
AGAATAGAGGTGTTAA-1	CD4+ Naive T	control	TRAV8-2	None	TRAJ20	TRAC	CAVRPSYKLSF	TGTGCTGTGAGGCCCTCTTACAAGCTCAGCTTT	8	TRBV12-4	TRBD1	TRBJ2-5	TRBC2	CASRPTARQETQYF	TGTGCCAGCAGACCGACAGCCCGCCAAGAGACCCAGTACTTC	40	1	#3
AGAATAGCAAAGGAAG-1	CD4+ central memory like T	control	TRAV8-1	None	TRAJ24	TRAC	CAVNAPTTTDSWGKLQF	TGTGCCGTGAATGCCCCCACGACAACTGACAGCTGGGGGAAATTGCAGTTT	8	TRBV5-6	TRBD1	TRBJ1-3	TRBC1	CASSYRRRTGPNTIYF	TGTGCCAGCAGCTACAGACGACGGACAGGGCCGAACACCATATATTTT	5	1	unclear
AGAATAGTCCTAAGTG-1	CD4+ Naive T	control	TRAV12-2	None	TRAJ26	TRAC	CAVGSYGQNFVF	TGTGCCGTCGGGTCCTATGGTCAGAATTTTGTCTTT	3	TRBV20-1	TRBD2	TRBJ2-7	TRBC2	CSASGGSTEEQYF	TGCAGTGCTAGTGGCGGGTCGACGGAGGAGCAGTACTTC	14	1	#2
AGACGTTCATCGGACC-1	CD4+ central memory like T	control	TRAV1-2	None	TRAJ31	TRAC	CAVLGARLMF	TGTGCTGTACTTGGCGCCAGACTCATGTTT	2	TRBV2	TRBD1	TRBJ1-6	TRBC1	CASKGFSPLHF	TGTGCCAGCAAGGGGTTCTCACCCCTCCACTTT	2	1	unclear
AGACGTTTCGCAAACT-1	CD4+ central memory like T	control	TRAV8-3	None	TRAJ6	TRAC	CAVGARGRGGSYIPTF	TGTGCTGTGGGTGCTCGGGGTAGAGGAGGAAGCTACATACCTACATTT	4	TRBV27	TRBD2	TRBJ2-7	TRBC1	CASSLSGLDEQYF	TGTGCCAGCAGTTTATCAGGACTGGACGAGCAGTACTTC	10	1	unclear
AGAGCGACACAGGCCT-1	CD4+ Naive T	control	TRAV13-2	None	TRAJ52	TRAC	CAERRAGGTSYGKLTF	TGTGCAGAGCGCCGAGCTGGTGGTACTAGCTATGGAAAGCTGACATTT	6	TRBV11-2	TRBD2	TRBJ2-3	TRBC2	CASSSAPGLARTDTQYF	TGTGCCAGCAGCTCCGCCCCTGGACTAGCCCGCACAGATACGCAGTATTTT	14	1	unclear
AGAGCGACAGCCAATT-1	CD4+ Naive T	control	NA	NA	NA	NA	NA	NA	NA	TRBV7-3	None	TRBJ2-5	TRBC2	CASSPSSKETQYF	TGTGCCAGCAGCCCCAGCTCCAAGGAGACCCAGTACTTC	18	1	#3
AGAGCGAGTTGTCTTT-1	CD4+ Naive T	control	TRAV9-2	None	TRAJ6	TRAC	CALSDQGGSYIPTF	TGTGCTCTGAGTGACCAAGGAGGAAGCTACATACCTACATTT	4	TRBV27	None	TRBJ2-5	TRBC2	CASSFRKETQYF	TGTGCCAGCAGTTTCCGGAAAGAGACCCAGTACTTC	5	1	unclear
AGAGCGATCCAGAAGG-1	CD4+ Naive T	control	TRAV1-1	None	TRAJ23	TRAC	CAVKNQGGKLIF	TGCGCTGTGAAGAACCAGGGAGGAAAGCTTATCTTC	7	TRBV7-2	TRBD1	TRBJ2-5	TRBC2	CASRDRAQETQYF	TGTGCCAGCAGAGACAGGGCCCAAGAGACCCAGTACTTC	24	1	unclear
AGAGCGATCTTGAGAC-1	CD4+ Naive T	control	TRAV9-2	None	TRAJ31	TRAC	CALSDPDARLMF	TGTGCTCTGAGTGACCCAGACGCCAGACTCATGTTT	2	TRBV9	TRBD1	TRBJ1-6	TRBC1	CASSVAGTANSPLHF	TGTGCCAGCAGCGTAGCCGGGACAGCAAATTCACCCCTCCACTTT	13	1	#3
AGAGCTTCAGCCTTGG-1	CD4+ Naive T	control	TRAV8-1	None	TRAJ21	TRAC	CAVNYNFNKFYF	TGTGCCGTGAATTACAACTTCAACAAATTTTACTTT	7	TRBV20-1	None	TRBJ2-2	TRBC2	CSASSQRPNTGELFF	TGCAGTGCTAGTAGCCAGCGCCCGAACACCGGGGAGCTGTTTTTT	16	1	#3
AGAGCTTCAGGTGGAT-1	CD4+ Naive T	control	NA	NA	NA	NA	NA	NA	NA	TRBV7-2	None	TRBJ1-1	TRBC1	CASSPRKNSLNTEAFF	TGTGCCAGCAGCCCTCGTAAGAACAGCCTGAACACTGAAGCTTTCTTT	11	1	#3
AGAGCTTGTGGTAACG-1	CD4+ Naive T	control	TRAV41	None	TRAJ36	TRAC	CAVSPGANNLFF	TGTGCTGTCTCCCCTGGGGCAAACAACCTCTTCTTT	8	NA	NA	NA	NA	NA	NA	NA	1	#3
AGAGCTTTCCAAAGTC-1	CD4+ Naive T	control	TRAV41	None	TRAJ58	TRAC	CAAFEETSGSRLTF	TGTGCTGCCTTTGAAGAAACCAGTGGCTCTAGGTTGACCTTT	5	TRBV5-5	TRBD2	TRBJ2-1	TRBC2	CASSWYSGAVYNEQFF	TGTGCCAGCAGCTGGTATAGCGGGGCGGTGTACAATGAGCAGTTCTTC	14	1	#3
AGAGTGGAGAGGTTGC-1	CD4+ central memory like T	control	TRAV29DV5	None	TRAJ40	TRAC	CAATPGTYKYIF	TGTGCAGCAACGCCAGGAACCTACAAATACATCTTT	3	TRBV10-2	TRBD2	TRBJ2-1	TRBC2	CASRAITSGRGDEQFF	TGCGCCAGCAGGGCAATCACTAGCGGGAGAGGCGATGAGCAGTTCTTC	12	1	#1
AGAGTGGTCCGTAGGC-1	CD4+ Naive T	control	TRAV14DV4	None	TRAJ10	TRAC	CAMRLILTGGGNKLTF	TGTGCAATGAGACTAATACTCACGGGAGGAGGAAACAAACTCACCTTT	2	TRBV7-3	TRBD1	TRBJ2-5	TRBC2	CASSRGQGAEETQYF	TGTGCCAGCAGCCGCGGGCAGGGGGCTGAAGAGACCCAGTACTTC	12	1	#3
AGATCTGAGGAATTAC-1	CD4+ Naive T	control	TRAV26-1	None	TRAJ28	TRAC	CIVRFPYSGAGSYQLTF	TGCATCGTCAGATTTCCTTACTCTGGGGCTGGGAGTTACCAACTCACTTTC	2	TRBV6-3	TRBD1	TRBJ1-5	TRBC1	CASSHGGVNQPQHF	TGTGCCAGCAGTCACGGGGGGGTCAATCAGCCCCAGCATTTT	9	1	#3
AGATCTGCATGTCGAT-1	CD4+ Naive T	control	TRAV29DV5	None	TRAJ39	TRAC	CAASGNAGNMLTF	TGTGCAGCTTCGGGCAATGCAGGCAACATGCTCACCTTT	4	TRBV20-1	TRBD1	TRBJ1-5	TRBC1	CSATEGGNNQPQHF	TGCAGTGCTACCGAGGGGGGGAACAATCAGCCCCAGCATTTT	14	1	#1
AGATCTGTCAGCAACT-1	CD4+ central memory like T	control	TRAV6	None	TRAJ9	TRAC	CAINTGGFKTIF	TGTGCTATTAATACTGGAGGCTTCAAAACTATCTTT	9	TRBV29-1	None	TRBJ2-5	TRBC2	CSATSLEYQETQYF	TGCAGCGCAACCTCCTTGGAGTACCAAGAGACCCAGTACTTC	19	1	unclear
AGATCTGTCATCTGTT-1	CD4+ Naive T	control	NA	NA	NA	NA	NA	NA	NA	TRBV4-1	None	TRBJ2-5	TRBC2	CASSQGPQETQYF	TGCGCCAGCAGCCAAGGACCGCAAGAGACCCAGTACTTC	18	1	#3
AGATTGCCAGGTCGTC-1	CD4+ central memory like T	control	TRAV13-1	None	TRAJ43	TRAC	CAASFYNNNDMRF	TGTGCAGCAAGTTTTTACAATAACAATGACATGCGCTTT	2	TRBV7-2	TRBD2	TRBJ1-4	TRBC1	CASSPGGDGLFF	TGTGCCAGCAGCCCTGGGGGGGACGGACTGTTTTTT	9	1	#3
AGATTGCTCATAAAGG-1	CD4+ Naive T	control	TRAV12-1	None	TRAJ31	TRAC	CAVNIDARLMF	TGTGCGGTGAACATAGATGCCAGACTCATGTTT	2	TRBV5-6	TRBD1	TRBJ2-7	TRBC2	CASSLMLRAVHEQYF	TGTGCCAGCAGCTTAATGCTCAGGGCCGTCCACGAGCAGTACTTC	17	1	#3
AGCAGCCGTCAATGTC-1	CD4+ Naive T	control	NA	NA	NA	NA	NA	NA	NA	TRBV20-1	TRBD1	TRBJ1-2	TRBC1	CSATFGGGYTF	TGCAGTGCTACCTTCGGGGGTGGCTACACCTTC	14	1	#3
AGCAGCCTCCTACAGA-1	CD4+ central memory like T	control	TRAV9-2	None	TRAJ13	TRAC	CALTSNSGGYQKVTF	TGTGCTCTGACCTCCAATTCTGGGGGTTACCAGAAAGTTACCTTT	7	TRBV19	TRBD1	TRBJ1-5	TRBC1	CASTGLGNQPQHF	TGTGCCAGTACAGGGTTGGGGAATCAGCCCCAGCATTTT	11	1	#2
AGCAGCCTCTGCTGCT-1	CD4+ central memory like T	control	TRAV12-3	None	TRAJ39	TRAC	CAMSARAGNMLTF	TGTGCAATGAGCGCGAGAGCAGGCAACATGCTCACCTTT	5	TRBV20-1	TRBD1	TRBJ1-2	TRBC1	CSARDTGGGYGYTF	TGCAGTGCTAGAGACACAGGGGGCGGCTATGGCTACACCTTC	8	1	#3
AGCATACGTCAAGCGA-1	CD4+ Naive T	control	TRAV9-2	None	TRAJ29	TRAC	CALSGYSGNTPLVF	TGTGCTCTGAGTGGGTATTCAGGAAACACACCTCTTGTCTTT	8	TRBV2	None	TRBJ1-2	TRBC1	CASSEGGTYF	TGTGCCAGCAGTGAAGGGGGTACCTACTTC	10	1	#3
AGCATACGTCAATACC-1	CD4+ Naive T	control	NA	NA	NA	NA	NA	NA	NA	TRBV11-3	None	TRBJ1-3	TRBC1	CASSLMEVSGNTIYF	TGTGCCAGCAGCTTAATGGAAGTCTCTGGAAACACCATATATTTT	8	1	#2
AGCCTAAAGTCCGTAT-1	CD4+ Naive T	control	TRAV41	None	TRAJ54	TRAC	CAVGTQGAQKLVF	TGTGCTGTCGGTACCCAGGGAGCCCAGAAGCTGGTATTT	8	TRBV6-1	TRBD1	TRBJ1-1	TRBC1	CASRRQLMNTEAFF	TGTGCCAGCAGAAGACAGTTAATGAACACTGAAGCTTTCTTT	15	1	#3
AGCCTAACAGCCTTTC-1	CD4+ Naive T	control	TRAV19	None	TRAJ35	TRAC	CALSGI	TGTGCTCTGAGTGGTATA	1	TRBV28	TRBD1	TRBJ2-7	TRBC1	CASSDPGQGDEQYF	TGTGCCAGCAGTGATCCGGGACAGGGTGACGAGCAGTACTTC	8	1	#3
AGCCTAACATGCCACG-1	CD4+ Naive T	control	TRAV29DV5	None	TRAJ42	TRAC	CAASARGGSQGNLIF	TGTGCAGCAAGCGCGCGAGGAGGAAGCCAAGGAAATCTCATCTTT	6	TRBV11-2	TRBD2	TRBJ2-5	TRBC2	CASSLVDSGAQETQYF	TGTGCCAGCAGCTTGGTCGATAGCGGGGCCCAAGAGACCCAGTACTTC	16	1	unclear
AGCGGTCGTCACAAGG-1	CD4+ Naive T	control	TRAV12-3	None	TRAJ54	TRAC	CAMGWGAQKLVF	TGTGCAATGGGGTGGGGAGCCCAGAAGCTGGTATTT	2	TRBV20-1	TRBD1	TRBJ2-5	TRBC2	CSASDRGGETQYF	TGCAGTGCGTCGGACAGGGGAGGCGAGACCCAGTACTTC	16	1	unclear
AGCGGTCGTCTTCGTC-1	CD4+ Naive T	control	TRAV26-2	None	TRAJ23	TRAC	CILRGTSHSNQGGKLIF	TGCATCCTGAGAGGCACTTCCCATAGTAACCAGGGAGGAAAGCTTATCTTC	1	TRBV25-1	TRBD1	TRBJ1-6	TRBC1	CASTRGAYNSPLHF	TGTGCCAGCACCAGGGGAGCCTATAATTCACCCCTCCACTTT	5	1	unclear
AGCGGTCTCTCTAGGA-1	CD4+ Naive T	control	NA	NA	NA	NA	NA	NA	NA	TRBV28	None	TRBJ2-7	TRBC2	CASSPYTWSSYEQYF	TGTGCCAGCAGTCCGTACACCTGGAGCTCCTACGAGCAGTACTTC	8	1	#3
AGCGTATAGGTGACCA-1	CD4+ Naive T	control	TRAV36DV7	None	TRAJ52	TRAC	CAVEAIRGAGGTSYGKLTF	TGTGCTGTGGAGGCGATTCGGGGGGCTGGTGGTACTAGCTATGGAAAGCTGACATTT	3	TRBV11-2	TRBD1	TRBJ1-4	TRBC1	CASSLWAVDRGRTNEKLFF	TGTGCCAGCAGCTTATGGGCCGTAGACAGGGGTCGGACTAATGAAAAACTGTTTTTT	4	1	#3
AGCGTATCAGGACCCT-1	CD4+ Naive T	control	TRAV9-2	None	TRAJ45	TRAC	CALSGYSGGGADGLTF	TGTGCTCTGAGTGGATATTCAGGAGGAGGTGCTGACGGACTCACCTTT	4	TRBV28	TRBD1	TRBJ1-2	TRBC1	CASGGDRPDGYTF	TGTGCCAGCGGGGGGGACAGGCCGGATGGCTACACCTTC	4	1	#3
AGCGTATCATAAGACA-1	CD4+ central memory like T	control	NA	NA	NA	NA	NA	NA	NA	TRBV2	None	TRBJ1-2	TRBC1	CASSASTYGYTF	TGTGCCAGCAGTGCGTCCACCTATGGCTACACCTTC	8	1	#3
AGCGTCGCACAGCCCA-1	CD4+ Naive T	control	NA	NA	NA	NA	NA	NA	NA	TRBV28	None	TRBJ2-2	TRBC2	CASSSPGELFF	TGTGCCAGCAGTTCCCCCGGGGAGCTGTTTTTT	13	1	#3
AGCTCCTAGCATGGCA-1	CD4+ Naive T	control	NA	NA	NA	NA	NA	NA	NA	TRBV15	TRBD1	TRBJ2-7	TRBC1	CATSRGQGASYEQYF	TGTGCCACCAGCAGAGGGCAGGGGGCTTCCTACGAGCAGTACTTC	2	1	unclear
AGCTCCTCAAGCCTAT-1	Treg	control	TRAV9-2	None	TRAJ17	TRAC	CALRKAAGNKLTF	TGTGCTCTGCGCAAAGCTGCAGGCAACAAGCTAACTTTT	1	TRBV7-2	TRBD1	TRBJ1-3	TRBC1	CASSWGLEGNTIYF	TGTGCCAGCAGCTGGGGGTTGGAAGGAAACACCATATATTTT	19	1	#3
AGCTCCTGTCTAACGT-1	CD4+ Naive T	control	TRAV4	None	TRAJ10	TRAC	CLVGDPLRNKLTF	TGCCTCGTGGGTGACCCCCTAAGAAACAAACTCACCTTT	4	TRBV11-2	TRBD1	TRBJ2-7	TRBC2	CASSLLGTGWHEQYF	TGTGCCAGCAGCCTCCTCGGGACAGGGTGGCACGAGCAGTACTTC	6	1	#3
AGCTCCTGTGTTCTTT-1	CD4+ Naive T	control	TRAV21	None	TRAJ12	TRAC	CAVTGSSYKLIF	TGTGCTGTGACCGGTAGCAGCTATAAATTGATCTTC	1	TRBV4-3	TRBD1	TRBJ2-6	TRBC1	CASSQEFRGGTGANVLTF	TGCGCCAGCAGCCAAGAATTCAGGGGGGGAACTGGGGCCAACGTCCTGACTTTC	7	1	#3
AGCTCCTTCACTCCTG-1	CD4+ Naive T	control	TRAV13-1	None	TRAJ11	TRAC	CAASGGYSTLTF	TGTGCAGCAAGTGGAGGATACAGCACCCTCACCTTT	14	TRBV7-2	None	TRBJ2-5	TRBC2	CASSLAGDQETQYF	TGTGCCAGCAGCTTAGCAGGTGACCAAGAGACCCAGTACTTC	35	1	#3
AGCTCCTTCATAACCG-1	CD4+ Naive T	control	NA	NA	NA	NA	NA	NA	NA	TRBV6-5	TRBD1	TRBJ2-7	TRBC2	CASSRQGGEQYF	TGTGCCAGCAGTCGACAGGGTGGCGAGCAGTACTTC	9	1	unclear
AGCTCCTTCATTGCCC-1	CD4+ Naive T	control	NA	NA	NA	NA	NA	NA	NA	TRBV11-2	TRBD1	TRBJ1-6	TRBC1	CASSSHIDRAGNSPLHF	TGTGCCAGCAGCTCTCACATCGACAGGGCCGGCAATTCACCCCTCCACTTT	7	1	unclear
AGCTCTCTCCATTCTA-1	CD4+ Naive T	control	TRAV12-3	None	TRAJ27	TRAC	CAMSVGNAGKSTF	TGTGCAATGAGCGTAGGCAATGCAGGCAAATCAACCTTT	6	TRBV20-1	TRBD1	TRBJ2-7	TRBC2	CSARGSTGAYEQYF	TGCAGTGCTAGAGGGTCCACAGGGGCCTACGAGCAGTACTTC	5	1	unclear
AGCTTGAAGGAGTAGA-1	CD4+ central memory like T	control	TRAV29DV5	None	TRAJ53	TRAC	CAASVSGGSNYKLTF	TGTGCAGCAAGCGTAAGTGGAGGTAGCAACTATAAACTGACATTT	6	TRBV5-4	TRBD1	TRBJ2-3	TRBC2	CASSLRGIIGTDTQYF	TGTGCCAGCAGCTTGAGGGGGATAATTGGGACAGATACGCAGTATTTT	15	1	unclear
AGCTTGACATAACCTG-1	CD4+ Naive T	control	TRAV8-6	None	TRAJ43	None	CAVSGGNDMRF	TGTGCTGTGAGCGGGGGCAATGACATGCGCTTT	3	TRBV6-5	TRBD2	TRBJ2-1	TRBC1	CASSYSLGTSGSITYNEQFF	TGTGCCAGCAGTTACAGCCTTGGGACTAGCGGGAGTATTACCTACAATGAGCAGTTCTTC	16	1	#1
AGCTTGAGTGAGTATA-1	CD4+ Naive T	control	TRAV27	None	TRAJ40	TRAC	CAGTTSGTYKYIF	TGTGCCGGAACTACCTCAGGAACCTACAAATACATCTTT	6	TRBV7-2	TRBD1	TRBJ1-1	TRBC1	CASSMRTGGTEAFF	TGTGCCAGCAGCATGAGGACAGGGGGCACTGAAGCTTTCTTT	14	1	unclear
AGCTTGAGTGGCAAAC-1	CD4+ Naive T	control	NA	NA	NA	NA	NA	NA	NA	TRBV24-1	None	TRBJ1-3	TRBC1	CATSAGNTIYF	TGTGCCACCAGTGCTGGAAACACCATATATTTT	12	1	unclear
AGCTTGAGTGTCCTCT-1	CD4+ Naive T	control	NA	NA	NA	NA	NA	NA	NA	TRBV29-1	TRBD2	TRBJ2-1	TRBC2	CSVIAGSVGEQFF	TGCAGCGTTATAGCGGGATCCGTCGGTGAGCAGTTCTTC	16	1	#3
AGGCCACAGAATAGGG-1	CD4+ central memory like T	control	TRAV5	None	TRAJ10	TRAC	CAEEAGGGNKLTF	TGTGCAGAGGAGGCGGGAGGAGGAAACAAACTCACCTTT	9	TRBV20-1	TRBD2	TRBJ2-7	TRBC2	CSAQGLAGGSYEQYF	TGCAGTGCTCAAGGACTAGCGGGGGGGTCCTACGAGCAGTACTTC	27	1	unclear
AGGCCACCATCGTCGG-1	CD4+ Naive T	control	TRAV21	None	TRAJ16	TRAC	CAVGLSDGQKLLF	TGTGCTGTGGGGCTTTCAGATGGCCAGAAGCTGCTCTTT	9	TRBV25-1	None	TRBJ1-1	TRBC1	CASGALGSNTEAFF	TGTGCCAGCGGAGCCTTAGGGTCGAACACTGAAGCTTTCTTT	7	1	#3
AGGCCACGTCTAGTGT-1	CD4+ Naive T	control	NA	NA	NA	NA	NA	NA	NA	TRBV19	TRBD1	TRBJ1-1	None	CASSIQGTGTAEAFF	TGTGCCAGTAGTATACAAGGGACAGGGACCGCTGAAGCTTTCTTT	8	1	unclear
AGGCCACTCCGTAGGC-1	CD4+ central memory like T	control	TRAV13-2	None	TRAJ11	TRAC	CAEIYNSGYSTLTF	TGTGCAGAGATATACAATTCAGGATACAGCACCCTCACCTTT	1	TRBV6-6	TRBD2	TRBJ2-3	TRBC2	CASSQSGTSVNF	TGTGCCAGCAGCCAGAGTGGGACTAGCGTGAATTTT	15	1	#2
AGGCCGTAGGCGCTCT-1	CD4+ Naive T	control	TRAV12-2	None	TRAJ5	TRAC	CAVKTGRRALTF	TGTGCCGTGAAAACGGGCAGGAGAGCACTTACTTTT	6	TRBV28	TRBD1	TRBJ2-2	TRBC2	CASSFQGLTGELFF	TGTGCCAGCAGTTTTCAGGGCCTCACCGGGGAGCTGTTTTTT	12	1	unclear
AGGCCGTAGGCTCAGA-1	CD4+ Naive T	control	TRAV9-2	None	TRAJ3	TRAC	CALTPYSSASKIIF	TGTGCTCTGACTCCATACAGCAGTGCTTCCAAGATAATCTTT	5	TRBV20-1	TRBD1	TRBJ2-3	TRBC2	CSARPDSGGRDKTTDTQYF	TGCAGTGCTAGACCAGATTCGGGGGGTAGGGACAAGACCACAGATACGCAGTATTTT	9	1	unclear
AGGCCGTTCACATGCA-1	CD4+ Naive T	control	TRAV13-1	None	TRAJ30	TRAC	CAASPRDDKIIF	TGTGCAGCAAGCCCGAGAGATGACAAGATCATCTTT	3	TRBV7-3	TRBD1	TRBJ2-3	TRBC2	CASSLTGGGIDTQYF	TGTGCCAGCAGCTTAACAGGGGGCGGGATAGATACGCAGTATTTT	2	1	#1
AGGGAGTCACATCCGG-1	CD4+ central memory like T	control	TRAV12-1	None	TRAJ42	TRAC	CVVNYGGSQGNLIF	TGTGTGGTGAATTATGGAGGAAGCCAAGGAAATCTCATCTTT	1	TRBV7-8	TRBD1	TRBJ2-7	TRBC2	CASGGVSTYEQYF	TGTGCCAGCGGGGGGGTTTCGACCTACGAGCAGTACTTC	6	1	#3
AGGGAGTTCTCACATT-1	CD4+ central memory like T	control	NA	NA	NA	NA	NA	NA	NA	TRBV28	TRBD2	TRBJ2-5	TRBC2	CASNRGAGLRETQYF	TGTGCCAGCAATAGAGGGGCCGGACTCCGAGAGACCCAGTACTTC	3	1	#3
AGGGAGTTCTCATTCA-1	CD4+ central memory like T	control	NA	NA	NA	NA	NA	NA	NA	TRBV11-1	None	TRBJ2-5	TRBC2	CASAWRLGETQYF	TGTGCCAGCGCTTGGCGGTTGGGAGAGACCCAGTACTTC	9	1	#1
AGGGATGAGATATACG-1	CD4+ Naive T	control	TRAV29DV5	None	TRAJ32	TRAC	CAASGGATNKLIF	TGTGCAGCAAGCGGGGGTGCTACAAACAAGCTCATCTTT	1	TRBV15	None	TRBJ2-7	TRBC1	CATSRDGRGPYEQYF	TGTGCCACCAGCAGAGATGGTAGAGGACCCTACGAGCAGTACTTC	2	1	#3
AGGGATGAGATCACGG-1	CD4+ Naive T	control	TRAV17	None	TRAJ58	TRAC	CATDAGETSGSRLTF	TGTGCTACGGACGCGGGAGAAACCAGTGGCTCTAGGTTGACCTTT	3	TRBV7-9	None	TRBJ2-5	TRBC1	CASSSGSYQETQYF	TGTGCCAGCAGCTCTGGTAGCTACCAAGAGACCCAGTACTTC	40	1	#1
AGGGATGTCACGACTA-1	CD4+ central memory like T	control	TRAV16	None	TRAJ18	TRAC	CALSRGSTLGRLYF	TGTGCTCTAAGTAGAGGCTCAACCCTGGGGAGGCTATACTTT	5	TRBV12-4	None	TRBJ2-3	TRBC2	CASRLTDTQYF	TGTGCCAGCAGACTCACAGATACGCAGTATTTT	16	1	#3
AGGGTGAAGGGTTTCT-1	CD4+ central memory like T	control	NA	NA	NA	NA	NA	NA	NA	TRBV7-9	TRBD1	TRBJ2-5	TRBC2	CASSLTGTEETQYF	TGTGCCAGCAGCTTAACCGGGACAGAAGAGACCCAGTACTTC	9	1	unclear
AGGGTGATCTACCAGA-1	CD4+ central memory like T	control	TRAV26-1	None	TRAJ37	TRAC	CIVRSGSGNTGKLIF	TGCATCGTCAGATCTGGCTCTGGCAACACAGGCAAACTAATCTTT	6	TRBV5-6	TRBD1	TRBJ2-1	TRBC1	CASSSRTGAGYEQFF	TGTGCCAGCAGCTCGAGGACAGGGGCCGGTTATGAGCAGTTCTTC	13	1	#3
AGGTCATAGCTAGGCA-1	CD4+ Naive T	control	TRAV5	None	TRAJ4	TRAC	CAEFSGGYNKLIF	TGTGCAGAGTTTTCTGGTGGCTACAATAAGCTGATTTTT	1	TRBV5-6	TRBD2	TRBJ2-7	TRBC2	CASSFMSGVGQVPYEQYF	TGTGCCAGCAGCTTTATGAGCGGGGTTGGGCAGGTTCCCTACGAGCAGTACTTC	6	1	unclear
AGGTCATAGTAGATGT-1	CD4+ Naive T	control	NA	NA	NA	NA	NA	NA	NA	TRBV7-3	TRBD2	TRBJ2-1	TRBC2	CASSLRGRINEQFF	TGTGCCAGCAGCTTAAGGGGGAGGATCAATGAGCAGTTCTTC	11	1	unclear
AGGTCATCATCCGTGG-1	CD4+ Naive T	control	TRAV38-1	None	TRAJ42	TRAC	CAFSLNYGGSQGNLIF	TGTGCTTTCAGCTTGAATTATGGAGGAAGCCAAGGAAATCTCATCTTT	3	TRBV6-3	TRBD2	TRBJ2-7	TRBC2	CASSKPTSGTNEQYF	TGTGCCAGCAGTAAGCCTACTAGCGGCACCAACGAGCAGTACTTC	11	1	#3
AGGTCATGTTAAGTAG-1	CD4+ central memory like T	control	TRAV13-2	None	TRAJ53	TRAC	CAENTRGGGSNYKLTF	TGTGCAGAGAATACCCGGGGGGGAGGTAGCAACTATAAACTGACATTT	2	TRBV5-1	None	TRBJ1-1	TRBC1	CASFRGPENTEAFF	TGCGCCAGCTTCCGTGGACCTGAGAACACTGAAGCTTTCTTT	9	1	unclear
AGGTCCGAGAGGGCTT-1	CD4+ Naive T	control	NA	NA	NA	NA	NA	NA	NA	TRBV19	TRBD1	TRBJ2-1	TRBC2	CASSPRGGGRRSNNEQFF	TGTGCCAGTAGTCCCCGGGGGGGCGGAAGGAGATCCAACAATGAGCAGTTCTTC	17	1	#3
AGGTCCGCACCAGTTA-1	CD4+ Naive T	control	TRAV12-2	None	TRAJ26	TRAC	CAVYVDGQNFVF	TGTGCCGTGTATGTTGATGGTCAGAATTTTGTCTTT	2	TRBV5-1	TRBD1	TRBJ1-2	TRBC1	CASNPSAGAYGYTF	TGCGCCAGCAACCCCTCGGCAGGGGCGTATGGCTACACCTTC	13	1	unclear
AGGTCCGGTCCAGTGC-1	CD4+ central memory like T	control	NA	NA	NA	NA	NA	NA	NA	TRBV20-1	None	TRBJ2-3	TRBC2	CSVIGTVTDTQYF	TGCAGTGTTATAGGGACGGTCACAGATACGCAGTATTTT	10	1	#1
AGGTCCGGTCTAGCGC-1	CD4+ Naive T	control	TRAV13-1	None	TRAJ32	TRAC	CAADYGGATNKLIF	TGTGCAGCAGATTATGGTGGTGCTACAAACAAGCTCATCTTT	4	TRBV28	TRBD1	TRBJ1-1	TRBC1	CASSFSGSTEAFF	TGTGCCAGCAGTTTCTCAGGGTCCACTGAAGCTTTCTTT	23	1	#3
AGGTCCGGTGAGTATA-1	CD4+ Naive T	control	TRAV19	None	TRAJ23	TRAC	CALSENQGGKLIF	TGTGCTCTGAGTGAGAACCAGGGAGGAAAGCTTATCTTC	4	TRBV7-9	TRBD1	TRBJ2-7	TRBC2	CASSLAGREQYF	TGTGCCAGCAGCTTAGCGGGCAGGGAGCAGTACTTC	11	1	unclear
AGGTCCGTCAACCATG-1	CD4+ central memory like T	control	TRAV23DV6	None	TRAJ20	TRAC	CAARTDYKLSF	TGTGCAGCAAGGACCGACTACAAGCTCAGCTTT	3	TRBV12-4	TRBD2	TRBJ1-1	TRBC1	CASSFVREGTEAFF	TGTGCCAGCAGTTTCGTGAGGGAAGGGACTGAAGCTTTCTTT	15	1	unclear
AGGTCCGTCGGCTACG-1	CD4+ Naive T	control	TRAV12-3	None	TRAJ48	TRAC	CASRSNFGNEKLTF	TGTGCATCAAGATCTAACTTTGGAAATGAGAAATTAACCTTT	4	TRBV4-3	TRBD2	TRBJ2-1	TRBC1	CASSQLLEGNEQFF	TGCGCCAGCAGCCAACTCCTAGAGGGGAATGAGCAGTTCTTC	11	1	unclear
AGTAGTCCAGCTTCGG-1	CD4+ Naive T	control	TRAV5	None	TRAJ8	TRAC	CAEVIGFQKLVF	TGTGCAGAGGTTATAGGCTTTCAGAAACTTGTATTT	1	TRBV20-1	None	TRBJ1-2	TRBC1	CSAQKGLGGYTF	TGCAGTGCGCAGAAGGGTTTAGGTGGCTACACCTTC	12	1	#3
AGTAGTCGTCATATGC-1	CD4+ central memory like T	control	TRAV27	None	TRAJ40	TRAC	CAGESSGTYKYIF	TGTGCAGGAGAGTCCTCAGGAACCTACAAATACATCTTT	2	TRBV19	None	TRBJ1-1	TRBC1	CASIPSGLGTEAFF	TGTGCCAGTATCCCCTCGGGGTTGGGCACTGAAGCTTTCTTT	26	1	#2
AGTAGTCTCTTACCTA-1	CD4+ Naive T	control	NA	NA	NA	NA	NA	NA	NA	TRBV6-6	TRBD2	TRBJ2-3	TRBC2	CASRPPGTSGSGTQYF	TGTGCCAGCAGGCCTCCCGGGACTAGCGGGTCTGGTACGCAGTATTTT	16	1	#3
AGTCTTTTCATCTGCC-1	CD4+ central memory like T	control	TRAV39	None	TRAJ43	TRAC	CAVGINDMRF	TGTGCCGTAGGCATCAATGACATGCGCTTT	1	TRBV29-1	TRBD1	TRBJ2-3	TRBC2	CSVLRGTDTQYF	TGCAGCGTTCTAAGGGGGACAGATACGCAGTATTTT	10	1	#3
AGTCTTTTCCTCTAGC-1	CD4+ Naive T	control	NA	NA	NA	NA	NA	NA	NA	TRBV18	None	TRBJ1-1	TRBC1	CASLPSRNTEAFF	TGTGCCAGCTTACCCTCGAGGAACACTGAAGCTTTCTTT	16	1	#3
AGTGAGGCATCCTAGA-1	CD4+ Naive T	control	TRAV12-3	None	TRAJ20	TRAC	CAMSSNDYKLSF	TGTGCAATGAGCTCTAACGACTACAAGCTCAGCTTT	3	TRBV30	TRBD2	TRBJ2-7	TRBC2	CAWSGAREQYF	TGTGCCTGGAGTGGAGCGAGAGAACAGTACTTC	10	1	#1
AGTGAGGGTACACCGC-1	CD4+ central memory like T	control	NA	NA	NA	NA	NA	NA	NA	TRBV20-1	None	TRBJ2-1	TRBC1	CSARDSQFF	TGCAGTGCTAGAGACTCCCAGTTCTTC	11	1	#1
AGTGGGAAGACCGGAT-1	CD4+ Naive T	control	TRAV17	None	TRAJ30	TRAC	CATARDKIIF	TGTGCTACAGCACGTGACAAGATCATCTTT	2	NA	NA	NA	NA	NA	NA	NA	1	unclear
AGTGGGAAGGACACCA-1	CD4+ Naive T	control	TRAV14DV4	None	TRAJ43	TRAC	CAMRERRGNNDMRF	TGTGCAATGAGAGAGCGCAGGGGTAACAATGACATGCGCTTT	1	TRBV29-1	TRBD1	TRBJ2-1	TRBC2	CSAQMGRADEQFF	TGCAGCGCCCAAATGGGCAGGGCTGATGAGCAGTTCTTC	18	1	#3
AGTGGGATCCGAACGC-1	CD4+ Naive T	control	TRAV30	None	TRAJ4	TRAC	CGTEWAGYNKLIF	TGTGGCACAGAGTGGGCTGGCTACAATAAGCTGATTTTT	6	NA	NA	NA	NA	NA	NA	NA	1	unclear
AGTGTCAAGAGTAATC-1	CD4+ Naive T	control	TRAV27	None	TRAJ20	TRAC	CAGVPGGDYKLSF	TGTGCAGGTGTCCCCGGGGGCGACTACAAGCTCAGCTTT	5	TRBV7-2	TRBD1	TRBJ2-7	TRBC2	CASGGYYEQYF	TGTGCCTCAGGTGGTTACTACGAGCAGTACTTC	29	1	#1
AGTGTCAAGAGTCGGT-1	CD4+ Naive T	control	TRAV23DV6	None	TRAJ48	TRAC	CAAGAHFGNEKLTF	TGTGCAGCAGGTGCTCACTTTGGAAATGAGAAATTAACCTTT	4	TRBV5-4	TRBD2	TRBJ2-7	TRBC2	CASSDKAGSYEQYF	TGTGCCAGCAGCGATAAAGCAGGCTCCTACGAGCAGTACTTC	11	1	unclear
AGTGTCACAATGAATG-1	CD4+ Naive T	control	NA	NA	NA	NA	NA	NA	NA	TRBV20-1	None	TRBJ1-2	TRBC1	CSAKDSFIIEIYGYTF	TGCAGTGCCAAAGACAGCTTTATCATTGAAATCTATGGCTACACCTTC	7	1	#3
AGTGTCACAGTAACGG-1	CD4+ Naive T	control	TRAV38-1	None	TRAJ27	TRAC	CASQGANAGKSTF	TGTGCTTCCCAAGGTGCCAATGCAGGCAAATCAACCTTT	3	TRBV6-5	None	TRBJ1-4	TRBC1	CASSSPALNEKLFF	TGTGCCAGCAGTTCCCCAGCGTTAAATGAAAAACTGTTTTTT	3	1	#3
AGTGTCACATCCAACA-1	CD4+ central memory like T	control	TRAV12-1	None	TRAJ28	TRAC	CVVNKGWAGSYQLTF	TGTGTGGTGAATAAAGGCTGGGCTGGGAGTTACCAACTCACTTTC	2	TRBV30	None	TRBJ2-3	TRBC2	CAWITGSRSTDTQYF	TGTGCCTGGATTACCGGCTCGAGGTCAACAGATACGCAGTATTTT	9	1	unclear
AGTGTCATCCTCAACC-1	CD4+ Naive T	control	TRAV6	None	TRAJ29	TRAC	CALAGGGNTPLVF	TGTGCTCTAGCTGGTGGAGGAAACACACCTCTTGTCTTT	5	TRBV5-4	None	TRBJ2-3	TRBC2	CASSLDRRDTQYF	TGTGCCAGCAGCTTGGACCGGCGGGATACGCAGTATTTT	5	1	#3
AGTTGGTTCGTACCGG-1	CD4+ central memory like T	control	TRAV23DV6	None	TRAJ10	TRAC	CAAAGGGNKLTF	TGTGCAGCAGCGGGAGGAGGAAACAAACTCACCTTT	3	TRBV2	None	TRBJ2-5	TRBC2	CASSEGRETQYF	TGTGCCAGCAGTGAGGGTCGAGAGACCCAGTACTTC	8	1	#3
ATAACGCGTCTTCAAG-1	CD4+ Naive T	control	TRAV14DV4	None	TRAJ42	TRAC	CAMREGPRGSQGNLIF	TGTGCAATGAGAGAGGGCCCGAGAGGAAGCCAAGGAAATCTCATCTTT	4	TRBV20-1	TRBD1	TRBJ2-7	TRBC2	CSASNARAVYEQYF	TGCAGTGCTAGTAATGCCAGGGCGGTCTACGAGCAGTACTTC	13	1	#3
ATAAGAGCATGTAAGA-1	CD4+ Naive T	control	TRAV6	None	TRAJ33	TRAC	CALYSNYQLIW	TGTGCTCTTTATAGCAACTATCAGTTAATCTGG	4	NA	NA	NA	NA	NA	NA	NA	1	unclear
ATAAGAGGTAGAAGGA-1	CD4+ Naive T	control	TRAV9-2	None	TRAJ4	TRAC	CALSPPRGGYNKLIF	TGTGCTCTGAGCCCACCTCGGGGTGGCTACAATAAGCTGATTTTT	4	TRBV5-5	TRBD1	TRBJ1-2	TRBC1	CASSLAEQGAGYGYTF	TGTGCCAGCAGCTTGGCCGAACAGGGGGCAGGCTATGGCTACACCTTC	7	1	unclear
ATAAGAGGTGAGGCTA-1	CD4+ Naive T	control	TRAV39	None	TRAJ35	TRAC	CAVGI	TGTGCCGTGGGGATA	6	TRBV5-1	None	TRBJ1-1	TRBC1	CASSPPGNTEAFF	TGCGCCAGCAGCCCCCCAGGGAACACTGAAGCTTTCTTT	21	1	#3
ATAAGAGTCTTCAACT-1	CD4+ central memory like T	control	TRAV2	None	TRAJ21	TRAC	CAVEVRNFNKFYF	TGTGCTGTGGAGGTCCGTAACTTCAACAAATTTTACTTT	2	TRBV6-1	TRBD1	TRBJ2-7	TRBC2	CASTPTGAKYEQYF	TGTGCCAGCACCCCGACAGGGGCGAAATACGAGCAGTACTTC	19	1	#3
ATAGACCCACATCCAA-1	CD4+ Naive T	control	TRAV8-1	None	TRAJ13	TRAC	CAVNPHSGGYQKVTF	TGTGCCGTGAACCCCCATTCTGGGGGTTACCAGAAAGTTACCTTT	4	TRBV5-1	TRBD2	TRBJ2-7	TRBC2	CASSTSGLAGGHAYEQYF	TGCGCCAGCAGCACCTCCGGACTAGCGGGGGGTCACGCTTACGAGCAGTACTTC	10	1	unclear
ATAGACCCAGCTGCTG-1	CD4+ central memory like T	control	TRAV41	None	TRAJ34	TRAC	CAVSQNTDKLIF	TGTGCTGTCAGCCAGAACACCGACAAGCTCATCTTT	5	TRBV20-1	TRBD1	TRBJ1-5	TRBC1	CSALKTDRGPTIGPQHF	TGCAGTGCCCTTAAGACCGACAGGGGCCCCACCATAGGTCCCCAGCATTTT	5	1	#1
ATCACGAGTACCATCA-1	CD4+ Naive T	control	NA	NA	NA	NA	NA	NA	NA	TRBV12-4	TRBD1	TRBJ1-3	TRBC1	CASSLWGPGGNTIYF	TGTGCCAGCAGTTTATGGGGGCCGGGTGGAAACACCATATATTTT	12	1	#3
ATCACGAGTGGTAACG-1	CD4+ Naive T	control	TRAV17	None	TRAJ58	TRAC	CATKILSGSRLTF	TGTGCTACGAAGATTCTGAGTGGCTCTAGGTTGACCTTT	2	TRBV15	None	TRBJ2-7	TRBC1	CATSRDVGVHEQYF	TGTGCCACCAGCAGAGATGTTGGGGTCCACGAGCAGTACTTC	3	1	#3
ATCACGATCGTAGGAG-1	CD4+ central memory like T	control	TRAV26-1	None	TRAJ37	TRAC	CIVRGGSGNTGKLIF	TGCATCGTCCGGGGTGGCTCTGGCAACACAGGCAAACTAATCTTT	3	TRBV14	None	TRBJ2-5	TRBC2	CASSLLLSQETQYF	TGTGCCAGCAGCCTCCTGTTAAGCCAAGAGACCCAGTACTTC	13	1	unclear
ATCATCTGTAAAGTCA-1	CD4+ central memory like T	control	TRAV9-2	None	TRAJ9	TRAC	CALRQTGGFKTIF	TGTGCTCTGAGGCAGACTGGAGGCTTCAAAACTATCTTT	2	TRBV7-2	None	TRBJ1-5	TRBC1	CASSSEMNQPQHF	TGTGCCAGCAGCTCCGAAATGAATCAGCCCCAGCATTTT	29	1	#2
ATCATCTGTAACGCGA-1	CD4+ central memory like T	control	TRAV21	None	TRAJ54	TRAC	CAAPSGGAQKLVF	TGTGCTGCACCCTCAGGGGGAGCCCAGAAGCTGGTATTT	2	TRBV28	TRBD2	TRBJ1-1	TRBC1	CASRPRGRLIRVNTEAFF	TGTGCCAGCAGACCTAGGGGCAGGCTGATAAGAGTAAACACTGAAGCTTTCTTT	3	1	unclear
ATCATCTGTCGTTGTA-1	CD4+ Naive T	control	NA	NA	NA	NA	NA	NA	NA	TRBV19	None	TRBJ2-2	TRBC2	CASSRTDTGELFF	TGTGCCAGTAGTCGGACGGACACCGGGGAGCTGTTTTTT	14	1	#3
ATCATCTTCACTTACT-1	CD4+ central memory like T	control	TRAV26-1	None	TRAJ36	TRAC	CIVRAQTGANNLFF	TGCATCGTCAGAGCCCAAACTGGGGCAAACAACCTCTTCTTT	2	TRBV12-3	TRBD2	TRBJ1-6	TRBC1	CASSSLGGTRSPLHF	TGTGCCAGCAGCTCCCTGGGAGGCACGAGGTCACCCCTCCACTTT	12	1	#1
ATCATCTTCCCTTGCA-1	CD4+ central memory like T	control	TRAV21	None	TRAJ36	TRAC	CALLGANNLFF	TGTGCCCTCCTTGGGGCAAACAACCTCTTCTTT	3	TRBV7-7	None	TRBJ2-1	TRBC2	CASSLDLGPNDEQFF	TGTGCTAGCAGCTTAGATCTTGGGCCAAACGATGAGCAGTTCTTC	5	1	#1
ATCATGGCATCCTAGA-1	CD4+ Naive T	control	TRAV19	None	TRAJ27	TRAC	CALSEAGTNAGKSTF	TGTGCTCTGAGTGAGGCGGGGACCAATGCAGGCAAATCAACCTTT	4	TRBV6-3	TRBD2	TRBJ2-1	TRBC2	CASSREFPYNEQFF	TGTGCCAGCTCCCGGGAGTTTCCATACAATGAGCAGTTCTTC	26	1	#1
ATCATGGGTTACGACT-1	CD4+ Naive T	control	NA	NA	NA	NA	NA	NA	NA	TRBV15	TRBD1	TRBJ1-5	TRBC1	CATSKGQGKAGQPQHF	TGTGCCACCAGCAAAGGACAGGGAAAGGCCGGGCAGCCCCAGCATTTT	4	1	#3
ATCATGGTCGATGAGG-1	CD4+ Naive T	control	NA	NA	NA	NA	NA	NA	NA	TRBV28	TRBD1	TRBJ2-7	TRBC1	CASSVDRGPYEQYF	TGTGCCAGCAGTGTGGACAGGGGACCCTACGAGCAGTACTTC	3	1	#3
ATCCACCCAAGTAATG-1	CD4+ Naive T	control	NA	NA	NA	NA	NA	NA	NA	TRBV7-3	TRBD2	TRBJ2-3	TRBC2	CASTLSGGTDTQYF	TGTGCCAGCACCTTGAGCGGGGGCACAGATACGCAGTATTTT	23	1	#3
ATCCACCGTCGCTTTC-1	CD4+ Naive T	control	TRAV17	None	TRAJ13	TRAC	CATDLSGGYQKVTF	TGTGCTACGGACCTTTCTGGGGGTTACCAGAAAGTTACCTTT	6	TRBV7-9	TRBD2	TRBJ2-7	TRBC2	CASSPALAYEQYF	TGTGCCAGCAGCCCGGCCCTTGCGTACGAGCAGTACTTC	38	1	#3
ATCCACCTCCACGTTC-1	CD4+ central memory like T	control	TRAV20	None	TRAJ26	TRAC	CAVSYGQNFVF	TGTGCTGTTTCCTATGGTCAGAATTTTGTCTTT	7	TRBV6-1	TRBD1	TRBJ1-1	TRBC1	CASSALGTANTEAFF	TGTGCCAGCAGTGCATTGGGGACAGCTAACACTGAAGCTTTCTTT	9	1	unclear
ATCCACCTCCCATTAT-1	CD4+ Naive T	control	TRAV29DV5	None	TRAJ48	TRAC	CAASARGNEKLTF	TGTGCAGCAAGCGCGAGGGGAAATGAGAAATTAACCTTT	2	TRBV2	TRBD1	TRBJ2-1	TRBC2	CASALKTGSYNEQFF	TGTGCCAGCGCCCTAAAGACAGGTTCCTACAATGAGCAGTTCTTC	6	1	#3
ATCCGAAAGAAACGAG-1	CD4+ Naive T	control	NA	NA	NA	NA	NA	NA	NA	TRBV9	TRBD2	TRBJ1-2	TRBC1	CASSVSDLWGTYTF	TGTGCCAGCAGCGTATCGGACCTCTGGGGGACCTACACCTTC	14	1	unclear
ATCCGAAAGAATTGTG-1	CD4+ Naive T	control	TRAV29DV5	None	TRAJ39	TRAC	CAASGNAGNMLTF	TGTGCAGCAAGCGGCAATGCAGGCAACATGCTCACCTTT	5	TRBV20-1	TRBD2	TRBJ2-5	TRBC2	CSAWTSGPRKETQYF	TGCAGTGCCTGGACTAGCGGGCCACGAAAAGAGACCCAGTACTTC	9	1	unclear
ATCCGAAAGCGACGTA-1	CD4+ Naive T	control	TRAV13-2	None	TRAJ45	TRAC	CAENTPRVTGGGADGLTF	TGTGCAGAGAATACCCCCCGGGTGACAGGAGGAGGTGCTGACGGACTCACCTTT	2	TRBV15	TRBD2	TRBJ2-4	TRBC2	CATSRFLAGGVAKNIQYF	TGTGCCACCAGCAGATTTCTAGCGGGAGGGGTAGCCAAAAACATTCAGTACTTC	2	1	#3
ATCCGAACAAGAAAGG-1	CD4+ central memory like T	control	NA	NA	NA	NA	NA	NA	NA	TRBV7-2	TRBD2	TRBJ2-1	TRBC2	CASSYQPPGLAGIEQFF	TGTGCCAGCAGCTACCAACCGCCGGGACTAGCGGGGATTGAGCAGTTCTTC	8	1	unclear
ATCCGAAGTCACCTAA-1	CD4+ Naive T	control	TRAV13-2	None	TRAJ44	TRAC	CAENTGTASKLTF	TGTGCAGAGAATACCGGCACTGCCAGTAAACTCACCTTT	7	TRBV7-9	TRBD2	TRBJ2-7	TRBC2	CASSWLWASDEQYF	TGTGCCAGCAGCTGGTTGTGGGCCTCGGACGAGCAGTACTTC	32	1	#3
ATCCGAATCAAACCGT-1	CD4+ Naive T	control	NA	NA	NA	NA	NA	NA	NA	TRBV24-1	TRBD1	TRBJ1-2	TRBC1	CATSDSGTGGYYGYTF	TGTGCCACCAGTGATTCCGGGACAGGGGGCTACTATGGCTACACCTTC	4	1	unclear
ATCGAGTCATGCTAGT-1	CD4+ central memory like T	control	TRAV41	None	TRAJ58	TRAC	CAVVKNSGSRLTF	TGTGCTGTCGTAAAGAACAGTGGCTCTAGGTTGACCTTT	7	TRBV6-1	TRBD1	TRBJ2-1	TRBC2	CASSDYLRGEQFF	TGTGCCAGCAGTGACTATCTCAGGGGTGAGCAGTTCTTC	6	1	#3
ATCGAGTTCGGAGCAA-1	CD4+ central memory like T	control	NA	NA	NA	NA	NA	NA	NA	TRBV27	TRBD2	TRBJ2-7	TRBC2	CASKNLRDGGYEQYF	TGTGCCAGCAAAAATCTCCGAGACGGAGGGTACGAGCAGTACTTC	3	1	unclear
ATCGAGTTCTAACTGG-1	CD4+ central memory like T	control	TRAV22	None	TRAJ23	TRAC	CAVERGNQGGKLIF	TGTGCTGTGGAGCGCGGTAACCAGGGAGGAAAGCTTATCTTC	4	NA	NA	NA	NA	NA	NA	NA	1	unclear
ATCTACTAGCGCCTTG-1	CD4+ central memory like T	control	TRAV38-2DV8	None	TRAJ54	TRAC	CKDPVQGAQKLVF	TGTAAGGATCCTGTTCAGGGAGCCCAGAAGCTGGTATTT	17	TRBV29-1	TRBD1	TRBJ2-7	TRBC2	CSAGGHYEQYF	TGCAGCGCCGGGGGTCACTACGAGCAGTACTTC	19	1	unclear
ATCTACTCAGGGTACA-1	CD4+ Naive T	control	TRAV38-2DV8	None	TRAJ54	TRAC	CAYGVGQGAQKLVF	TGTGCTTATGGTGTAGGACAGGGAGCCCAGAAGCTGGTATTT	4	TRBV28	TRBD2	TRBJ1-5	TRBC1	CASSLYRAGPEPQHF	TGTGCCAGCAGTTTATACCGAGCGGGTCCGGAGCCCCAGCATTTT	4	1	#3
ATCTACTGTAAATGTG-1	CD4+ central memory like T	control	TRAV8-1	None	TRAJ24	TRAC	CAVNLRTDSWGKLQF	TGTGCCGTGAACCTACGAACTGACAGCTGGGGGAAATTGCAGTTT	4	TRBV3-1	TRBD2	TRBJ1-3	TRBC1	CASSHGTNSGNTIYF	TGTGCCAGCAGCCATGGGACCAACTCTGGAAACACCATATATTTT	4	1	#3
ATCTACTGTTAGGGTG-1	CD4+ central memory like T	control	TRAV13-1	None	TRAJ31	TRAC	CAATLNNARLMF	TGTGCAGCAACCCTTAACAATGCCAGACTCATGTTT	1	TRBV4-3	None	TRBJ1-3	TRBC1	CASSQDLGNTIYF	TGCGCCAGCAGCCAAGATTTAGGAAACACCATATATTTT	12	1	#1
ATCTGCCAGGATCGCA-1	CD4+ Naive T	control	TRAV30	None	TRAJ23	TRAC	CGTDVGGKLIF	TGTGGCACAGATGTAGGGGGAAAGCTTATCTTC	2	TRBV11-2	TRBD1	TRBJ1-5	TRBC1	CASSLMGQSDQPQHF	TGTGCCAGCAGCTTAATGGGACAGTCAGATCAGCCCCAGCATTTT	10	1	#3
ATCTGCCGTTTCCACC-1	CD4+ Naive T	control	NA	NA	NA	NA	NA	NA	NA	TRBV12-3	TRBD1	TRBJ2-1	TRBC2	CASSRQGPPPYNEQFF	TGTGCCAGCAGTCGACAGGGACCACCTCCCTACAATGAGCAGTTCTTC	24	1	#3
ATGAGGGAGTATTGGA-1	CD4+ central memory like T	control	TRAV13-2	None	TRAJ16	TRAC	CAERKPLGGQKLLF	TGTGCAGAGCGGAAACCCTTAGGTGGCCAGAAGCTGCTCTTT	12	TRBV9	TRBD1	TRBJ2-1	TRBC2	CASSVADRASGNEQFF	TGTGCCAGCAGCGTAGCGGACAGGGCTTCAGGCAATGAGCAGTTCTTC	11	1	#1
ATGAGGGGTGTTCTTT-1	CD4+ central memory like T	control	NA	NA	NA	NA	NA	NA	NA	TRBV2	TRBD1	TRBJ2-1	TRBC2	CASSEVTGGIPPYNEQFF	TGTGCCAGCAGTGAAGTGACAGGGGGAATCCCCCCCTACAATGAGCAGTTCTTC	6	1	#3
ATGAGGGTCCGTACAA-1	CD4+ Naive T	control	TRAV13-1	None	TRAJ31	TRAC	CAASIRNNARLMF	TGTGCAGCAAGTATAAGGAACAATGCCAGACTCATGTTT	3	TRBV5-6	None	TRBJ2-3	TRBC2	CASSLGPRTDTQYF	TGTGCCAGCAGCTTGGGACCTCGCACAGATACGCAGTATTTT	17	1	unclear
ATGCGATGTCAAAGCG-1	CD4+ Naive T	control	TRAV17	None	TRAJ37	TRAC	CATADGSGNTGKLIF	TGTGCTACAGCTGATGGCTCTGGCAACACAGGCAAACTAATCTTT	3	TRBV4-3	TRBD2	TRBJ2-1	TRBC1	CASSSYEAAAEQFF	TGCGCCAGCAGCTCCTACGAGGCAGCGGCTGAGCAGTTCTTC	22	1	#3
ATGCGATTCACATACG-1	CD4+ Naive T	control	TRAV38-2DV8	None	TRAJ48	TRAC	CAYRSAFGNEKLTF	TGTGCTTATAGGAGCGCGTTTGGAAATGAGAAATTAACCTTT	10	TRBV7-2	None	TRBJ2-3	TRBC2	CASSFPLGTDTQYF	TGTGCCAGCAGCTTCCCCCTTGGCACAGATACGCAGTATTTT	48	1	unclear
ATGCGATTCCTGTAGA-1	CD4+ Naive T	control	TRAV12-3	None	TRAJ49	TRAC	CAMSAADNQFYF	TGTGCAATGAGCGCGGCAGATAACCAGTTCTATTTT	4	TRBV2	TRBD1	TRBJ2-7	TRBC2	CASIVGGQMYEQYF	TGTGCCAGCATTGTCGGGGGGCAAATGTACGAGCAGTACTTC	13	1	#3
ATGGGAGAGAATGTGT-1	CD4+ central memory like T	control	TRAV8-2	None	TRAJ32	TRAC	CVVSEVGGATNKLIF	TGTGTTGTGAGTGAGGTCGGTGGTGCTACAAACAAGCTCATCTTT	3	TRBV28	TRBD2	TRBJ1-5	TRBC1	CASSLREYFNQPQHF	TGTGCCAGCAGTTTAAGGGAGTATTTCAATCAGCCCCAGCATTTT	2	1	unclear
ATGGGAGAGACTCGGA-1	CD4+ central memory like T	control	TRAV21	None	TRAJ24	TRAC	CALEATDSWGKLQF	TGTGCTCTTGAGGCAACTGACAGCTGGGGGAAATTGCAGTTT	12	TRBV29-1	TRBD2	TRBJ2-7	TRBC2	CSVGDGYEQYF	TGCAGCGTTGGGGACGGCTACGAGCAGTACTTC	11	1	#1
ATGGGAGGTCTGATTG-1	CD4+ Naive T	control	TRAV8-3	None	TRAJ42	TRAC	CAGRGSQGNLIF	TGTGCCGGGAGGGGAAGCCAAGGAAATCTCATCTTT	1	TRBV5-1	TRBD1	TRBJ1-2	TRBC1	CASSGGTGYGYTF	TGCGCCAGCAGCGGGGGGACAGGCTATGGCTACACCTTC	7	1	#3
ATGGGAGTCAGAGCTT-1	CD4+ central memory like T	control	TRAV27	None	TRAJ52	TRAC	CAGNSGGTSYGKLTF	TGTGCAGGGAACTCTGGTGGTACTAGCTATGGAAAGCTGACATTT	4	TRBV27	None	TRBJ1-2	TRBC1	CASSLKGYGYTF	TGTGCCAGCAGTTTAAAAGGATATGGCTACACCTTC	4	1	#3
ATGGGAGTCGAGGTAG-1	CD4+ central memory like T	control	TRAV29DV5	None	TRAJ54	TRAC	CAVERGAQKLVF	TGTGCAGTTGAACGGGGAGCCCAGAAGCTGGTATTT	2	TRBV29-1	TRBD2	TRBJ2-1	TRBC2	CSAGKRGGVEQFF	TGCAGCGCAGGAAAGCGGGGGGGCGTTGAGCAGTTCTTC	12	1	unclear
ATGTGTGAGTCTCGGC-1	CD4+ Naive T	control	TRAV27	None	TRAJ12	TRAC	CAADSSYKLIF	TGTGCGGCGGATAGCAGCTATAAATTGATCTTC	4	TRBV29-1	None	TRBJ1-1	TRBC1	CSVEGGTEAFF	TGCAGCGTTGAAGGGGGCACTGAAGCTTTCTTT	5	1	#3
ATGTGTGTCGTTTATC-1	CD4+ Naive T	control	TRAV35	None	TRAJ54	TRAC	CAGQLLFQGAQKLVF	TGTGCTGGGCAGCTACTCTTTCAGGGAGCCCAGAAGCTGGTATTT	1	TRBV5-8	TRBD1	TRBJ2-7	TRBC2	CASSLRSGRSYEQYF	TGTGCCAGCAGCTTGAGGTCAGGGCGCTCCTACGAGCAGTACTTC	4	1	unclear
ATTACTCAGGAATCGC-1	CD4+ central memory like T	control	TRAV38-1	None	TRAJ34	TRAC	CALRSYNTDKLIF	TGTGCTTTAAGATCTTATAACACCGACAAGCTCATCTTT	9	TRBV12-4	TRBD2	TRBJ2-1	TRBC2	CASSWGGAGLLQDEQFF	TGTGCCAGCAGTTGGGGCGGGGCGGGACTATTGCAAGATGAGCAGTTCTTC	5	1	#1
ATTACTCAGGCCCTCA-1	CD4+ central memory like T	control	TRAV13-2	None	TRAJ39	TRAC	CAEILNNNAGNMLTF	TGTGCAGAGATCCTAAATAATAATGCAGGCAACATGCTCACCTTT	4	TRBV4-3	TRBD1	TRBJ2-7	TRBC1	CASSPMKAPGGSYEQYF	TGCGCCAGCAGCCCTATGAAAGCCCCTGGGGGCTCCTACGAGCAGTACTTC	2	1	#3
ATTACTCCAGCTGTAT-1	CD4+ Naive T	control	TRAV17	None	TRAJ29	TRAC	CATRGNTPLVF	TGTGCTACGCGGGGAAACACACCTCTTGTCTTT	6	TRBV28	TRBD1	TRBJ1-4	TRBC1	CASSFNRGLEKLFF	TGTGCCAGCAGTTTTAACAGGGGGCTTGAAAAACTGTTTTTT	6	1	unclear
ATTACTCCATATGCTG-1	CD4+ Naive T	control	NA	NA	NA	NA	NA	NA	NA	TRBV3-1	TRBD1	TRBJ2-7	TRBC2	CASSQGTGTGGEQYF	TGTGCCAGCAGCCAAGGAACGGGGACAGGGGGCGAGCAGTACTTC	11	1	#2
ATTACTCGTGCAGACA-1	CD4+ central memory like T	control	NA	NA	NA	NA	NA	NA	NA	TRBV5-1	TRBD1	TRBJ1-2	TRBC1	CASSEDGQGYGYTF	TGCGCCAGCAGCGAAGATGGACAGGGGTATGGCTACACCTTC	10	1	#3
ATTATCCCAACTGGCC-1	CD4+ Naive T	control	TRAV27	None	TRAJ48	TRAC	CAGAFGNEKLTF	TGTGCAGGAGCCTTTGGAAATGAGAAATTAACCTTT	7	TRBV20-1	None	TRBJ2-7	TRBC2	CSAAKDIEQYF	TGCAGTGCAGCCAAGGATATCGAGCAGTACTTC	27	1	#1
ATTATCCGTATTAGCC-1	CD4+ central memory like T	control	TRAV12-2	None	TRAJ45	TRAC	CAVNLGSGGGADGLTF	TGTGCCGTGAATCTAGGGTCAGGAGGAGGTGCTGACGGACTCACCTTT	6	TRBV5-5	TRBD2	TRBJ2-1	TRBC2	CASSPGADSSYNEQFF	TGTGCCAGCAGCCCGGGAGCGGACTCCTCCTACAATGAGCAGTTCTTC	7	1	#3
ATTATCCGTCTTGCGG-1	CD4+ central memory like T	control	NA	NA	NA	NA	NA	NA	NA	TRBV28	TRBD1	TRBJ1-5	TRBC1	CASSLNRKNQPQHF	TGTGCCAGCAGTTTAAACAGGAAGAATCAGCCCCAGCATTTT	6	1	#1
ATTATCCTCTGGCGTG-1	CD4+ Naive T	control	TRAV16	None	TRAJ21	TRAC	CALYNFNKFYF	TGTGCTCTATACAACTTCAACAAATTTTACTTT	6	TRBV3-1	TRBD1	TRBJ1-3	TRBC1	CASSYRGSGNTIYF	TGTGCCAGCAGTTATAGGGGCTCTGGAAACACCATATATTTT	6	1	#3
ATTCTACAGAAACGCC-1	CD4+ central memory like T	control	NA	NA	NA	NA	NA	NA	NA	TRBV5-6	None	TRBJ2-7	TRBC2	CASSLWVRDSYEQYF	TGTGCCAGCAGCTTGTGGGTAAGGGACTCCTACGAGCAGTACTTC	5	1	#1
ATTCTACAGAGACTAT-1	CD4+ central memory like T	control	TRAV23DV6	None	TRAJ22	TRAC	CAASMWSGSARQLTF	TGTGCAGCAAGCATGTGGTCTGGTTCTGCAAGGCAACTGACCTTT	15	TRBV20-1	TRBD2	TRBJ2-1	TRBC1	CSARLAGPSTRDEQFF	TGCAGTGCTAGGCTAGCGGGGCCCTCGACTAGGGATGAGCAGTTCTTC	25	1	#3
ATTCTACAGATCGGGT-1	CD4+ Naive T	control	NA	NA	NA	NA	NA	NA	NA	TRBV5-6	TRBD1	TRBJ1-1	TRBC1	CASSFLMRGPDTEAFF	TGTGCCAGCAGCTTCCTTATGCGGGGGCCGGACACTGAAGCTTTCTTT	3	1	unclear
ATTCTACGTTACGCGC-1	CD4+ Naive T	control	TRAV17	None	TRAJ5	TRAC	CATDTGRRALTF	TGTGCTACGGACACGGGCAGGAGAGCACTTACTTTT	6	TRBV6-1	None	TRBJ1-5	TRBC1	CASSEAGFKPQHF	TGTGCCAGCAGTGAAGCGGGCTTCAAGCCCCAGCATTTT	14	1	unclear
ATTCTACGTTAGAACA-1	CD4+ Naive T	control	TRAV13-1	None	TRAJ39	TRAC	CAASKNAGNMLTF	TGTGCAGCAAGTAAAAATGCAGGCAACATGCTCACCTTT	4	TRBV10-3	TRBD1	TRBJ1-2	TRBC1	CAIRPGQGAAVGYTF	TGTGCCATCAGGCCGGGACAGGGGGCAGCGGTGGGCTACACCTTC	8	1	#3
ATTGGACCATGCCCGA-1	CD4+ central memory like T	control	NA	NA	NA	NA	NA	NA	NA	TRBV19	TRBD2	TRBJ2-1	TRBC2	CASSILGLAGGGEQFF	TGTGCCAGTAGTATCTTGGGACTAGCGGGAGGCGGTGAGCAGTTCTTC	19	1	#3
ATTGGACGTTACGTCA-1	CD4+ Naive T	control	TRAV12-2	None	TRAJ13	TRAC	CAVVPGGYQKVTF	TGTGCCGTCGTACCTGGGGGTTACCAGAAAGTTACCTTT	12	TRBV28	TRBD1	TRBJ2-7	TRBC1	CASSPTGTTYEQYF	TGTGCCAGCAGTCCCACAGGGACAACCTACGAGCAGTACTTC	11	1	#3
ATTGGTGAGATCCCGC-1	CD4+ Naive T	control	NA	NA	NA	NA	NA	NA	NA	TRBV7-6	TRBD1	TRBJ2-1	TRBC2	CASNAQGNRYNEQFF	TGTGCCAGCAACGCACAGGGGAATAGGTACAATGAGCAGTTCTTC	19	1	#3
ATTGGTGCAGCGTAAG-1	CD4+ central memory like T	control	TRAV12-2	None	TRAJ31	TRAC	CAVIKGNNARLMF	TGTGCCGTGATAAAGGGTAACAATGCCAGACTCATGTTT	3	TRBV20-1	None	TRBJ2-5	TRBC2	CSAISSRSRETQYF	TGCAGTGCTATTTCATCGAGGTCCCGGGAGACCCAGTACTTC	22	1	unclear
ATTTCTGAGTTAGGTA-1	CD4+ central memory like T	control	TRAV38-1	None	TRAJ32	TRAC	CAFMKGGATNKLIF	TGTGCTTTCATGAAGGGTGGTGCTACAAACAAGCTCATCTTT	6	TRBV29-1	TRBD1	TRBJ2-7	TRBC2	CSVAEQGEDEQYF	TGCAGCGTTGCGGAACAGGGGGAAGACGAGCAGTACTTC	20	1	#3
ATTTCTGCAATGCCAT-1	CD4+ Naive T	control	TRAV23DV6	None	TRAJ54	TRAC	CAASLRRGAQKLVF	TGTGCAGCAAGCCTCCGGCGGGGAGCCCAGAAGCTGGTATTT	6	TRBV6-3	None	TRBJ2-5	TRBC2	CASSSWETQYF	TGTGCCAGCAGTTCTTGGGAGACCCAGTACTTC	8	1	unclear
ATTTCTGTCAATAAGG-1	CD4+ Naive T	control	TRAV5	None	TRAJ3	TRAC	CAERSASKIIF	TGTGCAGAGAGGAGTGCTTCCAAGATAATCTTT	1	TRBV6-1	None	TRBJ1-5	TRBC1	CASRLTQYSNQPQHF	TGTGCCAGCAGACTTACACAGTATAGCAATCAGCCCCAGCATTTT	11	1	unclear
CAACCAACAAGAAAGG-1	CD4+ central memory like T	control	TRAV29DV5	None	TRAJ28	TRAC	CAASAKIYSGAGSYQLTF	TGTGCAGCAAGCGCGAAAATATACTCTGGGGCTGGGAGTTACCAACTCACTTTC	5	TRBV12-3	None	TRBJ1-6	TRBC1	CASSLAGRKSSYNSPLHF	TGTGCCAGCAGTTTAGCGGGTCGAAAGAGCTCCTATAATTCACCCCTCCACTTT	11	1	#3
CAACCTCCAAGTAGTA-1	CD4+ Naive T	control	TRAV38-1	None	TRAJ45	TRAC	CAFVKGGGADGLTF	TGTGCTTTCGTGAAAGGAGGAGGTGCTGACGGACTCACCTTT	4	TRBV29-1	TRBD1	TRBJ2-4	TRBC2	CSVADRGAKNIQYF	TGCAGCGTTGCCGACAGGGGGGCCAAAAACATTCAGTACTTC	28	1	unclear
CAACCTCTCCTATGTT-1	CD4+ Naive T	control	NA	NA	NA	NA	NA	NA	NA	TRBV15	TRBD1	TRBJ2-2	TRBC2	CATSRERDIRLQPGELFF	TGTGCCACCAGCAGAGAAAGGGACATTCGACTTCAACCCGGGGAGCTGTTTTTT	5	1	unclear
CAACCTCTCCTCGCAT-1	CD4+ Naive T	control	NA	NA	NA	NA	NA	NA	NA	TRBV15	None	TRBJ2-7	TRBC2	CATSREHATGQYF	TGTGCCACCAGCAGAGAGCACGCTACGGGGCAGTACTTC	9	1	unclear
CAACTAGAGAGGGCTT-1	CD4+ central memory like T	control	NA	NA	NA	NA	NA	NA	NA	TRBV3-1	TRBD2	TRBJ2-5	TRBC2	CASSQVGAGGLRLTQYF	TGTGCCAGCAGCCAAGTAGGAGCGGGGGGGCTTCGTCTGACCCAGTACTTC	11	1	#3
CAACTAGCACGCTTTC-1	CD4+ Naive T	control	TRAV23DV6	None	TRAJ49	TRAC	CAASGTGNQFYF	TGTGCAGCAAGCGGGACCGGTAACCAGTTCTATTTT	4	TRBV5-1	TRBD2	TRBJ2-3	TRBC2	CASSLVQRRFTDTQYF	TGCGCCAGCAGCTTGGTCCAGCGGAGGTTCACAGATACGCAGTATTTT	4	1	unclear
CAAGAAAAGAGTCGGT-1	CD4+ central memory like T	control	TRAV10	None	TRAJ36	TRAC	CVVRDQTGANNLFF	TGTGTGGTGAGAGATCAAACTGGGGCAAACAACCTCTTCTTT	6	TRBV27	None	TRBJ2-2	TRBC2	CASIPTARPGELFF	TGTGCCAGCATTCCTACGGCCCGTCCCGGGGAGCTGTTTTTT	7	1	#2
CAAGAAAAGGTGCACA-1	CD4+ Naive T	control	TRAV12-1	None	TRAJ49	TRAC	CVVNPNTGNQFYF	TGTGTGGTGAACCCGAACACCGGTAACCAGTTCTATTTT	3	TRBV7-3	TRBD2	TRBJ2-5	TRBC2	CASSLTGSPGETQYF	TGTGCCAGCAGCTTAACGGGGAGCCCGGGAGAGACCCAGTACTTC	12	1	unclear
CAAGAAAGTAATAGCA-1	CD4+ Naive T	control	NA	NA	NA	NA	NA	NA	NA	TRBV7-8	TRBD2	TRBJ2-7	TRBC2	CASRTRGTYEQYF	TGTGCCAGCAGAACTAGGGGAACCTACGAGCAGTACTTC	11	1	#3
CAAGAAATCCCATTTA-1	CD4+ central memory like T	control	NA	NA	NA	NA	NA	NA	NA	TRBV20-1	TRBD1	TRBJ2-7	TRBC1	CSARKSVTGGGEQYF	TGCAGTGCTAGAAAGTCCGTGACAGGGGGCGGCGAGCAGTACTTC	10	1	#3
CAAGATCTCATTTGGG-1	CD4+ central memory like T	control	TRAV27	None	TRAJ48	TRAC	CAGNFGNEKLTF	TGTGCAGGAAACTTTGGAAATGAGAAATTAACCTTT	4	TRBV6-6	TRBD1	TRBJ1-5	TRBC1	CASSFMGASNQPQHF	TGTGCCAGCAGTTTCATGGGGGCGAGCAATCAGCCCCAGCATTTT	14	1	#1
CAAGGCCGTAGCAAAT-1	CD4+ Naive T	control	TRAV14DV4	None	TRAJ5	TRAC	CAMREARPGRRALTF	TGTGCAATGAGAGAGGCCCGACCGGGCAGGAGAGCACTTACTTTT	6	TRBV20-1	TRBD1	TRBJ1-1	TRBC1	CSAGQGSMNTEAFF	TGCAGTGCGGGACAGGGTAGTATGAACACTGAAGCTTTCTTT	7	1	unclear
CAAGTTGAGAGTGAGA-1	CD4+ Naive T	control	TRAV8-6	None	TRAJ9	TRAC	CAVSDTGGFKTIF	TGTGCTGTGAGTGATACTGGAGGCTTCAAAACTATCTTT	6	TRBV6-6	None	TRBJ2-7	TRBC2	CASSYSTEGEQYF	TGTGCCAGCAGTTACTCGACCGAAGGGGAGCAGTACTTC	13	1	#3
CAAGTTGTCAACACGT-1	CD4+ central memory like T	control	TRAV2	None	TRAJ22	TRAC	CAVRRGSARQLTF	TGTGCTGTGAGGCGTGGTTCTGCAAGGCAACTGACCTTT	1	TRBV6-1	TRBD2	TRBJ2-5	TRBC2	CASSDSGTSEETQYF	TGTGCCAGCAGTGACTCCGGGACTAGCGAAGAGACCCAGTACTTC	10	1	unclear
CAAGTTGTCCCTAATT-1	CD4+ central memory like T	control	TRAV8-6	None	TRAJ48	TRAC	CAVSASFGNEKLTF	TGTGCTGTGAGTGCGAGCTTTGGAAATGAGAAATTAACCTTT	5	TRBV6-3	TRBD2	TRBJ2-1	TRBC2	CASRPRTSGNINEQFF	TGTGCCAGCAGACCCAGGACTAGCGGGAATATAAATGAGCAGTTCTTC	11	1	unclear
CAAGTTGTCCGCAGTG-1	CD4+ central memory like T	control	TRAV29DV5	None	TRAJ50	TRAC	CAGTSYDKVIF	TGTGCGGGAACCTCCTACGACAAGGTGATATTT	4	TRBV28	TRBD1	TRBJ2-3	TRBC2	CASSLELTGTPSDTQYF	TGTGCCAGCAGTTTAGAACTGACAGGGACCCCCTCAGATACGCAGTATTTT	6	1	#3
CACAAACAGTCTCCTC-1	CD4+ central memory like T	control	TRAV16	None	TRAJ58	TRAC	CALRTSGSRLTF	TGTGCTCTAAGGACCAGTGGCTCTAGGTTGACCTTT	1	TRBV7-9	TRBD2	TRBJ2-5	TRBC2	CASSFTGGGETQYF	TGTGCCAGCAGCTTTACCGGGGGGGGAGAGACCCAGTACTTC	10	1	unclear
CACACAAAGCGTGTCC-1	CD4+ central memory like T	control	TRAV29DV5	None	TRAJ40	TRAC	CAASAPGTYKYIF	TGTGCAGCAAGCGCTCCAGGAACCTACAAATACATCTTT	5	TRBV2	TRBD2	TRBJ2-7	TRBC1	CASSPSLPGTTYEQYF	TGTGCCAGCAGCCCCTCCCTACCGGGAACCACATACGAGCAGTACTTC	14	1	unclear
CACACAAAGGACAGAA-1	CD4+ central memory like T	control	NA	NA	NA	NA	NA	NA	NA	TRBV4-2	TRBD2	TRBJ2-1	TRBC2	CASSQETSGGYNEQFF	TGTGCCAGCAGCCAAGAGACTAGCGGGGGCTACAATGAGCAGTTCTTC	29	1	#2
CACACAACATCGGACC-1	CD4+ Naive T	control	TRAV9-2	None	TRAJ56	TRAC	CALKDTGANSKLTF	TGTGCTCTGAAGGATACTGGAGCCAATAGTAAGCTGACATTT	1	TRBV11-3	None	TRBJ2-2	TRBC2	CASSLVSTGELFF	TGTGCCAGCAGCTTAGTCAGTACCGGGGAGCTGTTTTTT	6	1	unclear
CACACAAGTCACCCAG-1	CD4+ Naive T	control	TRAV9-2	None	TRAJ17	TRAC	CALSKTAGNKLTF	TGTGCTCTGAGTAAAACTGCAGGCAACAAGCTAACTTTT	1	TRBV20-1	TRBD1	TRBJ1-2	TRBC1	CSANNDREYGYTF	TGCAGTGCAAACAACGACAGAGAATATGGCTACACCTTC	9	1	unclear
CACACAAGTTTGGCGC-1	CD4+ Naive T	control	TRAV9-2	None	TRAJ13	TRAC	CAPNSGGYQKVTF	TGTGCTCCCAATTCTGGGGGTTACCAGAAAGTTACCTTT	3	TRBV19	TRBD1	TRBJ1-3	None	CASSMTGVNSGNTIYF	TGTGCCAGTAGTATGACAGGGGTTAACTCTGGAAACACCATATATTTT	6	1	#2
CACACCTAGAGGGCTT-1	CD4+ central memory like T	control	NA	NA	NA	NA	NA	NA	NA	TRBV20-1	TRBD2	TRBJ2-1	TRBC1	CSARTSGGHNEQFF	TGCAGTGCTAGAACTAGCGGGGGTCACAATGAGCAGTTCTTC	16	1	#2
CACACCTCAAGCGTAG-1	CD4+ central memory like T	control	TRAV20	None	TRAJ41	TRAC	CAVQAGSNSGYALNF	TGTGCTGTGCAGGCCGGATCAAATTCCGGGTATGCACTCAACTTC	3	NA	NA	NA	NA	NA	NA	NA	1	unclear
CACACCTCATAGGATA-1	CD4+ central memory like T	control	NA	NA	NA	NA	NA	NA	NA	TRBV12-3	None	TRBJ2-1	TRBC2	CASSLLGSGSESEQFF	TGTGCCAGCAGTTTACTAGGCTCGGGTTCCGAGAGTGAGCAGTTCTTC	12	1	#3
CACACCTGTGAAAGAG-1	CD4+ central memory like T	control	TRAV35	None	TRAJ30	TRAC	CAGPFVMNRDDKIIF	TGTGCTGGTCCCTTCGTCATGAACAGAGATGACAAGATCATCTTT	9	TRBV4-2	TRBD2	TRBJ1-5	TRBC1	CASSRVSLRTGTQNQPQHF	TGTGCCAGCAGCCGAGTTTCACTACGAACCGGGACTCAAAATCAGCCCCAGCATTTT	7	1	#3
CACACCTTCTAGCACA-1	CD4+ central memory like T	control	TRAV26-1	None	TRAJ44	TRAC	CIVLSLSGTASKLTF	TGCATCGTCTTGTCTCTCTCCGGCACTGCCAGTAAACTCACCTTT	4	NA	NA	NA	NA	NA	NA	NA	1	unclear
CACACTCAGGCTCATT-1	CD4+ central memory like T	control	TRAV4	None	TRAJ37	TRAC	CLVGGLSGNTGKLIF	TGCCTCGTGGGTGGCTTGTCTGGCAACACAGGCAAACTAATCTTT	2	TRBV6-5	TRBD2	TRBJ2-5	TRBC2	CASRPLAGSGQETQYF	TGTGCCAGCAGACCCTTAGCGGGGAGTGGGCAAGAGACCCAGTACTTC	3	1	unclear
CACACTCCAATCTACG-1	CD4+ Naive T	control	TRAV19	None	TRAJ23	TRAC	CALQIYNQGGKLIF	TGTGCTCTTCAGATTTATAACCAGGGAGGAAAGCTTATCTTC	4	TRBV7-9	None	TRBJ1-5	TRBC1	CASSLSENQPQHF	TGTGCCAGCAGCTTGTCGGAGAATCAGCCCCAGCATTTT	29	1	#1
CACACTCTCGTGGGAA-1	CD4+ Naive T	control	TRAV26-1	None	TRAJ11	TRAC	CIVDISGYSTLTF	TGCATCGTCGATATTTCAGGATACAGCACCCTCACCTTT	2	TRBV5-5	TRBD1	TRBJ2-7	TRBC2	CASSQTGFRYEQYF	TGTGCCAGCAGCCAAACAGGGTTTAGGTACGAGCAGTACTTC	8	1	#3
CACAGGCAGGGAAACA-1	CD4+ central memory like T	control	NA	NA	NA	NA	NA	NA	NA	TRBV7-2	TRBD2	TRBJ2-1	TRBC2	CASSIPIGLVEQFF	TGTGCCAGCAGCATTCCGATTGGACTAGTTGAGCAGTTCTTC	28	1	unclear
CACAGGCCAGACAAAT-1	CD4+ Naive T	control	NA	NA	NA	NA	NA	NA	NA	TRBV20-1	TRBD1	TRBJ2-5	TRBC2	CSASAPGGTSQETQYF	TGCAGTGCTAGCGCCCCCGGGGGGACATCCCAAGAGACCCAGTACTTC	19	1	unclear
CACAGGCGTACAGTGG-1	CD4+ Naive T	control	TRAV26-1	None	TRAJ52	TRAC	CIVRAPNAGGTSYGKLTF	TGCATCGTCAGAGCCCCTAATGCTGGTGGTACTAGCTATGGAAAGCTGACATTT	1	TRBV6-5	TRBD2	TRBJ2-3	TRBC2	CASSYVGGAQYF	TGTGCCAGCAGTTACGTGGGAGGTGCGCAGTATTTT	15	1	#3
CACAGGCTCTGTACGA-1	CD4+ central memory like T	control	TRAV13-1	None	TRAJ26	TRAC	CAARPSYGQNFVF	TGTGCAGCTCGTCCGTCGTATGGTCAGAATTTTGTCTTT	4	TRBV14	None	TRBJ2-1	TRBC2	CASSQTLAHNEQFF	TGTGCCAGCAGCCAAACGCTAGCCCACAATGAGCAGTTCTTC	18	1	unclear
CACAGTAAGAGATGAG-1	CD4+ Naive T	control	NA	NA	NA	NA	NA	NA	NA	TRBV25-1	TRBD2	TRBJ2-1	TRBC2	CATGGGGYNEQFF	TGTGCCACCGGGGGAGGGGGTTACAATGAGCAGTTCTTC	12	1	#3
CACAGTACACAGAGGT-1	CD4+ central memory like T	control	TRAV19	None	TRAJ40	TRAC	CALSEGSGTYKYIF	TGTGCTCTGAGTGAGGGATCAGGAACCTACAAATACATCTTT	6	TRBV9	TRBD2	TRBJ2-5	TRBC2	CASSPSGTSGETQYF	TGTGCCAGCAGCCCTTCCGGGACTAGTGGCGAGACCCAGTACTTC	7	1	#3
CACAGTAGTCCCGACA-1	CD4+ central memory like T	control	TRAV23DV6	None	TRAJ34	TRAC	CAASKGSDKLIF	TGTGCAGCAAGCAAAGGGTCCGACAAGCTCATCTTT	17	TRBV28	TRBD1	TRBJ1-5	TRBC1	CASSRTDQPQHF	TGTGCCAGCAGCCGGACAGACCAGCCCCAGCATTTT	11	1	#3
CACAGTAGTTTCGCTC-1	CD4+ central memory like T	control	NA	NA	NA	NA	NA	NA	NA	TRBV5-1	TRBD1	TRBJ1-2	TRBC1	CASSQDRGRGYTF	TGCGCCAGCAGCCAAGACAGGGGAAGAGGCTACACCTTC	9	1	#3
CACAGTATCAGCTCTC-1	CD4+ Naive T	control	NA	NA	NA	NA	NA	NA	NA	TRBV5-1	TRBD1	TRBJ1-5	TRBC1	CASSPDSSNQPQHF	TGCGCCAGCAGCCCGGACAGCAGCAATCAGCCCCAGCATTTT	28	1	unclear
CACAGTATCTCGTTTA-1	CD4+ Naive T	control	TRAV27	None	TRAJ33	TRAC	CAGARDSNYQLIW	TGTGCAGGAGCTAGAGATAGCAACTATCAGTTAATCTGG	10	NA	NA	NA	NA	NA	NA	NA	1	#3
CACATAGAGAAACCGC-1	CD4+ central memory like T	control	NA	NA	NA	NA	NA	NA	NA	TRBV30	TRBD1	TRBJ2-3	TRBC2	CAWRADRAAQYF	TGTGCCTGGAGGGCCGACAGGGCGGCGCAGTATTTT	33	1	#3
CACATAGAGAGGGATA-1	CD4+ Naive T	control	NA	NA	NA	NA	NA	NA	NA	TRBV24-1	None	TRBJ1-1	TRBC1	CATSARPNTEAFF	TGTGCCACCAGTGCCAGGCCTAACACTGAAGCTTTCTTT	4	1	unclear
CACATAGCAAAGCAAT-1	CD4+ Naive T	control	TRAV17	None	TRAJ18	TRAC	CATVPLRGSTLGRLYF	TGTGCTACGGTCCCATTAAGAGGCTCAACCCTGGGGAGGCTATACTTT	2	TRBV30	TRBD2	TRBJ1-3	TRBC1	CAWNALAGNTIYF	TGTGCCTGGAACGCCTTAGCGGGAAACACCATATATTTT	15	1	unclear
CACATAGGTAAGAGAG-1	CD4+ Naive T	control	TRAV13-2	None	TRAJ23	TRAC	CAVFDYNQGGKLIF	TGTGCAGTTTTCGATTATAACCAGGGAGGAAAGCTTATCTTC	5	TRBV4-2	TRBD1	TRBJ1-5	TRBC1	CASSQRTGGNQPQHF	TGTGCCAGCAGCCAACGGACAGGCGGCAATCAGCCCCAGCATTTT	39	1	#3
CACATAGTCCGTTGTC-1	CD4+ central memory like T	control	TRAV26-1	None	TRAJ30	TRAC	CIVRMNRDDKIIF	TGCATCGTCAGAATGAACAGAGATGACAAGATCATCTTT	5	TRBV13	TRBD1	TRBJ2-5	TRBC2	CASSPGRGMVETQYF	TGTGCCAGCAGCCCGGGACGGGGGATGGTGGAGACCCAGTACTTC	52	1	#3
CACATTTAGGAGTCTG-1	CD4+ Naive T	control	NA	NA	NA	NA	NA	NA	NA	TRBV12-4	None	TRBJ1-2	TRBC1	CASSRPLYGYTF	TGTGCCAGCAGCCGACCTCTCTATGGCTACACCTTC	9	1	#3
CACATTTCAAGTCTGT-1	CD4+ Naive T	control	TRAV26-1	None	TRAJ54	TRAC	CIVRGPQGAQKLVF	TGCATCGTCAGAGGCCCTCAGGGAGCCCAGAAGCTGGTATTT	8	TRBV24-1	TRBD2	TRBJ2-1	TRBC1	CATSDIGLAGDNEQFF	TGTGCCACCAGTGACATTGGACTAGCGGGGGACAATGAGCAGTTCTTC	23	1	#3
CACATTTCAAGTTCTG-1	CD4+ central memory like T	control	NA	NA	NA	NA	NA	NA	NA	TRBV5-6	TRBD2	TRBJ2-1	TRBC2	CASSHDKYDNEQFF	TGTGCCAGCAGCCATGACAAGTACGACAATGAGCAGTTCTTC	12	1	#3
CACCACTAGGAATCGC-1	CD4+ central memory like T	control	TRAV21	None	TRAJ54	TRAC	CAVQRAQGAQKLVF	TGTGCTGTCCAAAGAGCTCAGGGAGCCCAGAAGCTGGTATTT	11	TRBV3-1	TRBD2	TRBJ2-1	TRBC2	CASSHSRSSYNEQFF	TGTGCCAGCAGCCATAGCAGGAGCTCCTACAATGAGCAGTTCTTC	19	1	#3
CACCACTGTACACCGC-1	CD4+ Naive T	control	TRAV26-1	None	TRAJ40	TRAC	CIVRRSGTYKYIF	TGCATCGTCAGACGCTCAGGAACCTACAAATACATCTTT	6	TRBV3-1	TRBD2	TRBJ2-7	TRBC2	CASSRPGLAGEEQYF	TGTGCCAGCAGCCGGCCGGGACTAGCGGGGGAAGAGCAGTACTTC	17	1	unclear
CACCACTGTGTTCGAT-1	CD4+ Naive T	control	TRAV26-1	None	TRAJ54	TRAC	CIVRVSPQGAQKLVF	TGCATCGTCAGAGTCTCCCCCCAGGGAGCCCAGAAGCTGGTATTT	6	TRBV7-3	None	TRBJ1-2	TRBC1	CASSSTAYYGYTF	TGTGCCAGCAGCTCGACCGCCTACTATGGCTACACCTTC	12	1	#3
CACCACTGTTACGTCA-1	CD4+ Naive T	control	TRAV38-2DV8	None	TRAJ50	TRAC	CAYRRKTSYDKVIF	TGTGCTTATAGGAGAAAAACCTCCTACGACAAGGTGATATTT	7	TRBV5-1	TRBD1	TRBJ2-6	TRBC2	CASSFVGGLAGANVLTF	TGCGCCAGCAGCTTCGTCGGGGGTCTCGCTGGGGCCAACGTCCTGACTTTC	17	1	unclear
CACCAGGAGATCCCAT-1	CD4+ Naive T	control	TRAV17	None	TRAJ10	TRAC	CATFRTGGGNKLTF	TGTGCTACGTTTAGAACGGGAGGAGGAAACAAACTCACCTTT	5	TRBV5-1	TRBD1	TRBJ2-1	TRBC2	CASSLGGQGLNEQFF	TGCGCCAGCAGCTTGGGGGGACAGGGTCTCAATGAGCAGTTCTTC	18	1	#3
CACCAGGCATTTGCCC-1	CD4+ central memory like T	control	NA	NA	NA	NA	NA	NA	NA	TRBV2	TRBD2	TRBJ2-1	TRBC2	CASKERGELLLSYNEQFF	TGTGCCAGCAAAGAGCGGGGCGAGTTATTACTATCCTACAATGAGCAGTTCTTC	4	1	unclear
CACCTTGAGCCCAATT-1	CD4+ Naive T	control	NA	NA	NA	NA	NA	NA	NA	TRBV5-1	None	TRBJ2-7	TRBC1	CASSSAYEQYF	TGCGCCAGCAGCTCCGCCTACGAGCAGTACTTC	10	1	#3
CACCTTGGTCCGAGTC-1	CD4+ central memory like T	control	TRAV19	None	TRAJ48	TRAC	CALSKKGGNEKLTF	TGTGCTCTGAGTAAGAAGGGGGGAAATGAGAAATTAACCTTT	4	TRBV12-3	TRBD1	TRBJ2-5	TRBC2	CASSLDREETQYF	TGTGCCAGCAGCTTGGACAGGGAAGAGACCCAGTACTTC	7	1	unclear
CACCTTGTCGCATGGC-1	CD4+ central memory like T	control	TRAV26-1	None	TRAJ6	TRAC	CIVRPPSGGGSYIPTF	TGCATCGTCAGACCCCCTTCCGGGGGAGGAAGCTACATACCTACATTT	3	TRBV10-3	None	TRBJ1-2	TRBC1	CAISEGNHGYTF	TGTGCCATCAGTGAGGGGAACCATGGCTACACCTTC	7	1	#2
CACTCCAAGTACGTAA-1	CD4+ Naive T	control	TRAV14DV4	None	TRAJ54	TRAC	CAMREGKTSQGAQKLVF	TGTGCAATGAGAGAGGGCAAAACGAGCCAGGGAGCCCAGAAGCTGGTATTT	3	TRBV5-1	TRBD1	TRBJ1-1	TRBC1	CASSIPTGMNTEAFF	TGCGCCAGCAGCATCCCGACAGGGATGAACACTGAAGCTTTCTTT	10	1	#3
CACTCCAAGTTCGCGC-1	CD4+ central memory like T	control	TRAV26-1	None	TRAJ41	TRAC	CIVRVVRSNSGYALNF	TGCATCGTCAGAGTCGTACGGTCAAATTCCGGGTATGCACTCAACTTC	3	TRBV7-9	TRBD1	TRBJ2-5	TRBC1	CASSPTGTGQETQYF	TGTGCCAGCAGCCCGACCGGGACAGGTCAAGAGACCCAGTACTTC	34	1	unclear
CACTCCAGTCCAACTA-1	CD4+ central memory like T	control	TRAV1-2	None	TRAJ32	TRAC	CAVSSDYGGATNKLIF	TGTGCTGTGAGTTCCGATTATGGTGGTGCTACAAACAAGCTCATCTTT	2	TRBV12-3	TRBD1	TRBJ2-1	TRBC2	CASSGWKGQRYNEQFF	TGTGCCAGCAGTGGATGGAAGGGACAGCGTTACAATGAGCAGTTCTTC	13	1	unclear
CAGAATCAGCACCGTC-1	CD4+ Naive T	control	TRAV23DV6	None	TRAJ56	TRAC	CAASKTGANSKLTF	TGTGCAGCAAGCAAAACTGGAGCCAATAGTAAGCTGACATTT	2	TRBV11-2	TRBD2	TRBJ2-7	TRBC2	CASSLQAGTYEQYF	TGTGCCAGCAGCTTACAGGCGGGTACCTACGAGCAGTACTTC	16	1	#2
CAGAATCAGGCGATAC-1	CD4+ Naive T	control	TRAV10	None	TRAJ42	TRAC	CVVSFYGGSQGNLIF	TGTGTGGTGAGTTTTTATGGAGGAAGCCAAGGAAATCTCATCTTT	6	TRBV28	None	TRBJ1-1	TRBC1	CASGPRGEAFF	TGTGCCAGCGGCCCACGAGGTGAAGCTTTCTTT	4	1	#3
CAGAATCCAAGGACTG-1	CD4+ central memory like T	control	TRAV12-1	None	TRAJ35	TRAC	CVVNEGFGNVLHC	TGTGTGGTGAACGAAGGCTTTGGGAATGTGCTGCATTGC	2	TRBV20-1	None	TRBJ1-2	TRBC1	CSARGVSDYGYTF	TGCAGTGCTAGAGGTGTCAGCGACTATGGCTACACCTTC	6	1	#3
CAGAATCGTGGCGAAT-1	CD4+ central memory like T	control	NA	NA	NA	NA	NA	NA	NA	TRBV3-1	None	TRBJ1-6	TRBC1	CASSQRQNYNSPLHF	TGTGCCAGCAGCCAGAGACAGAACTATAATTCACCCCTCCACTTT	27	1	#3
CAGAATCGTTCAGTAC-1	CD4+ Naive T	control	TRAV9-2	None	TRAJ52	TRAC	CAQLVFGGTSYGKLTF	TGTGCTCAGCTGGTCTTCGGTGGTACTAGCTATGGAAAGCTGACATTT	3	TRBV6-1	TRBD2	TRBJ2-4	TRBC2	CASSETPTSGKNIQYF	TGTGCCAGCAGTGAAACGCCCACTAGCGGCAAAAACATTCAGTACTTC	6	1	#3
CAGAGAGAGCCGATTT-1	CD4+ central memory like T	control	TRAV2	None	TRAJ31	TRAC	CAVEDRNNNARLMF	TGTGCTGTGGAGGATCGGAATAACAATGCCAGACTCATGTTT	4	TRBV12-3	None	TRBJ1-6	TRBC1	CASSLGSVNSPLHF	TGTGCCAGCAGTTTAGGTTCTGTGAATTCACCCCTCCACTTT	6	1	#3
CAGAGAGTCATGCAAC-1	CD4+ Naive T	control	NA	NA	NA	NA	NA	NA	NA	TRBV27	TRBD1	TRBJ1-1	TRBC1	CASSLARKGTEAFF	TGTGCCAGCAGTTTAGCCAGGAAAGGGACTGAAGCTTTCTTT	3	1	unclear
CAGAGAGTCTTACCTA-1	CD4+ central memory like T	control	TRAV17	None	TRAJ54	TRAC	CATDYSQGAQKLVF	TGTGCTACGGACTACAGCCAGGGAGCCCAGAAGCTGGTATTT	4	TRBV6-5	TRBD2	TRBJ1-1	TRBC1	CASSYFSAGTEAFF	TGTGCCAGCAGTTACTTCTCAGCAGGAACTGAAGCTTTCTTT	13	1	#3
CAGATCAAGAAGGGTA-1	Treg	control	TRAV20	None	TRAJ47	TRAC	CAVANMEYGNKLVF	TGTGCTGTCGCGAACATGGAATATGGAAACAAACTGGTCTTT	16	TRBV5-1	TRBD1	TRBJ2-7	TRBC2	CASSPWTGAHEQYF	TGCGCCAGCAGCCCATGGACAGGAGCCCACGAGCAGTACTTC	15	1	#3
CAGATCAAGATCCCGC-1	CD4+ central memory like T	control	TRAV13-2	None	TRAJ21	TRAC	CAENPGVNFNKFYF	TGTGCAGAGAATCCCGGGGTCAACTTCAACAAATTTTACTTT	3	TRBV30	TRBD1	TRBJ1-4	TRBC1	CAWGGEGDEKLFF	TGTGCCTGGGGGGGAGAGGGAGATGAAAAACTGTTTTTT	13	1	#1
CAGATCAAGGACCACA-1	CD4+ Naive T	control	TRAV23DV6	None	TRAJ39	TRAC	CAASTNNAGNMLTF	TGTGCAGCAAGCACGAATAATGCAGGCAACATGCTCACCTTT	7	NA	NA	NA	NA	NA	NA	NA	1	unclear
CAGATCACACAGCGTC-1	CD4+ central memory like T	control	TRAV13-2	None	TRAJ7	TRAC	CAENWRNNRLAF	TGTGCAGAGAATTGGCGGAACAACAGACTCGCTTTT	3	TRBV10-3	TRBD1	TRBJ1-2	TRBC1	CAISGDREGYGYTF	TGTGCCATCAGTGGCGACAGGGAAGGGTATGGCTACACCTTC	2	1	unclear
CAGATCAGTAAGAGGA-1	CD4+ central memory like T	control	TRAV2	None	TRAJ24	TRAC	CAVEDPWGSWGKLQF	TGTGCTGTGGAGGATCCGTGGGGCAGCTGGGGGAAATTGCAGTTT	4	TRBV14	TRBD2	TRBJ2-1	TRBC2	CASSQDRSGNQNEQFF	TGTGCCAGCAGCCAAGATAGGAGCGGGAACCAAAATGAGCAGTTCTTC	21	1	#1
CAGATCAGTCTGATCA-1	CD4+ Naive T	control	NA	NA	NA	NA	NA	NA	NA	TRBV6-1	None	TRBJ2-3	TRBC2	CASRTPGTDTQYF	TGTGCCAGCAGAACACCGGGCACAGATACGCAGTATTTT	1	1	#3
CAGATCATCGACGGAA-1	CD4+ central memory like T	control	TRAV10	None	TRAJ20	TRAC	CVVSAGDYKLSF	TGTGTGGTGAGCGCGGGCGACTACAAGCTCAGCTTT	7	TRBV2	TRBD2	TRBJ2-1	TRBC2	CASSVSGISYNEQFF	TGTGCCAGCAGCGTTAGCGGTATCTCCTACAATGAGCAGTTCTTC	19	1	unclear
CAGCAGCAGGCACATG-1	CD4+ central memory like T	control	TRAV20	None	TRAJ22	TRAC	CAVLAPGSARQLTF	TGTGCTGTGCTGGCCCCTGGTTCTGCAAGGCAACTGACCTTT	9	TRBV7-6	TRBD2	TRBJ2-5	TRBC2	CASSLEGTSSGTQYF	TGTGCCAGCAGCTTAGAGGGGACTAGCTCTGGGACCCAGTACTTC	9	1	#3
CAGCAGCAGGCGCTCT-1	CD4+ central memory like T	control	TRAV29DV5	None	TRAJ42	TRAC	CAAFGGSQGNLIF	TGTGCAGCATTCGGAGGAAGCCAAGGAAATCTCATCTTT	4	TRBV5-1	None	TRBJ2-3	TRBC2	CASSPPTDTYTDTQYF	TGCGCCAGCAGCCCCCCTACAGACACCTACACAGATACGCAGTATTTT	9	1	unclear
CAGCAGCGTACATGTC-1	CD4+ central memory like T	control	TRAV9-2	None	TRAJ54	TRAC	CALIVVMTGAQKLVF	TGTGCTCTGATCGTAGTAATGACGGGAGCCCAGAAGCTGGTATTT	3	NA	NA	NA	NA	NA	NA	NA	1	#1
CAGCAGCGTAGAGGAA-1	CD4+ central memory like T	control	TRAV38-1	None	TRAJ54	TRAC	CASYGIQGAQKLVF	TGTGCCTCCTACGGAATTCAGGGAGCCCAGAAGCTGGTATTT	5	TRBV5-4	TRBD1	TRBJ1-1	TRBC1	CASSLWLGSDTEAFF	TGTGCCAGCAGCTTGTGGCTTGGGTCAGACACTGAAGCTTTCTTT	12	1	unclear
CAGCAGCGTCACTGGC-1	CD4+ central memory like T	control	TRAV38-2DV8	None	TRAJ9	TRAC	CASREGGFKTIF	TGTGCTTCTCGCGAGGGAGGCTTCAAAACTATCTTT	5	TRBV7-9	None	TRBJ2-2	None	CISVPDFFKPTNCTGELFF	TGTATCTCTGTGCCAGACTTTTTTAAACCGACGAACTGCACCGGGGAGCTGTTTTTT	12	1	#1
CAGCATACATATGCTG-1	CD4+ central memory like T	control	TRAV9-2	None	TRAJ15	TRAC	CALSTPRQAGTALIF	TGTGCTCTGAGTACCCCTAGGCAGGCAGGAACTGCTCTGATCTTT	1	TRBV11-3	None	TRBJ2-3	TRBC2	CASSLDMADTQYF	TGTGCCAGCAGCTTAGATATGGCAGATACGCAGTATTTT	10	1	unclear
CAGCATAGTTGGGACA-1	CD4+ Naive T	control	TRAV13-1	None	TRAJ17	TRAC	CAASRTKAAGNKLTF	TGTGCAGCAAGTAGGACCAAAGCTGCAGGCAACAAGCTAACTTTT	3	TRBV6-5	TRBD1	TRBJ2-7	TRBC1	CASISPDMVEQYF	TGTGCCAGCATAAGTCCGGACATGGTGGAGCAGTACTTC	11	1	#3
CAGCCGACAGGCTGAA-1	CD4+ Naive T	control	TRAV19	None	TRAJ4	TRAC	CALSPAWSGYNKLIF	TGTGCTCTGAGTCCAGCGTGGTCGGGCTACAATAAGCTGATTTTT	4	TRBV7-2	TRBD1	TRBJ1-1	TRBC1	CASRPVGEGFAEAFF	TGTGCCAGCAGACCGGTAGGAGAGGGCTTCGCTGAAGCTTTCTTT	9	1	#3
CAGCGACAGATCCTGT-1	CD4+ Naive T	control	TRAV19	None	TRAJ58	TRAC	CALIQSETSGSRLTF	TGTGCTCTGATTCAATCAGAAACCAGTGGCTCTAGGTTGACCTTT	2	TRBV10-2	TRBD2	TRBJ2-1	TRBC1	CASSLPGLATHNEQFF	TGCGCCAGCAGTCTACCGGGACTAGCGACTCACAATGAGCAGTTCTTC	7	1	#3
CAGCGACCAGGAATGC-1	CD4+ Naive T	control	TRAV26-1	None	TRAJ31	TRAC	CIVWAGARLMF	TGCATCGTCTGGGCCGGGGCCAGACTCATGTTT	5	TRBV24-1	TRBD2	TRBJ2-2	TRBC2	CATGAGASVAGELFF	TGTGCCACCGGGGCGGGAGCTAGTGTTGCCGGGGAGCTGTTTTTT	2	1	unclear
CAGCGACTCGAATGCT-1	CD4+ central memory like T	control	TRAV12-1	None	TRAJ37	TRAC	CVVNSASGNTGKLIF	TGTGTGGTGAACTCGGCCTCTGGCAACACAGGCAAACTAATCTTT	7	TRBV6-6	TRBD1	TRBJ1-1	TRBC1	CASSRDGATEAFF	TGTGCCAGCAGCAGGGATGGGGCCACTGAAGCTTTCTTT	9	1	#3
CAGCTAAAGACAGAGA-1	CD4+ central memory like T	control	TRAV12-2	None	TRAJ53	TRAC	CAVNMRDGGSNYKLTF	TGTGCCGTGAACATGCGGGATGGAGGTAGCAACTATAAACTGACATTT	6	TRBV7-9	TRBD1	TRBJ1-1	TRBC1	CASSLGRRGAFF	TGTGCCAGCAGCTTAGGGCGCAGGGGAGCTTTCTTT	17	1	#3
CAGCTAATCGCTAGCG-1	CD4+ Naive T	control	TRAV17	None	TRAJ29	TRAC	CALSGNTPLVF	TGTGCTCTTTCAGGAAACACACCTCTTGTCTTT	3	TRBV10-2	TRBD1	TRBJ1-5	TRBC1	CASSGQGENQPQHF	TGCGCCAGCAGCGGACAGGGGGAAAATCAGCCCCAGCATTTT	6	1	unclear
CAGCTAATCGTGACAT-1	CD4+ Naive T	control	TRAV22	None	TRAJ37	TRAC	CAVAGNTGKLIF	TGTGCTGTGGCTGGCAACACAGGCAAACTAATCTTT	2	TRBV5-5	TRBD2	TRBJ2-7	TRBC2	CASSRDYEQYF	TGTGCCAGCAGCCGGGACTACGAGCAGTACTTC	6	1	unclear
CAGCTGGAGCTGTCTA-1	CD4+ Naive T	control	TRAV12-2	None	TRAJ15	TRAC	CAVNPRQAGTALIF	TGTGCCGTGAACCCTAGGCAGGCAGGAACTGCTCTGATCTTT	8	NA	NA	NA	NA	NA	NA	NA	1	unclear
CAGCTGGCAAAGCAAT-1	CD4+ central memory like T	control	TRAV12-3	None	TRAJ10	TRAC	CANPWGGGNKLTF	TGTGCAAACCCTTGGGGAGGAGGAAACAAACTCACCTTT	1	TRBV12-4	None	TRBJ2-5	TRBC2	CASSLGETQYF	TGTGCCAGCAGTTTAGGCGAGACCCAGTACTTC	30	1	#3
CAGTAACAGCCTCGTG-1	CD4+ Naive T	control	NA	NA	NA	NA	NA	NA	NA	TRBV7-2	TRBD2	TRBJ2-1	TRBC1	CASSSAGGYNEHFF	TGTGCCAGCAGCTCAGCGGGAGGGTACAATGAGCACTTCTTC	16	1	unclear
CAGTAACAGTGTACTC-1	CD4+ Naive T	control	NA	NA	NA	NA	NA	NA	NA	TRBV3-1	None	TRBJ2-2	TRBC2	CASSQSETGELFF	TGTGCCAGCAGCCAAAGTGAGACCGGGGAGCTGTTTTTT	10	1	unclear
CAGTCCTAGAGGTTAT-1	Treg	control	TRAV29DV5	None	TRAJ38	TRAC	CAASVRYSNAGNNRKLIW	TGTGCAGCAAGCGTTCGGTATTCAAATGCTGGCAACAACCGTAAGCTGATTTGG	5	TRBV11-1	TRBD2	TRBJ2-1	TRBC2	CASSPGGLAGGGDNEQFF	TGTGCCAGCAGTCCCGGCGGACTAGCGGGGGGGGGCGACAATGAGCAGTTCTTC	21	1	unclear
CAGTCCTTCTGCGTAA-1	CD4+ central memory like T	control	NA	NA	NA	NA	NA	NA	NA	TRBV3-1	TRBD1	TRBJ1-1	TRBC1	CASSQVLGGTEAFF	TGTGCCAGCAGCCAAGTCCTAGGGGGCACTGAAGCTTTCTTT	13	1	#3
CATATGGAGCTCCTTC-1	CD4+ Naive T	control	NA	NA	NA	NA	NA	NA	NA	TRBV10-3	TRBD2	TRBJ2-7	TRBC2	CAISESWGDYEQYF	TGTGCCATCAGTGAGTCGTGGGGAGACTACGAGCAGTACTTC	14	1	#3
CATATGGTCCTTAATC-1	CD4+ central memory like T	control	TRAV17	None	TRAJ7	TRAC	CATDDYGNNRLAF	TGTGCTACGGACGACTATGGGAACAACAGACTCGCTTTT	4	TRBV2	TRBD1	TRBJ2-7	TRBC2	CASSGQGQGYEQYF	TGTGCCAGCAGTGGCCAGGGACAGGGATACGAGCAGTACTTC	11	1	unclear
CATATGGTCGTTACGA-1	CD4+ Naive T	control	NA	NA	NA	NA	NA	NA	NA	TRBV19	TRBD1	TRBJ2-2	TRBC2	CASSPTGDTGELFF	TGTGCCAGTAGTCCCACAGGGGACACCGGGGAGCTGTTTTTT	13	1	unclear
CATATTCTCGGTGTTA-1	Treg	control	TRAV21	None	TRAJ26	TRAC	CAVDNYGQNFVF	TGTGCTGTGGATAACTATGGTCAGAATTTTGTCTTT	17	NA	NA	NA	NA	NA	NA	NA	1	#3
CATATTCTCTTGAGGT-1	CD4+ Naive T	control	TRAV41	None	TRAJ34	None	CAVLITPTSSSL	TGTGCTGTCCTGATAACACCGACAAGCTCATCTTTG	1	TRBV5-4	TRBD1	TRBJ2-5	TRBC1	CASSLSSGAETQYF	TGTGCCAGCAGCTTGTCATCAGGGGCCGAGACCCAGTACTTC	15	1	unclear
CATCAAGAGCTCAACT-1	CD4+ Naive T	control	NA	NA	NA	NA	NA	NA	NA	TRBV30	TRBD1	TRBJ1-6	TRBC1	CAWSTAGGSYNSPLHF	TGTGCCTGGAGTACCGCAGGGGGCAGCTATAATTCACCCCTCCACTTT	13	1	#1
CATCAAGGTACGAAAT-1	CD4+ Naive T	control	TRAV13-2	None	TRAJ53	TRAC	CAEKRRSGGSNYKLTF	TGTGCAGAGAAGCGACGGAGTGGAGGTAGCAACTATAAACTGACATTT	4	TRBV4-1	TRBD1	TRBJ2-2	TRBC2	CASSHPGATGELFF	TGCGCCAGCAGCCATCCCGGGGCCACCGGGGAGCTGTTTTTT	32	1	#3
CATCAGACAGACGCTC-1	CD4+ central memory like T	control	TRAV22	None	TRAJ40	TRAC	CAVERTYKYIF	TGTGCTGTGGAACGAACCTACAAATACATCTTT	5	TRBV2	TRBD1	TRBJ2-2	TRBC2	CASSNTGTGELFF	TGTGCCAGCAGTAACACGGGCACCGGGGAGCTGTTTTTT	6	1	unclear
CATCAGAGTCTAAAGA-1	CD4+ Naive T	control	TRAV8-3	None	TRAJ29	TRAC	CAVGSYSGNTPLVF	TGTGCTGTGGGTTCTTATTCAGGAAACACACCTCTTGTCTTT	2	TRBV6-3	TRBD2	TRBJ2-5	TRBC2	CASSPFGLDRAQYF	TGTGCCAGCAGCCCATTTGGACTAGATAGGGCCCAGTACTTC	2	1	#3
CATCAGATCCAAGTAC-1	CD4+ central memory like T	control	TRAV9-2	None	TRAJ9	TRAC	CALRGGFKTIF	TGTGCTCTGAGGGGAGGCTTCAAAACTATCTTT	4	TRBV6-3	TRBD2	TRBJ2-7	TRBC2	CASSLNPGASRGEQYF	TGTGCCAGCAGCTTAAATCCGGGAGCTTCGAGGGGCGAGCAGTACTTC	7	1	unclear
CATCCACAGTAAGTAC-1	CD4+ Naive T	control	TRAV21	None	TRAJ43	TRAC	CAVSGGNDMRF	TGTGCTGTGAGTGGTGGGAATGACATGCGCTTT	4	TRBV12-3	None	TRBJ2-4	TRBC2	CASNVKNIQYF	TGTGCCAGCAACGTCAAAAACATTCAGTACTTC	10	1	unclear
CATCCACTCTTACCTA-1	CD4+ Naive T	control	TRAV2	None	TRAJ38	TRAC	CAVVDAGNNRKLIW	TGTGCTGTGGTCGATGCTGGCAACAACCGTAAGCTGATTTGG	3	TRBV28	TRBD2	TRBJ2-3	TRBC2	CASRFGGSADTQYF	TGTGCCAGCAGGTTCGGCGGGAGTGCAGATACGCAGTATTTT	12	1	unclear
CATCGAAAGGTGATAT-1	CD4+ Naive T	control	NA	NA	NA	NA	NA	NA	NA	TRBV15	None	TRBJ2-1	TRBC2	CATSRAGASYNEQFF	TGTGCCACCAGCAGAGCCGGCGCCTCCTACAATGAGCAGTTCTTC	10	1	#3
CATCGAAAGTCCATAC-1	CD4+ Naive T	control	NA	NA	NA	NA	NA	NA	NA	TRBV6-6	TRBD1	TRBJ1-4	TRBC1	CASSSGDRGRPNEKLFF	TGTGCCAGCAGTTCCGGGGACAGGGGGCGCCCTAATGAAAAACTGTTTTTT	3	1	#3
CATCGAATCATTATCC-1	CD4+ Naive T	control	TRAV23DV6	None	TRAJ58	TRAC	CAARSGSRLTF	TGTGCAGCCCGCAGTGGCTCTAGGTTGACCTTT	6	NA	NA	NA	NA	NA	NA	NA	1	unclear
CATCGAATCCACGAAT-1	CD4+ Naive T	control	NA	NA	NA	NA	NA	NA	NA	TRBV5-1	TRBD2	TRBJ2-2	TRBC2	CASSFLAGVRGGELFF	TGCGCCAGCAGCTTTTTAGCGGGAGTCCGGGGCGGGGAGCTGTTTTTT	5	1	unclear
CATCGGGCACTTAACG-1	CD4+ Naive T	control	TRAV41	None	TRAJ48	TRAC	CAVRSVGNEKLTF	TGTGCTGTCAGATCGGTTGGAAATGAGAAATTAACCTTT	3	TRBV5-1	TRBD1	TRBJ2-5	TRBC2	CASSWMVVGGETQYF	TGCGCCAGCAGCTGGATGGTGGTAGGGGGAGAGACCCAGTACTTC	12	1	#3
CATCGGGCAGTCAGAG-1	CD4+ central memory like T	control	NA	NA	NA	NA	NA	NA	NA	TRBV6-1	None	TRBJ2-5	TRBC2	CASSQTQETQYF	TGTGCCAGCAGTCAGACCCAAGAGACCCAGTACTTC	8	1	unclear
CATCGGGGTGTTCGAT-1	CD4+ central memory like T	control	TRAV26-1	None	TRAJ42	TRAC	CIVRVPGGSQGNLIF	TGCATCGTCAGAGTCCCTGGAGGAAGCCAAGGAAATCTCATCTTT	4	TRBV28	TRBD2	TRBJ2-7	TRBC2	CASSPGGIGYEQYF	TGTGCCAGCAGCCCGGGGGGGATCGGCTACGAGCAGTACTTC	13	1	unclear
CATGACAAGCTCAACT-1	CD4+ Naive T	control	NA	NA	NA	NA	NA	NA	NA	TRBV7-2	TRBD2	TRBJ2-7	TRBC2	CASSNLGISSYEQYF	TGTGCCAGCAGCAACCTCGGGATTAGCTCCTACGAGCAGTACTTC	18	1	unclear
CATGACACAGGATTGG-1	CD4+ Naive T	control	TRAV35	None	TRAJ52	TRAC	CAGHEGAGGTSYGKLTF	TGTGCTGGGCACGAAGGTGCTGGTGGTACTAGCTATGGAAAGCTGACATTT	7	TRBV3-1	TRBD2	TRBJ2-3	TRBC2	CASQRAGSTDTQYF	TGTGCCAGCCAAAGAGCGGGTAGCACAGATACGCAGTATTTT	13	1	#3
CATGACAGTACTTGAC-1	CD4+ Naive T	control	TRAV38-2DV8	None	TRAJ31	TRAC	CAYRNNARLMF	TGTGCTTATAGGAACAATGCCAGACTCATGTTT	6	TRBV12-3	TRBD2	TRBJ2-1	TRBC2	CASSLGGSSYNEQFF	TGTGCCAGCAGTTTAGGGGGGAGCTCCTACAATGAGCAGTTCTTC	19	1	unclear
CATGCCTCAAGTCATC-1	CD4+ Naive T	control	TRAV35	None	TRAJ27	TRAC	CAGAPAGKSTF	TGTGCTGGGGCCCCTGCAGGCAAATCAACCTTT	5	TRBV20-1	None	TRBJ1-2	TRBC1	CSAREGRNYGYTF	TGCAGTGCTAGAGAAGGCAGAAACTATGGCTACACCTTC	22	1	#3
CATGCCTCAGGAATCG-1	CD4+ Naive T	control	TRAV12-1	None	TRAJ22	TRAC	CAVKNGSARQLTF	TGTGCGGTGAAAAACGGGTCTGCAAGGCAACTGACCTTT	4	TRBV5-1	TRBD1	TRBJ2-3	TRBC2	CASSLAGPGTQYF	TGCGCCAGCAGCTTGGCGGGTCCAGGGACGCAGTATTTT	14	1	#3
CATGCCTGTATAAACG-1	CD4+ Naive T	control	TRAV21	None	TRAJ12	TRAC	CAVKDSSYKLIF	TGTGCTGTGAAGGATAGCAGCTATAAATTGATCTTC	20	TRBV3-1	TRBD2	TRBJ2-1	TRBC2	CASSQVTSGSTYNEQFF	TGTGCCAGCAGCCAAGTCACTAGCGGGAGCACCTACAATGAGCAGTTCTTC	31	1	#3
CATGCCTTCTAACGGT-1	CD4+ central memory like T	control	TRAV26-1	None	TRAJ37	None	CIVRVAVRSSGNTGKLIF	TGCATCGTCAGAGTCGCGGTGAGGAGCTCTGGCAACACAGGCAAACTAATCTTT	3	TRBV27	None	TRBJ2-1	TRBC2	CASSLRNRIGSYNEQFF	TGTGCCAGCAGTTTACGAAATCGCATAGGCTCCTACAATGAGCAGTTCTTC	4	1	#1
CATGGCGAGTAGTGCG-1	CD4+ Naive T	control	TRAV29DV5	None	TRAJ58	TRAC	CAASGSETSGSRLTF	TGTGCAGCAAGCGGGTCGGAAACCAGTGGCTCTAGGTTGACCTTT	3	TRBV18	TRBD2	TRBJ2-1	TRBC1	CASSPRSISYNEQFF	TGTGCCAGCTCACCACGGTCTATTTCCTACAATGAGCAGTTCTTC	9	1	#1
CATGGCGGTCCATGAT-1	CD4+ central memory like T	control	TRAV20	None	TRAJ16	TRAC	CAVQGSDGQKLLF	TGTGCTGTGCAGGGTTCAGATGGCCAGAAGCTGCTCTTT	4	TRBV20-1	TRBD1	TRBJ1-1	TRBC1	CSALRKATEAFF	TGCAGTGCTCTAAGAAAGGCCACTGAAGCTTTCTTT	12	1	#3
CATTATCAGCACAGGT-1	CD4+ Naive T	control	NA	NA	NA	NA	NA	NA	NA	TRBV6-3	TRBD1	TRBJ2-3	TRBC2	CASKILLGGEDTQYF	TGTGCCAGCAAAATCCTACTCGGGGGTGAAGATACGCAGTATTTT	21	1	unclear
CATTATCCATTATCTC-1	CD4+ Naive T	control	TRAV23DV6	None	TRAJ40	TRAC	CAASKGAGTYKYIF	TGTGCAGCAAGCAAGGGGGCAGGAACCTACAAATACATCTTT	4	TRBV11-2	TRBD2	TRBJ2-7	TRBC1	CASSQSGGEQYF	TGTGCCAGCAGCCAGAGCGGGGGCGAGCAGTACTTC	3	1	#3
CATTATCCATTCTTAC-1	CD4+ central memory like T	control	TRAV38-2DV8	None	TRAJ42	TRAC	CANTPLYGGSQGNLIF	TGTGCCAACACCCCGCTTTATGGAGGAAGCCAAGGAAATCTCATCTTT	3	TRBV9	TRBD1	TRBJ1-1	TRBC1	CASSPGTGGGYTEAFF	TGTGCCAGCAGCCCAGGGACAGGGGGAGGGTACACTGAAGCTTTCTTT	6	1	#3
CATTATCTCACTTACT-1	CD4+ central memory like T	control	TRAV6	None	TRAJ31	TRAC	CAQARLMF	TGTGCTCAGGCCAGACTCATGTTT	1	NA	NA	NA	NA	NA	NA	NA	1	#3
CATTCGCAGTGGTAGC-1	CD4+ central memory like T	control	TRAV12-2	None	TRAJ12	TRAC	CAREDSSYKLIF	TGTGCCAGGGAGGATAGCAGCTATAAATTGATCTTC	2	TRBV28	TRBD2	TRBJ1-1	TRBC1	CASSFSVNTVENTEAFF	TGTGCCAGCAGTTTTAGCGTCAATACCGTAGAAAACACTGAAGCTTTCTTT	1	1	#2
CCAATCCAGGACAGAA-1	CD4+ central memory like T	control	NA	NA	NA	NA	NA	NA	NA	TRBV5-6	TRBD1	TRBJ1-2	TRBC1	CASSLVLTEDYGYTF	TGTGCCAGCAGCTTGGTATTGACAGAGGACTATGGCTACACCTTC	6	1	#3
CCAATCCAGTACGTAA-1	CD4+ Naive T	control	TRAV29DV5	None	TRAJ39	TRAC	CAARGFYNNAGNMLTF	TGTGCAGCAAGGGGATTCTATAATAATGCAGGCAACATGCTCACCTTT	2	TRBV28	TRBD1	TRBJ2-2	TRBC2	CASIRTGTGELFF	TGTGCCAGCATTCGTACAGGGACCGGGGAGCTGTTTTTT	12	1	unclear
CCAATCCAGTCTCGGC-1	CD4+ central memory like T	control	TRAV9-2	None	TRAJ11	TRAC	CALSDRGSGYSTLTF	TGTGCTCTGAGTGATCGGGGTTCAGGATACAGCACCCTCACCTTT	6	TRBV7-2	TRBD1	TRBJ1-4	TRBC1	CASSSGWGAGEKLFF	TGTGCCAGCAGCTCCGGTTGGGGGGCGGGGGAAAAACTGTTTTTT	14	1	#3
CCAATCCCACGACTCG-1	CD4+ Naive T	control	NA	NA	NA	NA	NA	NA	NA	TRBV3-1	TRBD1	TRBJ1-3	TRBC1	CASSATAISGNTIYF	TGTGCCAGCAGCGCGACAGCAATCTCTGGAAACACCATATATTTT	12	1	#3
CCAATCCGTGAAGGCT-1	CD4+ Naive T	control	TRAV21	None	TRAJ23	TRAC	CAVGLTGGKLIF	TGTGCTGTGGGCTTAACGGGAGGAAAGCTTATCTTC	3	TRBV11-1	TRBD2	TRBJ2-4	TRBC2	CASSSGLANIQYF	TGTGCCAGCAGCTCGGGACTAGCGAACATTCAGTACTTC	16	1	#3
CCAATCCTCGGCGCAT-1	CD4+ Naive T	control	NA	NA	NA	NA	NA	NA	NA	TRBV28	TRBD1	TRBJ1-3	TRBC1	CASGYPGASGNTIYF	TGTGCCAGCGGATATCCAGGGGCCTCTGGAAACACCATATATTTT	4	1	#1
CCACCTAAGAGACGAA-1	CD4+ Naive T	control	NA	NA	NA	NA	NA	NA	NA	TRBV6-3	None	TRBJ2-6	TRBC2	CASSYSLGSGANVLTF	TGTGCCAGCAGTTACTCTCTAGGATCTGGGGCCAACGTCCTGACTTTC	14	1	unclear
CCACCTACAATCTGCA-1	CD4+ central memory like T	control	TRAV4	None	TRAJ5	TRAC	CLGTYTGRRALTF	TGCCTCGGGACTTACACGGGCAGGAGAGCACTTACTTTT	2	TRBV20-1	TRBD2	TRBJ2-3	TRBC2	CSAIRTSGTDTQYF	TGCAGTGCAATCCGGACTAGCGGCACAGATACGCAGTATTTT	12	1	#3
CCACCTAGTACAGTTC-1	CD4+ Naive T	control	NA	NA	NA	NA	NA	NA	NA	TRBV6-5	TRBD1	TRBJ1-3	TRBC1	CASSDPRGQWSSGNTIYF	TGTGCCAGCAGTGACCCCCGGGGACAGTGGAGCTCTGGAAACACCATATATTTT	12	1	unclear
CCACCTAGTTCGAATC-1	CD4+ Naive T	control	TRAV29DV5	None	TRAJ54	TRAC	CAASARRGAQKLVF	TGTGCAGCAAGCGCGCGCAGGGGAGCCCAGAAGCTGGTATTT	12	TRBV4-3	TRBD1	TRBJ2-6	TRBC2	CASSPAGAGANVLTF	TGCGCCAGCAGCCCAGCAGGGGCTGGGGCCAACGTCCTGACTTTC	19	1	unclear
CCACCTATCACAATGC-1	CD4+ Naive T	control	TRAV19	None	TRAJ8	TRAC	CALRGTGFQKLVF	TGTGCTCTGAGAGGTACAGGCTTTCAGAAACTTGTATTT	6	TRBV9	TRBD2	TRBJ2-3	TRBC2	CASSPPPRSGRKTDTQYF	TGTGCCAGCAGCCCTCCCCCCCGTAGCGGGAGGAAAACAGATACGCAGTATTTT	4	1	#3
CCACCTATCGAGGTAG-1	CD4+ central memory like T	control	TRAV26-1	None	TRAJ44	TRAC	CIVRAEDTGTASKLTF	TGCATCGTCAGAGCGGAAGATACCGGCACTGCCAGTAAACTCACCTTT	6	TRBV5-1	TRBD1	TRBJ1-2	TRBC1	CASSFTGGRYGYTF	TGCGCCAGCAGCTTTACAGGGGGCAGGTATGGCTACACCTTC	7	1	unclear
CCACGGAAGCTCAACT-1	CD4+ Naive T	control	TRAV26-1	None	TRAJ40	TRAC	CIVRVEGTYKYIF	TGCATCGTCAGAGTCGAAGGAACCTACAAATACATCTTT	2	TRBV28	TRBD1	TRBJ2-7	TRBC2	CASSSPRPGPEQYF	TGTGCCAGCAGTTCCCCCCGACCGGGGCCGGAGCAGTACTTC	5	1	#3
CCACGGAAGTACTTGC-1	CD4+ central memory like T	control	NA	NA	NA	NA	NA	NA	NA	TRBV4-3	TRBD1	TRBJ1-4	TRBC1	CASSQDRGSYEKLFF	TGCGCCAGCAGCCAAGATCGGGGGTCCTATGAAAAACTGTTTTTT	4	1	unclear
CCACGGACACAACTGT-1	CD4+ central memory like T	control	TRAV22	None	TRAJ38	TRAC	CAVPYNAGNNRKLIW	TGTGCTGTCCCCTATAATGCTGGCAACAACCGTAAGCTGATTTGG	2	TRBV5-1	None	TRBJ2-7	TRBC1	CASSLGTTSAYEQYF	TGCGCCAGCAGCTTGGGAACAACTTCCGCCTACGAGCAGTACTTC	8	1	#3
CCACGGAGTGATGTGG-1	CD4+ Naive T	control	TRAV23DV6	None	TRAJ45	TRAC	CAATNSGGGADGLTF	TGTGCAGCAACAAATTCAGGAGGAGGTGCTGACGGACTCACCTTT	13	TRBV19	TRBD1	TRBJ2-7	TRBC2	CASSSTGQAKQYF	TGTGCCAGTAGTAGCACGGGACAGGCTAAGCAGTACTTC	16	1	unclear
CCACGGATCGTCTGAA-1	CD4+ Naive T	control	TRAV35	None	TRAJ40	TRAC	CAGQGTTSGTYKYIF	TGTGCTGGGCAGGGTACTACCTCAGGAACCTACAAATACATCTTT	2	TRBV5-1	None	TRBJ2-5	TRBC2	CASSLVYQETQYF	TGCGCCAGCAGCTTGGTGTACCAAGAGACCCAGTACTTC	9	1	unclear
CCACTACAGCAATCTC-1	CD4+ Naive T	control	NA	NA	NA	NA	NA	NA	NA	TRBV20-1	TRBD2	TRBJ1-5	TRBC1	CSAPGETSNQPQHF	TGCAGTGCTCCCGGGGAGACTAGCAATCAGCCCCAGCATTTT	14	1	#3
CCACTACAGCCACGCT-1	CD4+ Naive T	control	NA	NA	NA	NA	NA	NA	NA	TRBV30	TRBD2	TRBJ2-1	TRBC2	CAWIGLAGGRNEQFF	TGTGCCTGGATAGGACTAGCGGGAGGACGGAATGAGCAGTTCTTC	16	1	unclear
CCACTACAGTGTGGCA-1	CD4+ Naive T	control	TRAV2	None	TRAJ31	TRAC	CAVEEGARLMF	TGTGCTGTGGAGGAGGGGGCCAGACTCATGTTT	4	TRBV20-1	TRBD1	TRBJ2-3	TRBC2	CSARQGGVEDTQYF	TGCAGTGCTAGACAAGGGGGCGTAGAAGATACGCAGTATTTT	21	1	unclear
CCACTACGTGCCTGCA-1	CD4+ Naive T	control	TRAV40	None	TRAJ52	TRAC	CLLHQVLAGGTSYGKLTF	TGTCTTCTTCACCAAGTTCTTGCTGGTGGTACTAGCTATGGAAAGCTGACATTT	2	TRBV28	TRBD2	TRBJ2-7	TRBC2	CASSPAGYTYEQYF	TGTGCCAGCAGTCCGGCAGGCTACACCTACGAGCAGTACTTC	9	1	unclear
CCACTACTCGAGGTAG-1	CD4+ central memory like T	control	TRAV12-3	None	TRAJ27	TRAC	CAMSSNAGKSTF	TGTGCAATGAGCTCCAATGCAGGCAAATCAACCTTT	2	NA	NA	NA	NA	NA	NA	NA	1	unclear
CCAGCGAAGGTGCTTT-1	CD4+ Naive T	control	TRAV26-1	None	TRAJ53	TRAC	CIVRVAGGSNYKLTF	TGCATCGTCAGAGTCGCGGGAGGTAGCAACTATAAACTGACATTT	4	TRBV28	TRBD1	TRBJ1-5	TRBC1	CASSSFPGRGGNQPQHF	TGTGCCAGCAGTTCCTTCCCAGGGCGCGGGGGCAATCAGCCCCAGCATTTT	6	1	#3
CCAGCGAGTACAGACG-1	CD4+ Naive T	control	NA	NA	NA	NA	NA	NA	NA	TRBV6-3	TRBD2	TRBJ2-5	TRBC2	CATGLMQKETQYF	TGTGCCACGGGACTGATGCAGAAAGAGACCCAGTACTTC	6	1	unclear
CCATGTCCATCCGCGA-1	CD4+ central memory like T	control	TRAV23DV6	None	TRAJ36	TRAC	CAGRVGANNLFF	TGTGCTGGAAGGGTTGGGGCAAACAACCTCTTCTTT	1	TRBV20-1	TRBD1	TRBJ1-2	TRBC1	CSAQTGGGGGYTF	TGCAGTGCTCAAACAGGGGGCGGAGGTGGCTACACCTTC	9	1	unclear
CCATGTCCATGCTAGT-1	CD4+ Naive T	control	TRAV36DV7	None	TRAJ42	TRAC	CAVEKYGGSQGNLIF	TGTGCTGTGGAAAAATATGGAGGAAGCCAAGGAAATCTCATCTTT	1	TRBV5-1	TRBD1	TRBJ2-2	TRBC1	CASSLGANTGELFF	TGCGCCAGCAGCTTAGGGGCGAACACCGGGGAGCTGTTTTTT	29	1	#3
CCATGTCGTATCGCAT-1	CD4+ Naive T	control	TRAV26-1	None	TRAJ58	TRAC	CIVRRKKETSGSRLTF	TGCATCGTCAGACGCAAGAAAGAAACCAGTGGCTCTAGGTTGACCTTT	3	TRBV7-3	TRBD1	TRBJ1-6	TRBC1	CASSLRGLGSPLHF	TGTGCCAGCAGCTTAAGGGGGTTAGGGTCACCCCTCCACTTT	7	1	#3
CCATGTCTCAACTCTT-1	CD4+ Naive T	control	NA	NA	NA	NA	NA	NA	NA	TRBV20-1	TRBD1	TRBJ1-2	TRBC1	CSARDSTGIRGYTF	TGCAGTGCTAGAGACTCGACGGGGATTCGTGGCTACACCTTC	8	1	#3
CCATTCGAGAGATGAG-1	CD4+ Naive T	control	NA	NA	NA	NA	NA	NA	NA	TRBV3-1	TRBD1	TRBJ2-2	TRBC2	CASSHHRGGTGELFF	TGTGCCAGCAGTCATCACAGGGGCGGCACCGGGGAGCTGTTTTTT	12	1	#3
CCATTCGAGTCTTGCA-1	CD4+ central memory like T	control	TRAV14DV4	None	TRAJ48	TRAC	CAMREGLGFGNEKLTF	TGTGCAATGAGAGAGGGCCTAGGCTTTGGAAATGAGAAATTAACCTTT	4	TRBV9	None	TRBJ2-3	TRBC2	CASSVGQLTDTQYF	TGTGCCAGCAGCGTAGGGCAGCTCACAGATACGCAGTATTTT	3	1	unclear
CCATTCGCAAGCGATG-1	CD4+ Naive T	control	TRAV12-3	None	TRAJ4	TRAC	CAMSYSGGYNKLIF	TGTGCAATGAGCTATTCTGGTGGCTACAATAAGCTGATTTTT	2	TRBV20-1	TRBD1	TRBJ1-3	TRBC1	CSAPIQGKTGNTIYF	TGCAGTGCCCCAATTCAGGGGAAGACTGGAAACACCATATATTTT	11	1	#2
CCCAATCAGCTATGCT-1	CD4+ central memory like T	control	TRAV19	None	TRAJ49	TRAC	CALSGGNTGNQFYF	TGTGCTCTGAGTGGGGGGAACACCGGTAACCAGTTCTATTTT	6	TRBV3-1	TRBD2	TRBJ1-5	TRBC1	CASSHLCRGGSQPQHF	TGTGCCAGCAGCCACCTCTGCCGGGGAGGGAGTCAGCCCCAGCATTTT	17	1	#2
CCCAGTTCAGCGTTCG-1	CD4+ central memory like T	control	TRAV5	None	TRAJ29	TRAC	CAEKANTPLVF	TGTGCAGAGAAGGCGAACACACCTCTTGTCTTT	3	TRBV20-1	TRBD2	TRBJ2-1	TRBC2	CSARIAATYNEQFF	TGCAGTGCTAGAATAGCGGCAACCTACAATGAGCAGTTCTTC	8	1	#1
CCCAGTTCATGCTAGT-1	CD4+ central memory like T	control	TRAV23DV6	None	TRAJ49	TRAC	CAASKSSGNQFYF	TGTGCAGCAAGCAAATCTTCCGGTAACCAGTTCTATTTT	7	TRBV7-8	None	TRBJ1-2	TRBC1	CASSLDGYGYTF	TGTGCCAGCAGCTTAGACGGGTATGGCTACACCTTC	7	1	unclear
CCCAGTTTCAACCATG-1	CD4+ central memory like T	control	TRAV16	None	TRAJ29	TRAC	CALNSGNTPLVF	TGTGCTCTAAATTCAGGAAACACACCTCTTGTCTTT	1	TRBV14	TRBD2	TRBJ1-2	TRBC1	CASSQLGRELSGGYTF	TGTGCCAGCAGCCAACTTGGCAGGGAGCTATCGGGAGGCTACACCTTC	15	1	unclear
CCCTCCTGTCCGAAGA-1	CD4+ Naive T	control	TRAV35	None	TRAJ21	TRAC	CAGWYNFNKFYF	TGTGCTGGTTGGTACAACTTCAACAAATTTTACTTT	2	TRBV30	None	TRBJ2-3	TRBC2	CAWRTWLGVTDTQYF	TGTGCCTGGAGAACGTGGTTGGGCGTCACAGATACGCAGTATTTT	18	1	unclear
CCCTCCTTCAAGCCTA-1	CD4+ Naive T	control	NA	NA	NA	NA	NA	NA	NA	TRBV2	TRBD1	TRBJ1-1	TRBC1	CASRRQGMWTEAFF	TGTGCCAGCAGGCGACAGGGGATGTGGACTGAAGCTTTCTTT	3	1	#3
CCGGGATGTACACCGC-1	CD4+ central memory like T	control	TRAV29DV5	None	TRAJ40	TRAC	CAASDSGTYKYIF	TGTGCAGCAAGCGATTCAGGAACCTACAAATACATCTTT	1	TRBV6-3	TRBD1	TRBJ2-5	TRBC2	CASRRPGFETQYF	TGTGCCAGCAGGAGGCCAGGGTTTGAGACCCAGTACTTC	12	1	#2
CCGGGATGTGATGTCT-1	CD4+ central memory like T	control	TRAV13-1	None	TRAJ20	TRAC	CAASMTPNDYKLSF	TGTGCAGCAAGTATGACACCGAACGACTACAAGCTCAGCTTT	4	TRBV10-3	None	TRBJ1-1	TRBC1	CAISAESGMNTEAFF	TGTGCCATCAGTGCTGAATCGGGGATGAACACTGAAGCTTTCTTT	4	1	unclear
CCGGTAGCACCGTTGG-1	CD4+ central memory like T	control	TRAV26-1	None	TRAJ47	TRAC	CIVRLHMEYGNKLVF	TGCATCGTCAGACTTCACATGGAATATGGAAACAAACTGGTCTTT	7	TRBV29-1	TRBD1	TRBJ1-1	TRBC1	CSAQRTAEAFF	TGCAGCGCCCAGCGGACAGCCGAAGCTTTCTTT	12	1	#3
CCGGTAGCAGACAAAT-1	CD4+ Naive T	control	TRAV8-1	None	TRAJ31	TRAC	CAVTLQEDARLMF	TGTGCCGTGACCCTGCAAGAAGATGCCAGACTCATGTTT	4	TRBV3-1	None	TRBJ1-3	TRBC1	CASSHIGNTIYF	TGTGCCAGCAGTCATATCGGAAACACCATATATTTT	15	1	unclear
CCGGTAGGTAAATACG-1	CD4+ central memory like T	control	NA	NA	NA	NA	NA	NA	NA	TRBV5-1	TRBD1	TRBJ2-3	TRBC2	CASSLDIRQGLTDTQYF	TGCGCCAGCAGCTTGGATATCAGGCAGGGGCTGACAGATACGCAGTATTTT	5	1	#2
CCGTACTAGAGCAATT-1	CD4+ Naive T	control	TRAV35	None	TRAJ42	TRAC	CAGHRGGSQGNLIF	TGTGCTGGGCACCGTGGAGGAAGCCAAGGAAATCTCATCTTT	3	TRBV29-1	TRBD1	TRBJ2-3	TRBC2	CSVETDAYDTQYF	TGCAGCGTCGAGACAGATGCCTACGATACGCAGTATTTT	1	1	#1
CCGTACTAGTCCCACG-1	CD4+ central memory like T	control	TRAV26-1	None	TRAJ37	TRAC	CILRNTGKLIF	TGCATCTTACGCAACACAGGCAAACTAATCTTT	7	TRBV6-1	None	TRBJ1-1	TRBC1	CASSNGPNTEAFF	TGTGCCAGCAGTAACGGGCCAAACACTGAAGCTTTCTTT	2	1	#2
CCGTACTGTAAAGGAG-1	CD4+ Naive T	control	TRAV38-2DV8	None	TRAJ48	TRAC	CAYRGISNFGNEKLTF	TGTGCTTATAGGGGAATATCTAACTTTGGAAATGAGAAATTAACCTTT	7	TRBV5-1	TRBD1	TRBJ1-4	TRBC1	CASSLEDQGYEKLFF	TGCGCCAGCAGCTTGGAGGACCAGGGCTATGAAAAACTGTTTTTT	18	1	#3
CCGTACTTCTACCAGA-1	CD4+ Naive T	control	NA	NA	NA	NA	NA	NA	NA	TRBV28	TRBD1	TRBJ1-5	TRBC1	CASSLNVLGQGNQPQHF	TGTGCCAGCAGTTTAAATGTCCTGGGACAGGGTAATCAGCCCCAGCATTTT	10	1	#3
CCGTGGAAGTCAAGGC-1	CD4+ central memory like T	control	TRAV21	None	TRAJ57	TRAC	CAVGTRQGGSEKLVF	TGTGCTGTTGGCACCCGCCAGGGCGGATCTGAAAAGCTGGTCTTT	5	TRBV2	None	TRBJ2-1	TRBC2	CASSFYNEQFF	TGTGCCAGCAGTTTTTACAATGAGCAGTTCTTC	16	1	#1
CCGTGGACACAAGTAA-1	CD4+ central memory like T	control	TRAV29DV5	None	TRAJ45	TRAC	CAASDQRKYSGGGADGLTF	TGTGCAGCAAGCGACCAACGGAAGTATTCAGGAGGAGGTGCTGACGGACTCACCTTT	6	TRBV19	None	TRBJ2-6	TRBC2	CASSMYSGANVLTF	TGTGCCAGTAGTATGTACTCTGGGGCCAACGTCCTGACTTTC	13	1	unclear
CCGTGGACACAGACTT-1	CD4+ central memory like T	control	TRAV16	None	TRAJ8	TRAC	CALRGFQKLVF	TGTGCTCTAAGAGGCTTTCAGAAACTTGTATTT	3	TRBV6-1	None	TRBJ2-7	TRBC1	CASSRAGSYEQYF	TGTGCCAGCAGTCGGGCCGGCTCCTACGAGCAGTACTTC	10	1	unclear
CCGTGGACATCGGACC-1	CD4+ Naive T	control	TRAV17	None	TRAJ45	TRAC	CATGVYSGGGADGLTF	TGTGCTACGGGGGTTTATTCAGGAGGAGGTGCTGACGGACTCACCTTT	2	NA	NA	NA	NA	NA	NA	NA	1	#3
CCGTGGACATGACATC-1	CD4+ Naive T	control	TRAV29DV5	None	TRAJ33	TRAC	CAASADSNYQLIW	TGTGCAGCAAGCGCGGATAGCAACTATCAGTTAATCTGG	1	TRBV20-1	None	TRBJ2-1	TRBC2	CSAREDKGHHNEQFF	TGCAGTGCTAGAGAAGATAAAGGCCACCACAATGAGCAGTTCTTC	5	1	unclear
CCGTGGATCATCATTC-1	CD4+ Naive T	control	TRAV25	None	TRAJ53	TRAC	CAGRGGSNYKLTF	TGTGCAGGGCGTGGAGGTAGCAACTATAAACTGACATTT	4	NA	NA	NA	NA	NA	NA	NA	1	unclear
CCGTGGATCTGCAGTA-1	CD4+ Naive T	control	TRAV29DV5	None	TRAJ34	TRAC	CAASADTDKLIF	TGTGCAGCAAGCGCGGACACCGACAAGCTCATCTTT	5	TRBV27	TRBD2	TRBJ1-5	TRBC1	CASSQGRGNQPQHF	TGTGCCAGCAGTCAAGGGAGGGGTAATCAGCCCCAGCATTTT	4	1	unclear
CCGTTCACACATCCAA-1	CD4+ central memory like T	control	TRAV21	None	TRAJ34	TRAC	CAVSDTDKLIF	TGTGCTGTGAGCGACACCGACAAGCTCATCTTT	7	TRBV11-2	TRBD2	TRBJ1-2	TRBC1	CASSRTEGYGYTF	TGTGCCAGCAGCCGTACTGAGGGGTATGGCTACACCTTC	15	1	#3
CCGTTCACAGGACGTA-1	CD4+ central memory like T	control	NA	NA	NA	NA	NA	NA	NA	TRBV6-6	TRBD1	TRBJ2-2	TRBC1	CASSYVSGQGFTGELFF	TGTGCCAGCAGTTACGTATCCGGGCAGGGTTTCACCGGGGAGCTGTTTTTT	14	1	unclear
CCGTTCACATCTCCCA-1	CD4+ Naive T	control	TRAV26-1	None	TRAJ49	TRAC	CIVRVASNTGNQFYF	TGCATCGTCAGAGTCGCTTCGAACACCGGTAACCAGTTCTATTTT	3	TRBV3-1	TRBD1	TRBJ2-4	TRBC2	CASSPRRTQLAKNIQYF	TGTGCCAGCAGCCCTCGTCGGACACAACTAGCCAAAAACATTCAGTACTTC	15	1	#2
CCGTTCATCCGTAGGC-1	CD4+ central memory like T	control	TRAV13-1	None	TRAJ32	TRAC	CAASKRRGATNKLIF	TGTGCAGCAAGTAAGAGGCGGGGTGCTACAAACAAGCTCATCTTT	2	TRBV14	TRBD2	TRBJ1-6	TRBC1	CASSQEGSLLTNSPLHF	TGTGCCAGCAGCCAAGAAGGGAGTCTGCTTACTAATTCACCCCTCCACTTT	9	1	#2
CCGTTCATCCGTTGTC-1	CD4+ central memory like T	control	TRAV12-2	None	TRAJ39	TRAC	CAAARWNAGNMLTF	TGTGCCGCGGCCCGTTGGAATGCAGGCAACATGCTCACCTTT	2	NA	NA	NA	NA	NA	NA	NA	1	#3
CCTAAAGTCTGCCAGG-1	CD4+ central memory like T	control	TRAV12-3	None	TRAJ32	TRAC	CAMRYAGATNKLIF	TGTGCAATGAGATATGCTGGTGCTACAAACAAGCTCATCTTT	4	TRBV3-1	None	TRBJ1-2	TRBC1	CASSQEISSGYTF	TGTGCCAGCAGCCAAGAAATCTCGAGCGGCTACACCTTC	28	1	#2
CCTACACAGCTGTCTA-1	CD4+ Naive T	control	NA	NA	NA	NA	NA	NA	NA	TRBV28	TRBD1	TRBJ1-5	TRBC1	CASRGTHNQPQHF	TGTGCCAGCAGGGGGACACACAATCAGCCCCAGCATTTT	7	1	unclear
CCTACACGTATAGGGC-1	CD4+ central memory like T	control	NA	NA	NA	NA	NA	NA	NA	TRBV7-3	TRBD2	TRBJ2-1	TRBC2	CASSLTGGSSYNEQFF	TGTGCCAGCAGCTTAACGGGCGGGTCGTCCTACAATGAGCAGTTCTTC	12	1	#3
CCTACACTCGTTACGA-1	CD4+ central memory like T	control	NA	NA	NA	NA	NA	NA	NA	TRBV7-2	TRBD1	TRBJ1-1	TRBC1	CASSLGTGGFTEAFF	TGTGCCAGCAGCTTAGGGACAGGGGGATTCACTGAAGCTTTCTTT	6	1	#1
CCTACCACATCACAAC-1	CD4+ Naive T	control	TRAV14DV4	None	TRAJ49	TRAC	CAMREPPLNTGNQFYF	TGTGCAATGAGAGAGCCCCCCTTGAACACCGGTAACCAGTTCTATTTT	3	TRBV20-1	None	TRBJ1-1	TRBC1	CSARVNSVNTEAFF	TGCAGTGCTAGAGTGAACAGTGTGAACACTGAAGCTTTCTTT	12	1	#3
CCTACCAGTAAGTGTA-1	CD4+ Naive T	control	NA	NA	NA	NA	NA	NA	NA	TRBV10-3	None	TRBJ2-5	TRBC2	CAIRTKVVETQYF	TGTGCCATCAGGACAAAGGTGGTGGAGACCCAGTACTTC	30	1	#3
CCTACCATCTTTACAC-1	CD4+ central memory like T	control	NA	NA	NA	NA	NA	NA	NA	TRBV7-8	TRBD2	TRBJ2-1	TRBC2	CASSTSGGRNEQFF	TGTGCCAGCAGCACTAGCGGGGGAAGGAATGAGCAGTTCTTC	6	1	#2
CCTAGCTCACCAGATT-1	CD4+ central memory like T	control	TRAV25	None	TRAJ28	TRAC	CAGPQGSGAGSYQLTF	TGTGCAGGGCCTCAGGGCTCTGGGGCTGGGAGTTACCAACTCACTTTC	3	TRBV10-1	TRBD1	TRBJ2-3	TRBC2	CASSRGFADTQYF	TGCGCCAGCAGCAGGGGTTTCGCAGATACGCAGTATTTT	5	1	#2
CCTAGCTCATTCGACA-1	CD4+ Naive T	control	NA	NA	NA	NA	NA	NA	NA	TRBV11-1	TRBD2	TRBJ2-3	TRBC2	CASSLRLAGPDTQYF	TGTGCCAGCAGCTTACGGCTAGCGGGGCCAGATACGCAGTATTTT	13	1	unclear
CCTAGCTGTGTTCGAT-1	CD4+ Naive T	control	TRAV13-1	None	TRAJ45	TRAC	CAARWGGADGLTF	TGTGCAGCAAGATGGGGAGGTGCTGACGGACTCACCTTT	4	TRBV5-4	TRBD1	TRBJ1-1	TRBC1	CASSAGTGKTEAFF	TGTGCCAGCAGCGCCGGGACAGGGAAAACTGAAGCTTTCTTT	15	1	#3
CCTAGCTTCTGTCTCG-1	CD4+ Naive T	control	TRAV4	None	TRAJ4	TRAC	CLVVLFSGGYNKLIF	TGCCTCGTGGTCCTATTTTCTGGTGGCTACAATAAGCTGATTTTT	8	TRBV7-2	TRBD1	TRBJ1-6	TRBC1	CASSLVTGRGSYNSPLHF	TGTGCCAGCAGCTTAGTAACCGGCAGGGGCTCCTATAATTCACCCCTCCACTTT	11	1	unclear
CCTCAGTAGAGTCGGT-1	CD4+ Naive T	control	TRAV6	None	TRAJ12	TRAC	CALVMDSSYKLIF	TGTGCTCTAGTAATGGATAGCAGCTATAAATTGATCTTC	1	TRBV30	None	TRBJ2-7	TRBC2	CAWSVGYEQYF	TGTGCCTGGAGTGTAGGGTACGAGCAGTACTTC	7	1	#3
CCTCAGTGTCCATGAT-1	CD4+ Naive T	control	TRAV21	None	TRAJ49	TRAC	CAATTGNQFYF	TGTGCTGCCACAACCGGTAACCAGTTCTATTTT	7	TRBV20-1	TRBD2	TRBJ2-7	TRBC2	CSARDGGPLYEQYF	TGCAGTGCTAGAGATGGGGGACCTCTCTACGAGCAGTACTTC	22	1	#3
CCTTACGAGGGTATCG-1	CD4+ central memory like T	control	NA	NA	NA	NA	NA	NA	NA	TRBV5-6	TRBD2	TRBJ1-6	TRBC1	CASSRGPSSNSPLHF	TGTGCCAGCAGCCGGGGACCGAGCTCCAATTCACCCCTCCACTTT	5	1	#1
CCTTACGAGTACGCCC-1	CD4+ Naive T	control	TRAV4	None	TRAJ17	TRAC	CLVGAPGAGNKLTF	TGCCTCGTGGGTGCCCCGGGGGCAGGCAACAAGCTAACTTTT	3	TRBV19	None	TRBJ2-1	TRBC2	CASSAFNEQFF	TGTGCCAGTAGTGCCTTTAATGAGCAGTTCTTC	19	1	#3
CCTTACGCAAATCCGT-1	CD4+ Naive T	control	TRAV17	None	TRAJ6	TRAC	CATDPGGSYIPTF	TGTGCTACGGACCCAGGAGGAAGCTACATACCTACATTT	8	TRBV9	TRBD2	TRBJ2-3	TRBC2	CASSVTGGGDTQYF	TGTGCCAGCAGCGTAACGGGAGGAGGGGATACGCAGTATTTT	14	1	unclear
CCTTACGCACCTTGTC-1	CD4+ Naive T	control	TRAV29DV5	None	TRAJ23	TRAC	CAASDSKVGGKLIF	TGTGCAGCAAGCGACAGTAAAGTGGGAGGAAAGCTTATCTTC	3	TRBV5-1	TRBD1	TRBJ2-7	TRBC2	CASSLGPPYGGYEQYF	TGCGCCAGCAGCTTGGGTCCCCCGTACGGGGGATACGAGCAGTACTTC	9	1	#2
CCTTACGCACGGTAAG-1	CD4+ Naive T	control	NA	NA	NA	NA	NA	NA	NA	TRBV20-1	TRBD2	TRBJ2-3	TRBC2	CSARAGTSWGPDTQYF	TGCAGTGCTAGAGCCGGGACTAGCTGGGGGCCAGATACGCAGTATTTT	15	1	#3
CCTTACGGTAGCGCAA-1	CD4+ Naive T	control	TRAV14DV4	None	TRAJ40	TRAC	CAMREASTSGTYKYIF	TGTGCAATGAGAGAGGCGTCTACCTCAGGAACCTACAAATACATCTTT	4	TRBV5-1	None	TRBJ1-3	TRBC1	CASSLGLGAGNTIYF	TGCGCCAGCAGCTTGGGGCTGGGCGCTGGAAACACCATATATTTT	3	1	unclear
CCTTACGGTTAGTGGG-1	CD4+ Naive T	control	TRAV25	None	TRAJ37	TRAC	CAGRSGNTGKLIF	TGTGCAGGGAGATCTGGCAACACAGGCAAACTAATCTTT	4	TRBV12-4	TRBD2	TRBJ2-1	TRBC1	CASSFSGSGNEQFF	TGTGCCAGCAGTTTTTCCGGGAGTGGCAATGAGCAGTTCTTC	18	1	#3
CCTTACGTCTGTTGAG-1	CD4+ Naive T	control	TRAV26-1	None	TRAJ23	TRAC	CIVRSLYNQGGKLIF	TGCATCGTCAGAAGCCTTTATAACCAGGGAGGAAAGCTTATCTTC	1	TRBV20-1	TRBD2	TRBJ1-4	TRBC1	CSASNAGEGEKLFF	TGCAGTGCTAGCAATGCAGGGGAGGGTGAAAAACTGTTTTTT	7	1	#3
CCTTCCCAGAAACCGC-1	CD4+ Naive T	control	TRAV23DV6	None	TRAJ22	TRAC	CAAYASGSARQLTF	TGTGCAGCTTATGCTTCTGGTTCTGCAAGGCAACTGACCTTT	4	TRBV28	TRBD1	TRBJ2-3	TRBC1	CASSLELTGTPSDTQYF	TGTGCCAGCAGTTTAGAACTGACAGGGACCCCCTCAGATACGCAGTATTTT	1	1	#3
CCTTCCCAGGATTCGG-1	CD4+ Naive T	control	TRAV41	None	TRAJ32	TRAC	CAVRSLEGGATNKLIF	TGTGCTGTCAGATCCCTGGAAGGTGGTGCTACAAACAAGCTCATCTTT	4	TRBV6-3	TRBD2	TRBJ2-7	TRBC2	CASRPSGSYEQYF	TGTGCCAGCAGGCCTAGCGGGAGCTACGAGCAGTACTTC	16	1	#3
CCTTCCCTCACAGTAC-1	CD4+ central memory like T	control	NA	NA	NA	NA	NA	NA	NA	TRBV6-3	None	TRBJ2-2	TRBC2	CASHQAGELFF	TGTGCCAGCCACCAAGCCGGGGAGCTGTTTTTT	24	1	#3
CCTTCGAAGTGTGGCA-1	CD4+ central memory like T	control	TRAV8-3	None	TRAJ31	TRAC	CAVGHNARLMF	TGTGCTGTGGGTCACAATGCCAGACTCATGTTT	6	TRBV7-2	TRBD2	TRBJ2-5	TRBC2	CASSPAGQETQYF	TGTGCCAGCAGCCCAGCGGGGCAAGAGACCCAGTACTTC	59	1	unclear
CCTTCGACATGCGCAC-1	CD4+ central memory like T	control	TRAV38-2DV8	None	TRAJ37	TRAC	CASLGGNTGKLIF	TGTGCTTCCCTTGGGGGCAACACAGGCAAACTAATCTTT	9	TRBV5-1	None	TRBJ2-1	TRBC1	CASRELGRNEQFF	TGCGCCAGCAGGGAGTTAGGACGAAATGAGCAGTTCTTC	12	1	#1
CCTTCGAGTCTTGTCC-1	CD4+ Naive T	control	NA	NA	NA	NA	NA	NA	NA	TRBV18	TRBD1	TRBJ2-7	TRBC2	CASSSTGDPYEQYF	TGTGCCAGCTCATCGACAGGGGATCCCTACGAGCAGTACTTC	6	1	#3
CCTTCGATCCCTGACT-1	CD4+ Naive T	control	TRAV14DV4	None	TRAJ56	TRAC	CAMREYTGANSKLTF	TGTGCAATGAGAGAGTATACTGGAGCCAATAGTAAGCTGACATTT	5	TRBV18	TRBD1	TRBJ1-1	TRBC1	CASSPRQGYTEAFF	TGTGCCAGCTCACCACGGCAGGGGTACACTGAAGCTTTCTTT	15	1	#3
CCTTTCTCACCAACCG-1	CD4+ central memory like T	control	TRAV38-2DV8	None	TRAJ58	TRAC	CAYLKGETSGSRLTF	TGTGCTTATCTGAAGGGGGAAACCAGTGGCTCTAGGTTGACCTTT	10	TRBV2	None	TRBJ1-2	TRBC1	CASIRWFGYGYTF	TGTGCCAGCATTCGCTGGTTCGGCTATGGCTACACCTTC	11	1	#3
CCTTTCTGTGCACTTA-1	CD4+ Naive T	control	TRAV4	None	TRAJ49	TRAC	CLVGPNTGNQFYF	TGCCTCGTGGGCCCGAACACCGGTAACCAGTTCTATTTT	3	NA	NA	NA	NA	NA	NA	NA	1	#1
CCTTTCTGTTGCTCCT-1	CD4+ Naive T	control	TRAV9-2	None	TRAJ22	TRAC	CALSISSGSARQLTF	TGTGCTCTGTCAATTTCTTCTGGTTCTGCAAGGCAACTGACCTTT	4	TRBV6-1	TRBD1	TRBJ2-3	TRBC2	CASRARQLDTQYF	TGTGCCAGCAGGGCCCGACAGCTAGATACGCAGTATTTT	8	1	#3
CGAACATTCATCGCTC-1	CD4+ Naive T	control	TRAV9-2	None	TRAJ48	TRAC	CALKPAFGNEKLTF	TGTGCTCTGAAACCTGCCTTTGGAAATGAGAAATTAACCTTT	2	TRBV7-9	TRBD2	TRBJ2-2	TRBC1	CASSLAVRLAHTGELFF	TGTGCCAGCAGCTTAGCCGTACGACTAGCTCACACCGGGGAGCTGTTTTTT	10	1	#3
CGAACATTCGTTGACA-1	CD4+ Naive T	control	NA	NA	NA	NA	NA	NA	NA	TRBV11-1	TRBD2	TRBJ2-7	TRBC2	CASSLGGGSYEQYF	TGTGCCAGCAGCTTAGGAGGAGGTTCCTACGAGCAGTACTTC	9	1	unclear
CGAATGTCAAGCCATT-1	CD4+ Naive T	control	TRAV14DV4	None	TRAJ39	TRAC	CAMNNNAGNMLTF	TGTGCAATGAATAATAATGCAGGCAACATGCTCACCTTT	6	TRBV15	None	TRBJ2-5	TRBC2	CATSRVNSGPQETQYF	TGTGCCACCAGCAGAGTAAATTCCGGTCCCCAAGAGACCCAGTACTTC	7	1	#3
CGAATGTCATTCACTT-1	CD4+ Naive T	control	NA	NA	NA	NA	NA	NA	NA	TRBV5-1	TRBD2	TRBJ2-2	TRBC2	CASSSNGVNTGELFF	TGCGCCAGCAGCAGTAACGGGGTAAACACCGGGGAGCTGTTTTTT	2	1	unclear
CGAATGTTCACGCATA-1	CD4+ Naive T	control	TRAV19	None	TRAJ17	TRAC	CALLAAGNKLTF	TGTGCTCTTCTAGCTGCAGGCAACAAGCTAACTTTT	1	TRBV4-1	TRBD1	TRBJ1-5	TRBC1	CASSQDRTTEQPQHF	TGCGCCAGCAGCCAAGACCGGACAACCGAACAGCCCCAGCATTTT	8	1	unclear
CGAATGTTCCCTAATT-1	CD4+ central memory like T	control	TRAV12-2	None	TRAJ4	TRAC	CAVEFSGGYNKLIF	TGTGCCGTTGAATTTTCTGGTGGCTACAATAAGCTGATTTTT	7	TRBV7-2	TRBD2	TRBJ2-5	TRBC2	CASSLGGGAQETQYF	TGTGCCAGCAGCTTAGGCGGGGGGGCCCAAGAGACCCAGTACTTC	31	1	unclear
CGAATGTTCGATAGAA-1	CD4+ central memory like T	control	TRAV26-1	None	TRAJ48	TRAC	CIVRANFGNEKLTF	TGCATCGTCAGAGCTAACTTTGGAAATGAGAAATTAACCTTT	3	TRBV5-1	TRBD1	TRBJ1-2	TRBC1	CASSLDRVYGYTF	TGCGCCAGCAGCTTGGACAGGGTCTATGGCTACACCTTC	6	1	#1
CGACCTTAGGGATACC-1	CD4+ Naive T	control	TRAV14DV4	None	TRAJ49	TRAC	CAMREVTGNQFYF	TGTGCAATGAGAGAAGTTACCGGTAACCAGTTCTATTTT	8	TRBV7-2	TRBD1	TRBJ2-2	TRBC2	CASSPSGARVTGELFF	TGTGCCAGCAGCCCATCAGGGGCCCGCGTCACCGGGGAGCTGTTTTTT	50	1	#3
CGACCTTGTATGGTTC-1	CD4+ central memory like T	control	NA	NA	NA	NA	NA	NA	NA	TRBV12-3	TRBD1	TRBJ2-7	TRBC2	CASSGPGGRSSYEQYF	TGTGCCAGCAGTGGGCCTGGGGGTAGGTCCTCCTACGAGCAGTACTTC	18	1	#2
CGACTTCAGATCCCAT-1	CD4+ Naive T	control	NA	NA	NA	NA	NA	NA	NA	TRBV4-1	TRBD2	TRBJ2-1	TRBC2	CASSQYSTGLAGGEQFF	TGCGCCAGCAGCCAATATAGCACGGGACTAGCGGGCGGTGAGCAGTTCTTC	33	1	unclear
CGACTTCAGTTGAGTA-1	CD4+ Naive T	control	TRAV12-3	None	TRAJ45	TRAC	CAMSGAGGGADGLTF	TGTGCAATGAGCGGCGCAGGAGGAGGTGCTGACGGACTCACCTTT	5	TRBV20-1	TRBD1	TRBJ2-1	TRBC2	CSARDHRGRATEQFF	TGCAGTGCTAGAGATCACAGGGGGCGCGCTACTGAGCAGTTCTTC	15	1	unclear
CGACTTCCACATTCGA-1	CD4+ central memory like T	control	TRAV21	None	TRAJ17	TRAC	CAVSGIKAAGNKLTF	TGTGCTGTGAGCGGGATCAAAGCTGCAGGCAACAAGCTAACTTTT	6	TRBV6-5	TRBD1	TRBJ1-5	TRBC1	CASSYVGGQPQHF	TGTGCCAGCAGTTACGTCGGGGGTCAGCCCCAGCATTTT	11	1	unclear
CGACTTCCACTGTGTA-1	CD4+ Naive T	control	NA	NA	NA	NA	NA	NA	NA	TRBV7-6	TRBD2	TRBJ2-1	TRBC2	CASSLPRRGGTYNEQFF	TGTGCCAGCAGCTTACCACGGCGGGGGGGGACCTACAATGAGCAGTTCTTC	6	1	unclear
CGACTTCCAGCCTATA-1	CD4+ Naive T	control	TRAV23DV6	None	TRAJ49	TRAC	CAATSNTGNQFYF	TGTGCAGCAACCAGTAACACCGGTAACCAGTTCTATTTT	6	TRBV2	TRBD1	TRBJ1-3	TRBC1	CASSDWTPGNTIYF	TGTGCCAGCAGTGATTGGACACCCGGAAACACCATATATTTT	10	1	unclear
CGACTTCCAGTCACTA-1	CD4+ Naive T	control	NA	NA	NA	NA	NA	NA	NA	TRBV4-3	TRBD2	TRBJ2-3	TRBC2	CASSQGFGGGLSDTQYF	TGCGCCAGCAGCCAAGGCTTTGGGGGAGGGCTGTCTGATACGCAGTATTTT	22	1	#3
CGACTTCTCGGATGGA-1	CD4+ Naive T	control	NA	NA	NA	NA	NA	NA	NA	TRBV11-2	TRBD2	TRBJ1-1	TRBC1	CASSLGAGTLNTEAFF	TGTGCCAGCAGCTTAGGAGCAGGGACCCTGAACACTGAAGCTTTCTTT	10	1	#3
CGAGAAGAGTAGATGT-1	CD4+ central memory like T	control	TRAV9-2	None	TRAJ48	TRAC	CALSDQVLGNFGNEKLTF	TGTGCTCTGAGTGATCAAGTCTTGGGGAACTTTGGAAATGAGAAATTAACCTTT	3	NA	NA	NA	NA	NA	NA	NA	1	unclear
CGAGAAGCATATACGC-1	CD4+ Naive T	control	NA	NA	NA	NA	NA	NA	NA	TRBV20-1	TRBD1	TRBJ1-1	TRBC1	CSASSGMNTEAFF	TGCAGTGCTAGTTCAGGGATGAACACTGAAGCTTTCTTT	17	1	unclear
CGAGAAGGTTTGGCGC-1	CD4+ central memory like T	control	TRAV39	None	TRAJ42	TRAC	CAVDQGYGGSQGNLIF	TGTGCCGTGGACCAAGGTTATGGAGGAAGCCAAGGAAATCTCATCTTT	2	TRBV5-6	TRBD1	TRBJ2-7	TRBC1	CASSLDRGLEQYF	TGTGCCAGCAGCTTGGACAGGGGCCTCGAGCAGTACTTC	18	1	unclear
CGAGAAGTCAAAGTAG-1	CD4+ Naive T	control	TRAV38-2DV8	None	TRAJ42	TRAC	CAYRSAFLEGSQGNLIF	TGTGCTTATAGGAGCGCGTTTTTAGAAGGAAGCCAAGGAAATCTCATCTTT	4	TRBV2	TRBD1	TRBJ2-7	TRBC2	CASSYGQNYEQYF	TGTGCCAGCAGTTATGGACAGAACTACGAGCAGTACTTC	19	1	unclear
CGAGCACCACACAGAG-1	CD4+ Naive T	control	TRAV29DV5	None	TRAJ48	TRAC	CAASETGFGNEKLTF	TGTGCAGCAAGCGAGACGGGCTTTGGAAATGAGAAATTAACCTTT	4	TRBV5-1	TRBD2	TRBJ2-5	TRBC2	CASSSRLAGGYQETQYF	TGCGCCAGCAGCTCCCGCCTAGCGGGGGGCTACCAAGAGACCCAGTACTTC	8	1	#2
CGAGCACGTTAGTGGG-1	CD4+ Naive T	control	TRAV12-2	None	TRAJ31	TRAC	CAAKRNNNARLMF	TGTGCCGCCAAACGGAATAACAATGCCAGACTCATGTTT	7	TRBV5-6	TRBD2	TRBJ2-1	TRBC2	CASSFGGGSYNEQFF	TGTGCCAGCAGCTTCGGCGGGGGGTCGTACAATGAGCAGTTCTTC	15	1	#3
CGAGCCATCCTTTCTC-1	CD4+ Naive T	control	NA	NA	NA	NA	NA	NA	NA	TRBV6-6	None	TRBJ1-5	TRBC1	CASSSGNQPQHF	TGTGCCAGCAGTTCGGGGAATCAGCCCCAGCATTTT	12	1	unclear
CGATCGGAGCGATAGC-1	Treg	control	TRAV4	None	TRAJ12	TRAC	CLVESSYKLIF	TGCCTCGTGGAGAGCAGCTATAAATTGATCTTC	2	TRBV9	TRBD1	TRBJ1-4	TRBC1	CASSVVGTNNEKLFF	TGTGCCAGCAGCGTAGTTGGGACAAACAATGAAAAACTGTTTTTT	2	1	#1
CGATCGGCAAGCCGCT-1	CD4+ central memory like T	control	TRAV8-3	None	TRAJ53	TRAC	CAVGQTNSGGSNYKLTF	TGTGCTGTGGGCCAAACAAATAGTGGAGGTAGCAACTATAAACTGACATTT	3	TRBV5-1	TRBD1	TRBJ1-3	TRBC1	CASSFDPGQWNTIYF	TGCGCCAGCAGCTTTGATCCGGGACAGTGGAACACCATATATTTT	7	1	#3
CGATCGGCAATACGCT-1	CD4+ Naive T	control	TRAV26-1	None	TRAJ9	TRAC	CIVPNTGGFKTIF	TGCATCGTTCCCAATACTGGAGGCTTCAAAACTATCTTT	2	TRBV5-1	TRBD1	TRBJ2-5	TRBC1	CASSLLDRSPGTQYF	TGCGCCAGCAGCTTATTGGACAGGTCGCCGGGGACCCAGTACTTC	14	1	unclear
CGATCGGCATCACCCT-1	CD4+ Naive T	control	TRAV8-6	None	TRAJ7	TRAC	CAVPYGNNRLAF	TGTGCTGTCCCCTATGGGAACAACAGACTCGCTTTT	8	TRBV7-8	TRBD2	TRBJ2-1	TRBC2	CASSSTSGRANEQFF	TGTGCCAGCAGCTCTACTAGCGGGAGGGCCAATGAGCAGTTCTTC	11	1	#3
CGATCGGGTCTCGTTC-1	CD4+ Naive T	control	TRAV29DV5	None	TRAJ48	None	CAARALSIGNEKLTF	TGTGCAGCAAGGGCCTTATCGATTGGAAATGAGAAATTAACCTTT	2	TRBV12-5	TRBD1	TRBJ2-5	TRBC1	CASAPGGKETQYF	TGTGCTAGTGCCCCCGGGGGTAAAGAGACCCAGTACTTC	15	1	#1
CGATGGCCACCTTGTC-1	CD4+ central memory like T	control	TRAV29DV5	None	TRAJ44	TRAC	CAAAITGTASKLTF	TGTGCAGCAGCGATTACCGGCACTGCCAGTAAACTCACCTTT	5	TRBV20-1	TRBD1	TRBJ2-1	TRBC2	CSAALGKGFYNEQFF	TGCAGTGCCGCCCTAGGGAAGGGGTTTTACAATGAGCAGTTCTTC	13	1	#1
CGATGGCTCGAGAACG-1	CD4+ central memory like T	control	NA	NA	NA	NA	NA	NA	NA	TRBV28	TRBD1	TRBJ1-2	TRBC1	CASSSGQGVLGYTF	TGTGCCAGCAGCTCGGGACAGGGGGTTTTAGGCTACACCTTC	9	1	unclear
CGATGTAAGGCCGAAT-1	CD4+ Naive T	control	TRAV1-1	None	TRAJ31	TRAC	CAVTYGARLMF	TGCGCTGTGACCTACGGAGCCAGACTCATGTTT	4	TRBV28	None	TRBJ1-1	TRBC1	CASSFQEEAFF	TGTGCCAGCAGTTTTCAGGAAGAAGCTTTCTTT	14	1	unclear
CGATGTAAGGTGCAAC-1	CD4+ central memory like T	control	NA	NA	NA	NA	NA	NA	NA	TRBV6-5	TRBD1	TRBJ2-1	TRBC1	CASSGTERGEQFF	TGTGCCAGCAGCGGGACAGAAAGGGGTGAGCAGTTCTTC	8	1	unclear
CGATGTAAGTGACTCT-1	CD4+ Naive T	control	TRAV12-1	None	TRAJ23	TRAC	CAVNKWLQGGKLIF	TGTGCGGTGAACAAATGGCTCCAGGGAGGAAAGCTTATCTTC	3	TRBV20-1	TRBD2	TRBJ1-1	TRBC1	CSAREGDTEAFF	TGCAGTGCTAGAGAGGGAGATACTGAAGCTTTCTTT	6	1	#3
CGATGTAGTGAGGCTA-1	CD4+ Naive T	control	TRAV12-2	None	TRAJ7	TRAC	CAVLYYGNNRLAF	TGTGCCGTGTTATACTATGGGAACAACAGACTCGCTTTT	10	TRBV6-6	TRBD2	TRBJ1-1	TRBC1	CASSYPEGLEAFF	TGTGCCAGCAGTTACCCCGAGGGACTTGAAGCTTTCTTT	13	1	#3
CGATGTATCAAGGTAA-1	CD4+ central memory like T	control	TRAV6	None	TRAJ4	TRAC	CALSGGYNKLIF	TGTGCTCTTTCCGGTGGCTACAATAAGCTGATTTTT	8	TRBV4-1	TRBD2	TRBJ2-4	TRBC1	CASSQEGSGRANGENIQYF	TGCGCCAGCAGCCAAGAGGGTAGCGGGAGGGCCAACGGAGAAAACATTCAGTACTTC	13	1	#1
CGATGTATCTGTGCAA-1	CD4+ central memory like T	control	TRAV22	None	TRAJ22	TRAC	CAVVSGSARQLTF	TGTGCTGTAGTTTCTGGTTCTGCAAGGCAACTGACCTTT	4	TRBV14	None	TRBJ2-1	TRBC2	CASSPLKSSYNEQFF	TGTGCCAGCAGCCCTCTTAAAAGCTCCTACAATGAGCAGTTCTTC	19	1	#1
CGATTGAAGCGTGAGT-1	CD4+ central memory like T	control	TRAV12-2	None	TRAJ15	TRAC	CAVIVQAGTALIF	TGTGCCGTGATAGTCCAGGCAGGAACTGCTCTGATCTTT	4	NA	NA	NA	NA	NA	NA	NA	1	#1
CGCCAAGAGACAGAGA-1	CD4+ Naive T	control	TRAV10	None	TRAJ36	TRAC	CVVSAQTGANNLFF	TGTGTGGTGAGCGCACAAACTGGGGCAAACAACCTCTTCTTT	3	TRBV21-1	TRBD2	TRBJ2-1	TRBC2	CASSKARRELFREVNEQFF	TGTGCCAGCAGCAAAGCGCGACGGGAGCTGTTCCGGGAGGTCAATGAGCAGTTCTTC	7	1	#3
CGCCAAGCAACACCTA-1	CD4+ central memory like T	control	TRAV12-3	None	TRAJ11	TRAC	CAMTRRGYSTLTF	TGTGCAATGACGAGGAGAGGATACAGCACCCTCACCTTT	7	TRBV27	TRBD1	TRBJ1-1	TRBC1	CASRSGTGTSRATMNTEAFF	TGTGCCAGCAGGTCCGGGACAGGGACCTCCAGGGCTACAATGAACACTGAAGCTTTCTTT	6	1	#1
CGCCAAGGTGTCCTCT-1	CD4+ Naive T	control	NA	NA	NA	NA	NA	NA	NA	TRBV4-1	None	TRBJ1-4	TRBC1	CASSQVGEKLFF	TGCGCCAGCAGCCAAGTCGGTGAAAAACTGTTTTTT	17	1	#3
CGCCAAGGTTTAGGAA-1	CD4+ central memory like T	control	NA	NA	NA	NA	NA	NA	NA	TRBV6-3	None	TRBJ1-1	TRBC1	CASGLQNTEAFF	TGTGCCAGCGGGCTCCAGAACACTGAAGCTTTCTTT	6	1	unclear
CGCCAAGTCCACTCCA-1	CD4+ Naive T	control	TRAV17	None	TRAJ53	TRAC	CATDVGGSNYKLTF	TGTGCTACGGACGTGGGAGGTAGCAACTATAAACTGACATTT	2	TRBV24-1	None	TRBJ1-3	TRBC1	CATSDSQSGNTIYF	TGTGCCACCAGTGATTCACAGTCTGGAAACACCATATATTTT	5	1	#3
CGCGGTATCATCACCC-1	CD4+ central memory like T	control	TRAV9-2	None	TRAJ10	TRAC	CALNWGSGGGNKLTF	TGTGCTCTGAATTGGGGATCGGGAGGAGGAAACAAACTCACCTTT	8	TRBV6-1	TRBD1	TRBJ1-3	None	CASGPGVSSGNTIYF	TGTGCCAGCGGGCCGGGGGTCTCCTCTGGAAACACCATATATTTT	5	1	#3
CGCGTTTAGACGCTTT-1	CD4+ central memory like T	control	TRAV27	None	TRAJ54	TRAC	CAGAEGGAQKLVF	TGTGCAGGAGCTGAAGGGGGAGCCCAGAAGCTGGTATTT	3	TRBV5-1	None	TRBJ2-7	TRBC2	CASSLMGSTNYEQYF	TGCGCCAGCAGCTTAATGGGCAGCACTAACTACGAGCAGTACTTC	2	1	#2
CGCGTTTAGTTAACGA-1	CD4+ central memory like T	control	TRAV8-1	None	TRAJ48	TRAC	CAVNALNFGNEKLTF	TGTGCCGTGAATGCGCTTAACTTTGGAAATGAGAAATTAACCTTT	7	TRBV3-1	TRBD1	TRBJ2-6	TRBC2	CASSQGALDSSGANVLTF	TGTGCCAGCAGCCAAGGTGCCTTGGACAGCTCTGGGGCCAACGTCCTGACTTTC	1	1	#3
CGCGTTTCAGACACTT-1	CD4+ Naive T	control	NA	NA	NA	NA	NA	NA	NA	TRBV10-2	TRBD2	TRBJ2-5	TRBC2	CASRVAGGPQETQYF	TGCGCCAGCAGGGTAGCGGGGGGGCCACAGGAGACCCAGTACTTC	14	1	#3
CGCGTTTCAGCTGTGC-1	CD4+ Naive T	control	TRAV26-2	None	TRAJ30	TRAC	CILNRDDKIIF	TGCATCCTGAACAGAGATGACAAGATCATCTTT	3	TRBV13	TRBD2	TRBJ2-5	TRBC2	CASSLSVRGLETQYF	TGTGCCAGCAGCTTATCGGTGAGGGGCCTTGAGACCCAGTACTTC	15	1	unclear
CGCGTTTGTACTTCTT-1	CD4+ central memory like T	control	TRAV26-1	None	TRAJ57	TRAC	CIVSTQGGSEKLVF	TGCATCGTCTCTACTCAGGGCGGATCTGAAAAGCTGGTCTTT	3	NA	NA	NA	NA	NA	NA	NA	1	#3
CGCTATCAGATCGATA-1	CD4+ central memory like T	control	TRAV23DV6	None	TRAJ40	TRAC	CAASTDSGTYKYIF	TGTGCAGCAAGCACGGACTCAGGAACCTACAAATACATCTTT	2	NA	NA	NA	NA	NA	NA	NA	1	unclear
CGCTATCAGGTACTCT-1	CD4+ central memory like T	control	NA	NA	NA	NA	NA	NA	NA	TRBV28	None	TRBJ1-1	TRBC1	CASSSSLNLNTEAFF	TGTGCCAGCAGCTCCTCGCTAAACTTGAACACTGAAGCTTTCTTT	3	1	unclear
CGCTATCCAAAGGCGT-1	CD4+ Naive T	control	TRAV17	None	TRAJ9	TRAC	CATVTNTGGFKTIF	TGTGCTACGGTTACCAATACTGGAGGCTTCAAAACTATCTTT	8	TRBV29-1	TRBD2	TRBJ1-1	TRBC1	CSVALGEAEAFF	TGCAGCGTTGCTCTGGGGGAGGCTGAAGCTTTCTTT	10	1	#3
CGCTATCCATACCATG-1	CD4+ central memory like T	control	TRAV38-2DV8	None	TRAJ54	TRAC	CAYRGFNQGAQKLVF	TGTGCTTATAGGGGGTTTAATCAGGGAGCCCAGAAGCTGGTATTT	4	TRBV19	None	TRBJ2-1	TRBC2	CASSTDGFGEQFF	TGTGCCAGTAGTACCGACGGCTTTGGTGAGCAGTTCTTC	14	1	unclear
CGCTATCTCCGCAGTG-1	CD4+ Naive T	control	TRAV20	None	TRAJ58	TRAC	CAVQWGETSGSRLTF	TGTGCTGTGCAATGGGGAGAAACCAGTGGCTCTAGGTTGACCTTT	2	TRBV30	TRBD2	TRBJ2-1	TRBC2	CAFSRGLYNEQFF	TGTGCCTTCTCCAGGGGACTCTACAATGAGCAGTTCTTC	7	1	unclear
CGCTATCTCTCGCTTG-1	CD4+ central memory like T	control	TRAV34	None	TRAJ39	TRAC	CGADILAGNMLTF	TGTGGAGCAGACATTCTGGCAGGCAACATGCTCACCTTT	1	TRBV19	TRBD1	TRBJ1-1	TRBC1	CASTPLGQGAMNTEAFF	TGTGCCAGTACCCCTTTGGGACAGGGGGCGATGAACACTGAAGCTTTCTTT	20	1	#3
CGCTGGAAGAGACGAA-1	CD4+ central memory like T	control	TRAV12-1	None	TRAJ42	TRAC	CVVNHGGSQGNLIF	TGTGTGGTGAACCATGGAGGAAGCCAAGGAAATCTCATCTTT	3	TRBV9	None	TRBJ2-7	TRBC2	CASSGLRSYEQYF	TGTGCCAGCAGTGGGCTGCGATCCTACGAGCAGTACTTC	5	1	unclear
CGCTGGACAATTCCTT-1	CD4+ Naive T	control	TRAV21	None	TRAJ31	TRAC	CAVRPVSNARLMF	TGTGCTGTGAGGCCCGTTAGCAATGCCAGACTCATGTTT	3	TRBV7-9	TRBD1	TRBJ2-7	TRBC2	CASSSQGGAYEQYF	TGTGCCAGCAGCTCCCAGGGGGGAGCCTACGAGCAGTACTTC	23	1	#3
CGCTGGAGTCCTCCAT-1	CD4+ Naive T	control	TRAV29DV5	None	TRAJ31	TRAC	CAASPNNARLMF	TGTGCAGCAAGCCCGAACAATGCCAGACTCATGTTT	15	TRBV7-9	TRBD2	TRBJ2-5	TRBC2	CASSLSGRGKTQYF	TGTGCCAGCAGCCTTAGCGGGAGGGGCAAGACCCAGTACTTC	21	1	unclear
CGCTGGAGTCCTCTTG-1	CD4+ central memory like T	control	TRAV9-2	None	TRAJ16	TRAC	CALSVSLRGQKLLF	TGTGCTCTGAGTGTTTCCCTTCGCGGCCAGAAGCTGCTCTTT	6	TRBV12-3	TRBD2	TRBJ1-1	TRBC1	CASNLERAEAFF	TGTGCCAGCAATCTAGAGCGGGCTGAAGCTTTCTTT	11	1	#3
CGCTTCAAGGACAGCT-1	CD4+ central memory like T	control	TRAV13-1	None	TRAJ11	TRAC	CAANQNSGYSTLTF	TGTGCAGCAAACCAGAATTCAGGATACAGCACCCTCACCTTT	17	TRBV4-2	TRBD1	TRBJ1-5	TRBC1	CASSQEGQGTQPQHF	TGTGCCAGCAGCCAAGAGGGACAGGGGACTCAGCCCCAGCATTTT	23	1	#2
CGCTTCAGTTTCCACC-1	CD4+ central memory like T	control	NA	NA	NA	NA	NA	NA	NA	TRBV24-1	TRBD1	TRBJ1-2	TRBC1	CATSDFDSNYGYTF	TGTGCCACCAGTGATTTCGACAGCAACTATGGCTACACCTTC	9	1	unclear
CGCTTCATCTTGTTTG-1	CD4+ Naive T	control	TRAV9-2	None	TRAJ6	TRAC	CALSGRGGSYIPTF	TGTGCTCTGAGTGGGAGGGGAGGAAGCTACATACCTACATTT	1	TRBV30	TRBD1	TRBJ1-3	TRBC1	CAWSVSRGDGNTIYF	TGTGCCTGGAGTGTTTCTCGGGGCGATGGAAACACCATATATTTT	7	1	#3
CGGACACAGCCAGTAG-1	CD4+ Naive T	control	NA	NA	NA	NA	NA	NA	NA	TRBV5-1	None	TRBJ2-5	TRBC1	CASSLSHPVETQYF	TGCGCCAGCAGCTTAAGCCACCCGGTGGAGACCCAGTACTTC	33	1	#3
CGGACACCACCTCGTT-1	CD4+ Naive T	control	TRAV13-1	None	TRAJ52	TRAC	CAASNMAAGGTSYGKLTF	TGTGCAGCAAGTAATATGGCTGCTGGTGGTACTAGCTATGGAAAGCTGACATTT	2	TRBV20-1	TRBD1	TRBJ1-2	TRBC1	CSARDGGYGYTF	TGCAGTGCTAGAGATGGGGGGTATGGCTACACCTTC	7	1	unclear
CGGACACGTACATCCA-1	CD4+ Naive T	control	TRAV9-2	None	TRAJ7	TRAC	CALPYGNNRLAF	TGTGCTCTGCCCTATGGGAACAACAGACTCGCTTTT	2	NA	NA	NA	NA	NA	NA	NA	1	#3
CGGACACGTATAAACG-1	CD4+ central memory like T	control	TRAV3	None	TRAJ21	TRAC	CAVSLYNFNKFYF	TGTGCTGTCTCTTTATACAACTTCAACAAATTTTACTTT	7	TRBV30	None	TRBJ2-2	TRBC2	CAWSVGRGSGTGELFF	TGTGCCTGGAGTGTAGGGCGAGGCTCGGGCACCGGGGAGCTGTTTTTT	25	1	unclear
CGGACACTCAAACCGT-1	CD4+ Naive T	control	TRAV14DV4	None	TRAJ23	TRAC	CAMFRGYNQGGKLIF	TGTGCAATGTTCCGGGGTTATAACCAGGGAGGAAAGCTTATCTTC	3	TRBV2	TRBD2	TRBJ2-7	TRBC2	CASNPGAGGASYEQYF	TGTGCCAGCAACCCGGGGGCGGGAGGTGCCTCCTACGAGCAGTACTTC	18	1	unclear
CGGACACTCGGAAATA-1	CD4+ Naive T	control	TRAV26-1	None	TRAJ40	TRAC	CIAVSGTYKYIF	TGCATCGCCGTCTCAGGAACCTACAAATACATCTTT	5	TRBV18	TRBD1	TRBJ2-7	TRBC1	CASSFRAASYEQYF	TGTGCCAGCTCATTCAGGGCGGCGAGCTACGAGCAGTACTTC	22	1	#3
CGGACACTCTTCATGT-1	CD4+ central memory like T	control	TRAV38-2DV8	None	TRAJ29	TRAC	CAYRAGNTPLVF	TGTGCTTATAGGGCTGGAAACACACCTCTTGTCTTT	6	TRBV6-6	None	TRBJ2-1	TRBC2	CASLAPAVYEQFF	TGTGCCAGCCTTGCTCCGGCGGTCTATGAGCAGTTCTTC	16	1	#1
CGGACGTAGATGAGAG-1	CD4+ central memory like T	control	TRAV9-2	None	TRAJ5	TRAC	CALSDLTGRRALTF	TGTGCTCTGAGTGATCTCACGGGCAGGAGAGCACTTACTTTT	6	TRBV25-1	TRBD1	TRBJ1-1	TRBC1	CASSESNRGTEAFF	TGTGCCAGCAGTGAATCGAACCGGGGCACTGAAGCTTTCTTT	39	1	#3
CGGACGTAGATGCCAG-1	CD4+ central memory like T	control	NA	NA	NA	NA	NA	NA	NA	TRBV19	TRBD1	TRBJ1-5	TRBC1	CASSIVLTGNQPQHF	TGTGCCAGTAGTATAGTTCTCACGGGCAATCAGCCCCAGCATTTT	10	1	unclear
CGGACGTAGTCCCACG-1	CD4+ central memory like T	control	TRAV35	None	TRAJ40	TRAC	CGTSGTYKYIF	TGTGGGACCTCAGGAACCTACAAATACATCTTT	3	TRBV20-1	TRBD2	TRBJ2-5	TRBC1	CSSTGGGETQYF	TGCAGTTCGACGGGCGGAGGGGAGACCCAGTACTTC	19	1	#3
CGGACGTCACTGCCAG-1	CD4+ central memory like T	control	TRAV1-2	None	TRAJ34	TRAC	CAAPGNTDKLIF	TGCGCTGCCCCGGGTAACACCGACAAGCTCATCTTT	1	TRBV11-2	TRBD1	TRBJ2-3	TRBC2	CASSLEGGAGDTQYF	TGTGCCAGCAGCTTAGAGGGGGGGGCGGGAGATACGCAGTATTTT	4	1	#3
CGGACGTGTAGAAGGA-1	CD4+ Naive T	control	TRAV12-2	None	TRAJ37	TRAC	CAVIGSSNTGKLIF	TGTGCCGTGATAGGCTCTAGCAACACAGGCAAACTAATCTTT	1	TRBV5-1	TRBD2	TRBJ2-3	TRBC2	CASTQSSGLGDTQYF	TGCGCCAGCACCCAATCTAGCGGCTTGGGTGATACGCAGTATTTT	7	1	unclear
CGGACGTGTTATCACG-1	CD4+ Naive T	control	TRAV19	None	TRAJ23	TRAC	CALSEGGKLIF	TGTGCTCTGAGTGAGGGAGGAAAGCTTATCTTC	3	TRBV7-6	TRBD2	TRBJ2-5	TRBC2	CASLETSGRQETQYF	TGTGCCAGCCTCGAGACTAGCGGGAGACAAGAGACCCAGTACTTC	17	1	#3
CGGACGTTCAAACCAC-1	CD4+ Naive T	control	TRAV17	None	TRAJ29	TRAC	CAPRSGNTPLVF	TGTGCTCCCCGTTCAGGAAACACACCTCTTGTCTTT	1	TRBV25-1	TRBD1	TRBJ1-6	TRBC1	CASSGGAGLNSPLHF	TGTGCCAGCAGTGGTGGGGCAGGTCTTAATTCACCCCTCCACTTT	16	1	#1
CGGACGTTCCTGCCAT-1	CD4+ central memory like T	control	TRAV6	None	TRAJ35	TRAC	CAPAI	TGTGCTCCCGCGATA	3	TRBV20-1	TRBD1	TRBJ1-5	TRBC1	CSASSRDRGDQPQHF	TGCAGTGCTAGTAGCCGGGACAGGGGTGATCAGCCCCAGCATTTT	8	1	#3
CGGACTGCAAGTCATC-1	CD4+ Naive T	control	TRAV26-2	None	TRAJ53	TRAC	CILRGSGGSNYKLTF	TGCATCCTGAGAGGTAGTGGAGGTAGCAACTATAAACTGACATTT	4	TRBV7-2	TRBD1	TRBJ2-1	TRBC2	CASSPSGTNYNEQFF	TGTGCCAGCAGCCCTTCCGGGACAAATTACAATGAGCAGTTCTTC	25	1	#1
CGGACTGCATGGAATA-1	CD4+ central memory like T	control	TRAV13-2	None	TRAJ52	TRAC	CAEMLNNAGGTSYGKLTF	TGTGCAGAGATGCTTAATAATGCTGGTGGTACTAGCTATGGAAAGCTGACATTT	1	TRBV28	None	TRBJ2-1	TRBC1	CASPEAFGYNEQFF	TGTGCCAGCCCCGAGGCGTTTGGTTACAATGAGCAGTTCTTC	5	1	unclear
CGGACTGTCAGTTCGA-1	CD4+ Naive T	control	NA	NA	NA	NA	NA	NA	NA	TRBV2	TRBD1	TRBJ1-5	TRBC1	CASSEDRGFQPQHF	TGTGCCAGCAGTGAAGACAGGGGGTTTCAGCCCCAGCATTTT	8	1	#1
CGGACTGTCTCTAAGG-1	CD4+ central memory like T	control	TRAV29DV5	None	TRAJ49	TRAC	CAASSNTGNQFYF	TGTGCAGCAAGCTCAAACACCGGTAACCAGTTCTATTTT	7	TRBV12-3	None	TRBJ2-1	TRBC2	CASSDIRQEQFF	TGTGCCAGCAGCGATATCCGACAGGAGCAGTTCTTC	2	1	#3
CGGAGCTCATGGATGG-1	CD4+ Naive T	control	TRAV8-4	None	TRAJ11	TRAC	CAVSPGAGYSTLTF	TGTGCTGTGAGTCCCGGAGCAGGATACAGCACCCTCACCTTT	8	TRBV6-1	None	TRBJ1-1	TRBC1	CASIRFDTEAFF	TGTGCCAGCATAAGGTTTGACACTGAAGCTTTCTTT	15	1	#3
CGGAGCTTCGCCCTTA-1	CD4+ Naive T	control	TRAV38-2DV8	None	TRAJ28	TRAC	CAYRSAGAGSYQLTF	TGTGCTTATAGGAGCGCCGGGGCTGGGAGTTACCAACTCACTTTC	5	TRBV5-1	None	TRBJ2-7	TRBC2	CASSLASKGYEQYF	TGCGCCAGCAGCTTGGCCTCTAAAGGCTACGAGCAGTACTTC	14	1	#3
CGGAGTCAGTATCTCG-1	CD4+ Naive T	control	TRAV25	None	TRAJ28	TRAC	CAGRGSGAGSYQLTF	TGTGCAGGGCGCGGTTCTGGGGCTGGGAGTTACCAACTCACTTTC	3	TRBV18	TRBD1	TRBJ1-1	TRBC1	CASSPNQGYTEAFF	TGTGCCAGCTCACCAAATCAGGGATACACTGAAGCTTTCTTT	7	1	unclear
CGGAGTCGTACTTCTT-1	CD4+ central memory like T	control	TRAV6	None	TRAJ17	TRAC	CALEAAGNKLTF	TGTGCTCTCGAAGCTGCAGGCAACAAGCTAACTTTT	3	TRBV20-1	TRBD1	TRBJ1-2	TRBC1	CSARGTGPNYGYTF	TGCAGTGCTAGAGGCACGGGGCCTAACTATGGCTACACCTTC	17	1	unclear
CGGAGTCGTCAGAATA-1	CD4+ Naive T	control	TRAV29DV5	None	TRAJ37	TRAC	CAATSGNTGKLIF	TGTGCAGCAACCTCTGGCAACACAGGCAAACTAATCTTT	5	TRBV6-6	None	TRBJ2-7	TRBC2	CASSGPYEQYF	TGTGCCAGCAGTGGACCCTACGAGCAGTACTTC	17	1	#3
CGGAGTCGTGGAAAGA-1	CD4+ central memory like T	control	NA	NA	NA	NA	NA	NA	NA	TRBV20-1	TRBD1	TRBJ1-6	TRBC1	CSASRVFGTGESPLHF	TGCAGTGCTAGTCGCGTCTTCGGGACAGGGGAATCACCCCTCCACTTT	6	1	unclear
CGGGTCAAGCGCCTTG-1	CD4+ Naive T	control	TRAV4	None	TRAJ17	TRAC	CLVGDVGAAGNKLTF	TGCCTCGTGGGTGACGTGGGAGCTGCAGGCAACAAGCTAACTTTT	1	TRBV14	TRBD1	TRBJ1-3	TRBC1	CASSQGQGYGNTIYF	TGTGCCAGCAGCCAAGGACAGGGTTATGGAAACACCATATATTTT	11	1	unclear
CGGGTCAAGGCTAGAC-1	CD4+ central memory like T	control	TRAV17	None	TRAJ23	TRAC	CATDANNQGGKLIF	TGTGCTACGGACGCCAATAACCAGGGAGGAAAGCTTATCTTC	6	NA	NA	NA	NA	NA	NA	NA	1	#3
CGGGTCACACGCATCG-1	CD4+ central memory like T	control	TRAV13-2	None	TRAJ53	TRAC	CAENLNSGGSNYKLTF	TGTGCAGAGAACCTGAATAGTGGAGGTAGCAACTATAAACTGACATTT	6	TRBV12-5	TRBD1	TRBJ1-1	TRBC1	CASGLVLGGEAFF	TGTGCTAGTGGTTTGGTACTCGGGGGGGAAGCTTTCTTT	5	1	#3
CGGGTCACATGGTCTA-1	CD4+ Naive T	control	TRAV12-2	None	TRAJ26	TRAC	CAVTLSNYGQNFVF	TGTGCCGTGACGTTAAGTAACTATGGTCAGAATTTTGTCTTT	2	TRBV9	None	TRBJ2-1	TRBC2	CASSVRVNNEQFF	TGTGCCAGCAGCGTAAGGGTTAACAATGAGCAGTTCTTC	7	1	#3
CGGGTCATCGCATGGC-1	CD4+ central memory like T	control	TRAV13-1	None	TRAJ49	TRAC	CAASVYAGNQFYF	TGTGCAGCAAGTGTGTATGCCGGTAACCAGTTCTATTTT	2	TRBV27	TRBD2	TRBJ2-3	TRBC2	CASSLSGRVTDTQYF	TGTGCCAGCAGTTTGAGCGGGAGGGTCACAGATACGCAGTATTTT	5	1	#1
CGGTTAATCCGCGGTA-1	CD4+ Naive T	control	TRAV13-2	None	TRAJ12	TRAC	CAEKAGSYKLIF	TGTGCAGAGAAGGCGGGCAGCTATAAATTGATCTTC	4	TRBV12-4	TRBD2	TRBJ1-4	TRBC1	CASSPGGRGEKLFF	TGTGCCAGCAGTCCCGGGGGACGTGGAGAAAAACTGTTTTTT	23	1	#3
CGTAGCGCACCCATGG-1	CD4+ central memory like T	control	NA	NA	NA	NA	NA	NA	NA	TRBV14	TRBD1	TRBJ1-6	TRBC1	CASSQAQGFGSPLHF	TGTGCCAGCAGCCAGGCACAAGGGTTCGGTTCACCCCTCCACTTT	4	1	#3
CGTAGCGGTGAAGGCT-1	CD4+ Naive T	control	NA	NA	NA	NA	NA	NA	NA	TRBV6-5	TRBD2	TRBJ2-1	TRBC2	CASSASLAVYNEQFF	TGTGCCAGCAGCGCTAGCCTAGCGGTTTACAATGAGCAGTTCTTC	7	1	unclear
CGTAGCGTCACTTATC-1	CD4+ Naive T	control	TRAV23DV6	None	TRAJ40	TRAC	CAAGDRSGTYKYIF	TGTGCAGCAGGGGATCGATCAGGAACCTACAAATACATCTTT	5	TRBV20-1	TRBD1	TRBJ1-2	TRBC1	CSARTGPNYGYTF	TGCAGTGCTAGGACAGGGCCCAACTATGGCTACACCTTC	11	1	#3
CGTAGCGTCCGTCAAA-1	CD4+ central memory like T	control	TRAV13-1	None	TRAJ24	TRAC	CAATTDSWGKFQF	TGTGCAGCAACAACTGACAGCTGGGGGAAATTCCAGTTT	1	TRBV20-1	TRBD1	TRBJ2-2	TRBC2	CSATGGRSGELFF	TGCAGTGCTACAGGGGGCCGGAGCGGGGAGCTGTTTTTT	8	1	#1
CGTAGCGTCTGCAAGT-1	CD4+ Naive T	control	TRAV38-1	None	TRAJ44	TRAC	CAYGVDTGTASKLTF	TGTGCTTATGGGGTGGATACCGGCACTGCCAGTAAACTCACCTTT	6	TRBV19	TRBD2	TRBJ2-1	TRBC2	CAAGVTAASYNEQFF	TGTGCAGCGGGAGTCACCGCCGCATCCTACAATGAGCAGTTCTTC	21	1	#1
CGTAGGCAGCTGTTCA-1	CD4+ Naive T	control	TRAV38-1	None	TRAJ24	TRAC	CAFMKRSTTDSWGKLQF	TGTGCTTTCATGAAGCGGTCGACAACTGACAGCTGGGGGAAATTGCAGTTT	2	TRBV7-9	None	TRBJ2-7	TRBC2	CASSPRALSSYEQYF	TGTGCCAGCAGCCCCCGAGCGTTGAGCTCCTACGAGCAGTACTTC	27	1	#3
CGTAGGCAGTAACCCT-1	CD4+ Naive T	control	TRAV12-3	None	TRAJ48	TRAC	CAVNIGNEKLTF	TGTGCGGTGAACATTGGAAATGAGAAATTAACCTTT	2	TRBV30	None	TRBJ2-7	TRBC2	CAWRWGNEQYF	TGTGCCTGGAGATGGGGAAACGAGCAGTACTTC	14	1	unclear
CGTAGGCCATAACCTG-1	CD4+ central memory like T	control	TRAV12-1	None	TRAJ23	TRAC	CVVVYNQGGKLIF	TGTGTGGTCGTTTATAACCAGGGAGGAAAGCTTATCTTC	3	TRBV3-1	TRBD1	TRBJ1-2	TRBC1	CASSPVEGARNYGYTF	TGTGCCAGCAGCCCCGTGGAGGGGGCGCGTAACTATGGCTACACCTTC	8	1	unclear
CGTAGGCGTACAGTGG-1	CD4+ Naive T	control	TRAV25	None	TRAJ52	TRAC	CAGITGGTSYGKLTF	TGTGCAGGGATCACTGGTGGTACTAGCTATGGAAAGCTGACATTT	5	TRBV3-1	TRBD1	TRBJ1-1	TRBC1	CASSQVRGYTEAFF	TGTGCCAGCAGCCAAGTCCGGGGGTACACTGAAGCTTTCTTT	15	1	#3
CGTAGGCGTCATGCAT-1	CD4+ Naive T	control	NA	NA	NA	NA	NA	NA	NA	TRBV10-3	TRBD2	TRBJ2-1	TRBC2	CATRGTSGYNEQFF	TGTGCCACGCGGGGGACTAGCGGATACAATGAGCAGTTCTTC	32	1	#3
CGTCACTCATTACCTT-1	CD4+ Naive T	control	NA	NA	NA	NA	NA	NA	NA	TRBV28	None	TRBJ2-1	TRBC2	CASSLSGETQFF	TGTGCCAGCAGTTTATCGGGCGAAACTCAGTTCTTC	5	1	unclear
CGTCACTTCGACGGAA-1	CD4+ Naive T	control	TRAV1-2	None	TRAJ37	TRAC	CAVEGSGNTGKLIF	TGTGCTGTGGAAGGCTCTGGCAACACAGGCAAACTAATCTTT	4	TRBV6-4	TRBD2	TRBJ2-1	TRBC2	CTSVPAPHTSGRAIEQFF	TGTACTTCTGTGCCAGCACCCCATACTAGCGGGAGGGCCATTGAGCAGTTCTTC	1	1	#1
CGTCACTTCTGAGGGA-1	CD4+ central memory like T	control	TRAV39	None	TRAJ31	TRAC	CAVTRRNNNARLMF	TGTGCCGTGACGCGCCGGAATAACAATGCCAGACTCATGTTT	2	TRBV7-3	TRBD2	TRBJ2-7	TRBC2	CASSPRSGSSYEQYF	TGTGCCAGCAGCCCGCGGAGCGGGAGCTCCTACGAGCAGTACTTC	29	1	unclear
CGTCAGGCATCCGTGG-1	CD4+ Naive T	control	TRAV25	None	TRAJ9	TRAC	CAGPRTGGFKTIF	TGTGCAGGGCCCCGGACTGGAGGCTTCAAAACTATCTTT	6	TRBV12-4	TRBD2	TRBJ2-2	TRBC2	CASSHDWGGLSAGELFF	TGTGCCAGCAGTCACGACTGGGGAGGGCTCAGCGCCGGGGAGCTGTTTTTT	25	1	#3
CGTCCATAGCCGTCGT-1	CD4+ central memory like T	control	NA	NA	NA	NA	NA	NA	NA	TRBV4-1	TRBD2	TRBJ1-2	TRBC1	CASSQDKWDIPGYTF	TGCGCCAGCAGCCAAGATAAGTGGGATATTCCTGGCTACACCTTC	5	1	#3
CGTCCATAGCGGCTTC-1	CD4+ Naive T	control	NA	NA	NA	NA	NA	NA	NA	TRBV20-1	TRBD2	TRBJ1-1	TRBC1	CSARVSGGYAEAFF	TGCAGTGCTAGAGTTTCGGGGGGGTACGCTGAAGCTTTCTTT	14	1	unclear
CGTCCATAGCTTTGGT-1	CD4+ Naive T	control	TRAV38-1	None	TRAJ49	TRAC	CAFMNRMGGNQFYF	TGTGCTTTCATGAATAGGATGGGGGGTAACCAGTTCTATTTT	2	TRBV20-1	TRBD2	TRBJ2-3	TRBC2	CSARLGLAGGKRATDTQYF	TGCAGTGCTAGATTGGGACTAGCGGGAGGGAAGAGGGCCACAGATACGCAGTATTTT	17	1	#3
CGTCCATCACAACTGT-1	CD4+ Naive T	control	TRAV29DV5	None	TRAJ20	TRAC	CAARGGNDYKLSF	TGTGCAGCAAGGGGGGGGAACGACTACAAGCTCAGCTTT	3	TRBV6-5	TRBD2	TRBJ1-1	TRBC1	CASRRGLSGEAFF	TGTGCCAGCAGAAGGGGTCTATCAGGAGAAGCTTTCTTT	7	1	#3
CGTCCATTCTTGTTTG-1	CD4+ Naive T	control	NA	NA	NA	NA	NA	NA	NA	TRBV20-1	TRBD1	TRBJ2-5	TRBC1	CSASGWTGEFQETQYF	TGCAGTGCTAGTGGCTGGACAGGGGAATTCCAAGAGACCCAGTACTTC	11	1	#3
CGTCTACAGAGACGAA-1	CD4+ Naive T	control	TRAV1-1	None	TRAJ31	TRAC	CAVRNNNARLMF	TGCGCTGTGAGGAATAACAATGCCAGACTCATGTTT	6	TRBV6-1	TRBD2	TRBJ1-1	TRBC1	CASSDRGGTEAFF	TGTGCCAGCAGTGATAGGGGAGGCACTGAAGCTTTCTTT	12	1	unclear
CGTCTACAGTGCCAGA-1	CD4+ Naive T	control	TRAV20	None	TRAJ58	TRAC	CAVHLKGASGSRLTF	TGTGCTGTGCACCTTAAAGGGGCCAGTGGCTCTAGGTTGACCTTT	6	TRBV5-1	TRBD2	TRBJ2-1	TRBC2	CASSKGLAGSYNEQFF	TGCGCCAGCAGCAAGGGACTAGCGGGCTCCTACAATGAGCAGTTCTTC	41	1	#3
CGTCTACGTTTCCACC-1	CD4+ central memory like T	control	NA	NA	NA	NA	NA	NA	NA	TRBV27	TRBD2	TRBJ2-6	TRBC2	CASYAGFGANVLTF	TGTGCCAGTTACGCGGGATTTGGGGCCAACGTCCTGACTTTC	6	1	#3
CGTGAGCAGGTACTCT-1	CD4+ Naive T	control	TRAV1-2	None	TRAJ7	TRAC	CAVRDKGNNRLAF	TGTGCTGTGAGAGATAAAGGGAACAACAGACTCGCTTTT	10	TRBV6-1	TRBD2	TRBJ1-1	TRBC1	CASSEVVNTEAFF	TGTGCCAGCAGTGAGGTGGTGAACACTGAAGCTTTCTTT	16	1	#3
CGTGAGCCAAGCGCTC-1	CD4+ Naive T	control	TRAV8-1	None	TRAJ22	TRAC	CAVTPRGSARQLTF	TGTGCCGTGACTCCCCGTGGTTCTGCAAGGCAACTGACCTTT	11	TRBV4-1	None	TRBJ2-3	TRBC2	CASSLTNTDTQYF	TGCGCCAGCAGCCTGACGAACACAGATACGCAGTATTTT	37	1	#3
CGTGAGCCACACAGAG-1	CD4+ central memory like T	control	NA	NA	NA	NA	NA	NA	NA	TRBV28	TRBD1	TRBJ1-5	TRBC1	CASKKGAGTGGFYSNQPQHF	TGTGCCAGCAAAAAGGGGGCCGGGACAGGGGGCTTCTATAGCAATCAGCCCCAGCATTTT	1	1	#3
CGTGAGCCATCGGACC-1	CD4+ Naive T	control	TRAV27	None	TRAJ34	TRAC	CAGGGDKLIF	TGTGCAGGAGGAGGCGACAAGCTCATCTTT	5	TRBV7-3	TRBD2	TRBJ2-7	TRBC2	CASSLTGSGRFYEQYF	TGTGCCAGCAGCTTAACGGGTTCGGGACGCTTCTACGAGCAGTACTTC	25	1	#1
CGTGAGCGTGCATCTA-1	CD4+ central memory like T	control	NA	NA	NA	NA	NA	NA	NA	TRBV5-5	TRBD2	TRBJ2-3	TRBC2	CASSGGPLTDTQYF	TGTGCCAGCAGCGGAGGTCCCCTCACAGATACGCAGTATTTT	5	1	unclear
CGTGAGCTCCTTGCCA-1	CD4+ central memory like T	control	TRAV13-2	None	TRAJ29	TRAC	CAERISGNTPLVF	TGTGCAGAGAGGATTTCAGGAAACACACCTCTTGTCTTT	2	TRBV11-2	TRBD2	TRBJ2-7	TRBC2	CASSFGGALYEQYF	TGTGCCAGCAGCTTCGGCGGGGCACTGTACGAGCAGTACTTC	14	1	#3
CGTGTAAAGCATGGCA-1	CD4+ Naive T	control	NA	NA	NA	NA	NA	NA	NA	TRBV27	TRBD1	TRBJ2-2	TRBC2	CASRPNRGTGELFF	TGTGCCAGCAGACCCAACAGGGGGACCGGGGAGCTGTTTTTT	13	1	unclear
CGTGTAAGTAGCGTCC-1	CD4+ central memory like T	control	TRAV13-1	None	TRAJ40	TRAC	CAAKGGTYKYIF	TGTGCAGCAAAGGGGGGAACCTACAAATACATCTTT	2	TRBV6-3	TRBD1	TRBJ2-7	TRBC2	CASSPGGGHEQYF	TGTGCCAGCAGTCCCGGGGGGGGCCACGAGCAGTACTTC	3	1	unclear
CGTGTAAGTTGTTTGG-1	CD4+ Naive T	control	TRAV13-2	None	TRAJ9	TRAC	CAQTDTGGFKTIF	TGTGCGCAGACGGATACTGGAGGCTTCAAAACTATCTTT	3	TRBV7-9	TRBD2	TRBJ2-3	TRBC2	CASSVPLAGYTDTQYF	TGTGCCAGCAGCGTTCCACTAGCGGGTTACACAGATACGCAGTATTTT	12	1	unclear
CGTGTAATCAGGCCCA-1	CD4+ central memory like T	control	NA	NA	NA	NA	NA	NA	NA	TRBV5-8	None	TRBJ2-2	TRBC2	CASSLSVRRTGELFF	TGTGCCAGCAGCTTGTCAGTTAGGAGAACCGGGGAGCTGTTTTTT	9	1	#3
CGTGTCTAGCTTATCG-1	CD4+ central memory like T	control	TRAV30	None	TRAJ28	TRAC	CGTASSGAGSYQLTF	TGCGGCACAGCCTCTTCTGGGGCTGGGAGTTACCAACTCACTTTC	5	TRBV6-1	None	TRBJ1-2	TRBC1	CASSPTEGYGYTF	TGTGCCAGCAGCCCTACTGAAGGCTATGGCTACACCTTC	6	1	unclear
CGTGTCTCAGGGTACA-1	CD4+ central memory like T	control	TRAV38-1	None	TRAJ26	TRAC	CAFMGDNYGQNFVF	TGTGCTTTCATGGGGGATAACTATGGTCAGAATTTTGTCTTT	3	TRBV2	None	TRBJ2-3	TRBC2	CASRITASSTDTQYF	TGTGCCAGCAGGATCACCGCCTCCAGCACAGATACGCAGTATTTT	20	1	unclear
CGTGTCTGTGCCTGCA-1	CD4+ Naive T	control	NA	NA	NA	NA	NA	NA	NA	TRBV27	TRBD2	TRBJ2-7	TRBC2	CASSSLGLAGRAFFYEQYF	TGTGCCAGCAGTTCTTTGGGACTAGCGGGGAGGGCCTTTTTTTACGAGCAGTACTTC	5	1	#3
CGTTAGAAGCTACCTA-1	CD4+ central memory like T	control	TRAV4	None	TRAJ20	TRAC	CLVASDYKLSF	TGCCTCGTGGCCAGCGACTACAAGCTCAGCTTT	4	TRBV19	None	TRBJ1-3	TRBC1	CASSALGPGNTIYF	TGTGCCAGTAGTGCCCTCGGCCCTGGAAACACCATATATTTT	7	1	#1
CGTTAGATCGCCTGAG-1	Treg	control	NA	NA	NA	NA	NA	NA	NA	TRBV24-1	TRBD1	TRBJ2-1	TRBC2	CATSDMTGAAYNEQFF	TGTGCCACCAGTGATATGACAGGGGCCGCCTACAATGAGCAGTTCTTC	23	1	unclear
CGTTAGATCTGCCCTA-1	CD4+ central memory like T	control	TRAV8-1	None	TRAJ13	TRAC	CAAVSGGYQKVTF	TGTGCCGCCGTTTCTGGGGGTTACCAGAAAGTTACCTTT	3	TRBV2	TRBD1	TRBJ2-2	TRBC2	CASRPGQGHSGELFF	TGTGCCAGCAGACCGGGACAGGGTCACTCCGGGGAGCTGTTTTTT	10	1	#3
CGTTCTGAGGATCGCA-1	CD4+ Naive T	control	TRAV27	None	TRAJ13	TRAC	CAGASSGGYQKVTF	TGTGCAGGAGCGAGTTCTGGGGGTTACCAGAAAGTTACCTTT	15	TRBV28	TRBD2	TRBJ2-3	TRBC1	CASSLIKRVGTDTQYF	TGTGCCAGCAGTTTAATTAAGCGGGTAGGCACAGATACGCAGTATTTT	11	1	#3
CGTTCTGCAGTTAACC-1	CD4+ Naive T	control	TRAV29DV5	None	TRAJ37	TRAC	CAAKYRGNTGKLIF	TGTGCAGCAAAGTATCGTGGCAACACAGGCAAACTAATCTTT	3	TRBV7-8	TRBD1	TRBJ2-7	TRBC2	CASSSDRGGYEQYF	TGTGCCAGCAGCTCCGACAGGGGCGGTTACGAGCAGTACTTC	11	1	#3
CGTTCTGTCACCAGGC-1	CD4+ Naive T	control	TRAV16	None	TRAJ22	TRAC	CALAPSGSARQLTF	TGTGCTCTGGCTCCTTCTGGTTCTGCAAGGCAACTGACCTTT	12	TRBV6-6	TRBD2	TRBJ1-1	TRBC1	CASGEGFTEAFF	TGTGCCTCCGGGGAAGGTTTCACTGAAGCTTTCTTT	10	1	#3
CGTTCTGTCGGTTCGG-1	CD4+ central memory like T	control	TRAV26-1	None	TRAJ40	TRAC	CIVRGSTSGTYKYIF	TGCATCGTCAGAGGATCCACCTCAGGAACCTACAAATACATCTTT	3	TRBV6-1	TRBD1	TRBJ1-1	TRBC1	CASTLGHPTEAFF	TGTGCCAGCACCCTGGGACACCCCACTGAAGCTTTCTTT	5	1	#3
CGTTGGGGTATAATGG-1	CD4+ Naive T	control	TRAV38-1	None	TRAJ40	TRAC	CAFMKHTSGTYKYIF	TGTGCTTTCATGAAGCATACCTCAGGAACCTACAAATACATCTTT	2	TRBV7-2	TRBD1	TRBJ1-2	TRBC1	CASSYRQGARVGYTF	TGTGCCAGCAGCTATCGACAGGGGGCACGAGTTGGCTACACCTTC	12	1	unclear
CGTTGGGTCCTCATTA-1	CD4+ Naive T	control	TRAV8-1	None	TRAJ24	TRAC	CAADSWGKLQF	TGTGCCGCTGACAGCTGGGGGAAATTGCAGTTT	3	TRBV6-5	None	TRBJ2-7	TRBC2	CASSPASYEQYF	TGTGCCAGCAGCCCTGCATCCTACGAGCAGTACTTC	9	1	unclear
CTAACTTAGTACGCGA-1	CD4+ central memory like T	control	NA	NA	NA	NA	NA	NA	NA	TRBV20-1	None	TRBJ2-3	TRBC2	CSASGVLTDTQYF	TGCAGTGCTAGTGGGGTCCTCACAGATACGCAGTATTTT	26	1	#2
CTAACTTGTCAGCTAT-1	CD4+ central memory like T	control	NA	NA	NA	NA	NA	NA	NA	TRBV20-1	TRBD1	TRBJ1-5	TRBC1	CSARDQRTGAGQPQHF	TGCAGTGCTAGAGACCAACGGACAGGGGCGGGTCAACCCCAGCATTTT	7	1	#3
CTAACTTTCAGGTAAA-1	CD4+ Naive T	control	TRAV1-1	None	TRAJ47	TRAC	CAVRDIDEYGNKLVF	TGCGCTGTGAGAGATATCGACGAATATGGAAACAAACTGGTCTTT	5	TRBV27	None	TRBJ1-6	TRBC1	CASSLFFVGSNNSPLHF	TGTGCCAGCAGTTTATTTTTTGTTGGCAGCAATAATTCACCCCTCCACTTT	9	1	unclear
CTAAGACCAATGAAAC-1	Treg	control	TRAV41	None	TRAJ45	TRAC	CAGPTGGGADGLTF	TGTGCTGGCCCGACAGGAGGAGGTGCTGACGGACTCACCTTT	3	TRBV20-1	TRBD1	TRBJ2-1	TRBC2	CSAARDSNEQFF	TGCAGTGCGGCCAGGGACAGCAATGAGCAGTTCTTC	9	1	unclear
CTAAGACGTCAAAGAT-1	CD4+ central memory like T	control	TRAV24	None	TRAJ42	TRAC	CAFRTYGGSQGNLIF	TGTGCCTTTAGAACGTATGGAGGAAGCCAAGGAAATCTCATCTTT	3	NA	NA	NA	NA	NA	NA	NA	1	#3
CTAAGACGTTAAGTAG-1	CD4+ central memory like T	control	TRAV17	None	TRAJ58	TRAC	CATDGAETSGSRLTF	TGTGCTACGGACGGTGCAGAAACCAGTGGCTCTAGGTTGACCTTT	4	TRBV10-2	None	TRBJ2-1	TRBC1	CASSAPPREQFF	TGCGCCAGCAGTGCCCCTCCTAGAGAGCAGTTCTTC	13	1	unclear
CTAATGGAGCATGGCA-1	CD4+ central memory like T	control	NA	NA	NA	NA	NA	NA	NA	TRBV25-1	TRBD2	TRBJ2-2	TRBC2	CASSESPGTSGNTGELFF	TGTGCCAGCAGTGAAAGCCCGGGAACTAGCGGGAACACCGGGGAGCTGTTTTTT	19	1	unclear
CTAATGGAGCGTGAAC-1	CD4+ Naive T	control	TRAV13-2	None	TRAJ24	TRAC	CAGQSWLPDSWGKLQF	TGTGCAGGGCAAAGTTGGTTACCTGACAGCTGGGGGAAATTGCAGTTT	3	TRBV14	TRBD1	TRBJ1-1	TRBC1	CASSGTGPSEAFF	TGTGCCAGCAGCGGAACAGGGCCCTCTGAAGCTTTCTTT	18	1	#3
CTAATGGGTCTGGAGA-1	CD4+ Naive T	control	NA	NA	NA	NA	NA	NA	NA	TRBV7-8	TRBD1	TRBJ2-7	TRBC2	CASRWGAGASYEQYF	TGTGCCAGCAGGTGGGGGGCTGGGGCTTCCTACGAGCAGTACTTC	7	1	#3
CTAATGGGTTATCGGT-1	CD4+ central memory like T	control	TRAV41	None	TRAJ54	TRAC	CAAPGAQKLVF	TGTGCTGCCCCGGGAGCCCAGAAGCTGGTATTT	4	TRBV30	TRBD1	TRBJ1-5	TRBC1	CAWSDGGGAGQPQHF	TGTGCCTGGAGTGACGGCGGGGGCGCCGGTCAGCCCCAGCATTTT	18	1	#3
CTACACCCAGTAGAGC-1	CD4+ central memory like T	control	TRAV22	None	TRAJ53	TRAC	CAVELGGGSNYKLTF	TGTGCTGTGGAGCTAGGTGGAGGTAGCAACTATAAACTGACATTT	2	TRBV5-1	TRBD1	TRBJ2-7	TRBC2	CASSRGQGVGEQYF	TGCGCCAGCAGCAGGGGACAGGGGGTTGGCGAGCAGTACTTC	9	1	unclear
CTACACCCATGCCTTC-1	CD4+ Naive T	control	TRAV21	None	TRAJ23	TRAC	CAVREGKLIF	TGTGCTGTGAGAGAGGGAAAGCTTATCTTC	17	TRBV19	TRBD2	TRBJ2-7	TRBC2	CASSISGGSFDEQYF	TGTGCCAGTAGTATTTCTGGCGGGAGTTTCGACGAGCAGTACTTC	12	1	#3
CTACACCGTTATGTGC-1	CD4+ Naive T	control	TRAV3	None	TRAJ37	TRAC	CAVSPGNTGKLIF	TGTGCTGTGAGCCCTGGCAACACAGGCAAACTAATCTTT	7	TRBV5-1	TRBD1	TRBJ2-5	TRBC2	CASSLSGREETQYF	TGCGCCAGCAGCTTGTCGGGCAGGGAAGAGACCCAGTACTTC	2	1	#3
CTACACCGTTGAACTC-1	CD4+ Naive T	control	TRAV13-1	None	TRAJ42	TRAC	CAATTYGGSQGNLIF	TGTGCAGCAACCACTTATGGAGGAAGCCAAGGAAATCTCATCTTT	3	TRBV5-1	TRBD1	TRBJ2-3	TRBC2	CASSLGAGRNTDTQYF	TGCGCCAGCAGCTTGGGGGCAGGGAGAAACACAGATACGCAGTATTTT	26	1	#3
CTACACCTCGGATGGA-1	CD4+ central memory like T	control	TRAV36DV7	None	TRAJ42	TRAC	CAAGRYGGSQGNLIF	TGTGCTGCGGGGAGGTATGGAGGAAGCCAAGGAAATCTCATCTTT	9	TRBV10-3	None	TRBJ2-7	TRBC2	CAISDSGVSYEQYF	TGTGCCATCAGTGATTCCGGGGTATCCTACGAGCAGTACTTC	18	1	unclear
CTACATTAGGCCATAG-1	CD4+ central memory like T	control	TRAV21	None	TRAJ53	TRAC	CAVRLDSGGSNYKLTF	TGTGCTGTGAGGCTGGATAGTGGAGGTAGCAACTATAAACTGACATTT	3	NA	NA	NA	NA	NA	NA	NA	1	unclear
CTACATTGTTAAAGAC-1	CD4+ central memory like T	control	NA	NA	NA	NA	NA	NA	NA	TRBV5-1	TRBD2	TRBJ2-5	TRBC2	CASSLVQAGGPGETQYF	TGCGCCAGCAGCTTGGTGCAAGCGGGAGGGCCAGGAGAGACCCAGTACTTC	13	1	#2
CTACATTTCTGTGCAA-1	CD4+ central memory like T	control	NA	NA	NA	NA	NA	NA	NA	TRBV18	TRBD1	TRBJ1-1	TRBC1	CASSPLPGQGDTEAFF	TGTGCCAGCTCACCCCTACCCGGACAGGGTGACACTGAAGCTTTCTTT	29	1	#3
CTACCCAAGATGAGAG-1	CD4+ central memory like T	control	NA	NA	NA	NA	NA	NA	NA	TRBV19	TRBD1	TRBJ2-3	TRBC2	CASTDAGGPGDTQYF	TGTGCCAGTACGGATGCGGGGGGCCCGGGAGATACGCAGTATTTT	12	1	#2
CTACCCACACATGACT-1	CD4+ Naive T	control	TRAV8-3	None	TRAJ38	TRAC	CAVAAPNNRKLIW	TGTGCTGTGGCCGCACCAAACAACCGTAAGCTGATTTGG	4	TRBV29-1	None	TRBJ1-2	TRBC1	CSVEGIADLNYGYTF	TGCAGCGTTGAAGGGATTGCGGACCTTAACTATGGCTACACCTTC	15	1	unclear
CTACCCATCTTGAGAC-1	CD4+ central memory like T	control	TRAV12-2	None	TRAJ47	TRAC	CAVTRGNKLVF	TGTGCCGTGACCAGGGGAAACAAACTGGTCTTT	3	TRBV27	TRBD2	TRBJ2-7	TRBC1	CASSFLPLREGLKEQYF	TGTGCCAGCAGTTTCCTCCCCCTGCGGGAGGGCCTAAAGGAGCAGTACTTC	3	1	unclear
CTACGTCAGAACAACT-1	CD4+ Naive T	control	TRAV9-2	None	TRAJ54	TRAC	CALSDPVQGAQKLVF	TGTGCTCTGAGTGATCCTGTTCAGGGAGCCCAGAAGCTGGTATTT	2	TRBV20-1	TRBD1	TRBJ2-1	TRBC2	CSAPGGYNEQFF	TGCAGTGCTCCGGGGGGCTACAATGAGCAGTTCTTC	8	1	unclear
CTACGTCAGCCCAGCT-1	CD4+ central memory like T	control	TRAV20	None	TRAJ20	TRAC	CVPREDYKLSF	TGTGTTCCCCGAGAGGACTACAAGCTCAGCTTT	4	TRBV20-1	TRBD2	TRBJ2-7	TRBC2	CSATKPLAGSFYEQYF	TGCAGTGCTACGAAGCCCCTAGCGGGGTCCTTCTACGAGCAGTACTTC	8	1	unclear
CTACGTCCAAGTTCTG-1	CD4+ central memory like T	control	TRAV9-2	None	TRAJ12	TRAC	CALRDSSYKLIF	TGTGCTCTGAGGGATAGCAGCTATAAATTGATCTTC	5	TRBV3-1	TRBD2	TRBJ2-3	TRBC1	CASSQGVAGGNTDTQYF	TGTGCCAGCAGCCAAGGGGTAGCGGGGGGAAACACAGATACGCAGTATTTT	12	1	#3
CTACGTCCACTGTGTA-1	CD4+ central memory like T	control	TRAV9-2	None	TRAJ11	TRAC	CALVNSGYSTLTF	TGTGCTCTGGTGAATTCAGGATACAGCACCCTCACCTTT	1	TRBV6-6	None	TRBJ1-1	TRBC1	CASSYSTDEAFF	TGTGCCAGCAGTTACTCGACGGACGAAGCTTTCTTT	18	1	unclear
CTACGTCGTCCGCTGA-1	CD4+ Naive T	control	TRAV21	None	TRAJ37	TRAC	CAVTDTGKLIF	TGTGCTGTGACGGACACAGGCAAACTAATCTTT	4	TRBV7-2	None	TRBJ1-5	TRBC1	CASSLETGRSNQPQHF	TGTGCCAGCAGCTTAGAAACGGGTCGGAGCAATCAGCCCCAGCATTTT	19	1	unclear
CTACGTCGTTATCGGT-1	CD4+ Naive T	control	TRAV25	None	TRAJ57	TRAC	CAGIPLTQGGSEKLVF	TGTGCAGGGATCCCTCTAACTCAGGGCGGATCTGAAAAGCTGGTCTTT	4	TRBV20-1	TRBD2	TRBJ2-7	TRBC2	CSARETAGGGWREQYF	TGCAGTGCTAGAGAAACAGCGGGAGGGGGATGGCGAGAGCAGTACTTC	16	1	#1
CTAGAGTAGGCCCGTT-1	CD4+ Naive T	control	TRAV29DV5	None	TRAJ21	TRAC	CAASPYNFNKFYF	TGTGCAGCAAGTCCTTACAACTTCAACAAATTTTACTTT	8	TRBV3-1	TRBD1	TRBJ1-1	TRBC1	CASSRDSSNTEAFF	TGTGCCAGCAGCCGGGACAGCTCGAACACTGAAGCTTTCTTT	11	1	#3
CTAGAGTGTTAAAGTG-1	CD4+ central memory like T	control	TRAV9-2	None	TRAJ48	TRAC	CALLSNFGNEKLTF	TGTGCTCTCCTATCTAACTTTGGAAATGAGAAATTAACCTTT	3	TRBV28	TRBD1	TRBJ2-7	TRBC2	CASRTGGTELKYEQYF	TGTGCCAGCAGAACCGGTGGGACAGAGCTAAAATACGAGCAGTACTTC	5	1	#1
CTAGAGTTCTCTGCTG-1	CD4+ Naive T	control	TRAV8-3	None	TRAJ34	TRAC	CAVGSNTDKLIF	TGTGCTGTGGGCAGTAACACCGACAAGCTCATCTTT	10	TRBV27	TRBD1	TRBJ1-6	TRBC1	CASSFSAGTGVSPLHF	TGTGCCAGCAGTTTTTCGGCCGGGACAGGAGTTTCACCCCTCCACTTT	16	1	#1
CTAGCCTAGCCACGCT-1	CD4+ Naive T	control	NA	NA	NA	NA	NA	NA	NA	TRBV11-2	None	TRBJ2-1	TRBC2	CASSVRSSYNEQFF	TGTGCCAGCAGCGTTCGGTCCTCCTACAATGAGCAGTTCTTC	9	1	unclear
CTAGCCTAGGAATCGC-1	CD4+ central memory like T	control	TRAV17	None	TRAJ56	TRAC	CATITTGANSKLTF	TGTGCTACGATTACTACTGGAGCCAATAGTAAGCTGACATTT	2	TRBV7-2	None	TRBJ1-1	TRBC1	CASRVSIMNTEAFF	TGTGCCAGCAGGGTCTCTATCATGAACACTGAAGCTTTCTTT	8	1	unclear
CTAGCCTCAACGATCT-1	CD4+ Naive T	control	TRAV12-2	None	TRAJ47	TRAC	CAVREYGNKLVF	TGTGCCGTGAGGGAATATGGAAACAAACTGGTCTTT	4	NA	NA	NA	NA	NA	NA	NA	1	unclear
CTAGCCTCATCTCGCT-1	CD4+ Naive T	control	TRAV25	None	TRAJ47	TRAC	CAGPREYGNKLVF	TGTGCAGGGCCCCGGGAATATGGAAACAAACTGGTCTTT	2	TRBV12-3	TRBD2	TRBJ2-3	TRBC2	CASSSTFGLAASTDTQYF	TGTGCCAGCAGTTCGACCTTCGGACTAGCGGCTAGCACAGATACGCAGTATTTT	11	1	unclear
CTAGCCTGTGATAAAC-1	CD4+ Naive T	control	TRAV12-2	None	TRAJ28	TRAC	CAVPAYSGAGSYQLTF	TGTGCCGTACCCGCATACTCTGGGGCTGGGAGTTACCAACTCACTTTC	5	TRBV9	TRBD2	TRBJ2-7	TRBC2	CASSPRGLAGGQSYEQYF	TGTGCCAGCAGCCCCAGAGGACTAGCGGGGGGGCAATCCTACGAGCAGTACTTC	7	1	#3
CTAGCCTTCCAGTATG-1	CD4+ Naive T	control	TRAV26-1	None	TRAJ43	TRAC	CIVRGLNNDMRF	TGCATCGTCAGAGGGCTTAACAATGACATGCGCTTT	2	TRBV15	TRBD2	TRBJ2-5	TRBC2	CATSATGTSRETQYF	TGTGCCACCAGCGCAACCGGGACTAGCCGAGAGACCCAGTACTTC	9	1	#3
CTAGTGAAGTAGATGT-1	CD4+ central memory like T	control	TRAV29DV5	None	TRAJ40	TRAC	CAARHSGTYKYIF	TGTGCAGCAAGGCACTCAGGAACCTACAAATACATCTTT	3	TRBV29-1	None	TRBJ2-6	TRBC2	CSSISGANVLTF	TGCAGTAGTATCTCTGGGGCCAACGTCCTGACTTTC	10	1	#3
CTAGTGAGTAAGAGGA-1	CD4+ Naive T	control	TRAV26-1	None	TRAJ21	TRAC	CIGRDNFNKFYF	TGCATCGGTAGGGACAACTTCAACAAATTTTACTTT	3	TRBV20-1	TRBD1	TRBJ1-5	TRBC1	CSARASGGGWNQPQHF	TGCAGTGCTAGAGCCTCAGGCGGGGGCTGGAATCAGCCCCAGCATTTT	16	1	unclear
CTAGTGATCGCGTAGC-1	CD4+ Naive T	control	NA	NA	NA	NA	NA	NA	NA	TRBV12-3	TRBD1	TRBJ1-3	TRBC1	CASSPGDSSGNTIYF	TGTGCCAGCAGTCCAGGGGATAGCTCTGGAAACACCATATATTTT	17	1	unclear
CTAGTGATCGGAGGTA-1	CD4+ central memory like T	control	TRAV12-1	None	TRAJ9	TRAC	CAVNTGGFKTIF	TGTGCGGTGAACACTGGAGGCTTCAAAACTATCTTT	2	TRBV20-1	TRBD1	TRBJ2-7	TRBC2	CSVRGQGGGEQYF	TGCAGTGTCCGGGGACAGGGGGGCGGCGAGCAGTACTTC	17	1	#3
CTCACACAGGTGGGTT-1	CD4+ Naive T	control	TRAV14DV4	None	TRAJ40	TRAC	CAMREVSGTYKYTF	TGTGCAATGAGAGAGGTCTCAGGAACCTACAAATACACCTTT	2	TRBV12-4	None	TRBJ2-1	TRBC2	CASNTRGFEQFF	TGTGCCAGCAATACTCGAGGTTTTGAGCAGTTCTTC	21	1	#3
CTCACACTCTAACTTC-1	CD4+ Naive T	control	TRAV2	None	TRAJ34	TRAC	CAVEDLGADKLIF	TGTGCTGTGGAGGATCTGGGAGCCGACAAGCTCATCTTT	1	TRBV24-1	TRBD1	TRBJ2-1	TRBC1	CATSDASGTGVNEQFF	TGTGCCACCAGTGATGCCTCCGGGACAGGGGTTAATGAGCAGTTCTTC	3	1	#1
CTCACACTCTATCCCG-1	CD4+ Naive T	control	TRAV21	None	TRAJ36	TRAC	CVPDQTGANNLFF	TGTGTCCCTGATCAAACTGGGGCAAACAACCTCTTCTTT	5	NA	NA	NA	NA	NA	NA	NA	1	unclear
CTCAGAACAATCGGTT-1	CD4+ Naive T	control	NA	NA	NA	NA	NA	NA	NA	TRBV5-1	TRBD2	TRBJ2-1	TRBC2	CASSLQGLAGDEQFF	TGCGCCAGCAGCTTGCAAGGACTAGCGGGAGATGAGCAGTTCTTC	23	1	#3
CTCAGAAGTACGCTGC-1	CD4+ central memory like T	control	TRAV26-1	None	TRAJ13	TRAC	CIVRVSYQKVTF	TGCATCGTCAGAGTAAGTTACCAGAAAGTTACCTTT	4	TRBV20-1	TRBD2	TRBJ2-3	TRBC2	CSAPAGRVAGGDTQYF	TGCAGTGCCCCGGCCGGACGTGTAGCGGGAGGAGATACGCAGTATTTT	14	1	unclear
CTCATTAAGTCGTTTG-1	CD4+ Naive T	control	TRAV12-1	None	TRAJ9	TRAC	CAVTPNTGGFKTIF	TGTGCGGTGACCCCCAATACTGGAGGCTTCAAAACTATCTTT	2	TRBV7-9	None	TRBJ2-1	TRBC2	CASSLGNEQFF	TGTGCCAGCAGCTTAGGGAATGAGCAGTTCTTC	12	1	unclear
CTCCTAGAGACACGAC-1	CD4+ central memory like T	control	TRAV6	None	TRAJ34	TRAC	CALDPTYNTDKLIF	TGTGCCCTCGATCCGACCTATAACACCGACAAGCTCATCTTT	2	NA	NA	NA	NA	NA	NA	NA	1	unclear
CTCCTAGAGTCAATAG-1	CD4+ central memory like T	control	NA	NA	NA	NA	NA	NA	NA	TRBV28	TRBD2	TRBJ2-3	TRBC2	CASSTPLIMGLSTDTQYF	TGTGCCAGCAGTACACCTCTCATTATGGGCCTTAGCACAGATACGCAGTATTTT	6	1	unclear
CTCGAAACACTTAAGC-1	CD4+ Naive T	control	TRAV12-2	None	TRAJ39	TRAC	CAVNRNNAGNMLTF	TGTGCCGTGAACCGGAATAATGCAGGCAACATGCTCACCTTT	3	TRBV6-3	TRBD1	TRBJ1-1	TRBC1	CAAPLAGQKMNTEAFF	TGTGCAGCTCCTCTGGCGGGACAGAAAATGAACACTGAAGCTTTCTTT	14	1	unclear
CTCGAAACAGGGTTAG-1	CD4+ central memory like T	control	TRAV29DV5	None	TRAJ58	TRAC	CAASEETSGSRLTF	TGTGCAGCAAGCGAAGAAACCAGTGGCTCTAGGTTGACCTTT	2	TRBV14	TRBD2	TRBJ1-4	TRBC1	CASSPQRRGPGDEKLFF	TGTGCCAGCAGCCCCCAGAGGCGAGGGCCCGGGGATGAAAAACTGTTTTTT	5	1	unclear
CTCGAGGCACATTCGA-1	CD4+ Naive T	control	TRAV41	None	TRAJ48	TRAC	CAVVDFGNEKLTF	TGTGCTGTTGTCGACTTTGGAAATGAGAAATTAACCTTT	3	TRBV18	TRBD2	TRBJ2-1	TRBC2	CASSPQRGDYNEQFF	TGTGCCAGCTCACCACAGCGGGGGGATTACAATGAGCAGTTCTTC	11	1	#3
CTCGGAGAGTCAAGGC-1	CD4+ central memory like T	control	TRAV41	None	TRAJ53	TRAC	CAPRGGGSNYKLTF	TGTGCTCCCAGGGGGGGAGGTAGCAACTATAAACTGACATTT	5	TRBV4-2	TRBD1	TRBJ1-5	TRBC1	CASSQEQGYQPQHF	TGTGCCAGCAGCCAAGAACAGGGTTATCAGCCCCAGCATTTT	25	1	#1
CTCGGAGTCCATGAGT-1	CD4+ Naive T	control	TRAV1-2	None	TRAJ34	TRAC	CAVFSYNTDKLIF	TGTGCTGTTTTTTCTTATAACACCGACAAGCTCATCTTT	4	TRBV12-5	TRBD1	TRBJ1-2	TRBC1	CASAGGGSGGYTF	TGTGCTAGTGCTGGGGGGGGCTCGGGGGGCTACACCTTC	4	1	#3
CTCGGGAAGAGTACCG-1	CD4+ central memory like T	control	TRAV10	None	TRAJ6	TRAC	CVVSSGGSYIPTF	TGTGTGGTTTCATCAGGAGGAAGCTACATACCTACATTT	10	TRBV11-3	TRBD1	TRBJ2-1	TRBC2	CASSLEGSGPHNEQFF	TGTGCCAGCAGCTTAGAGGGATCAGGGCCACACAATGAGCAGTTCTTC	11	1	unclear
CTCGGGACATCTGGTA-1	CD4+ Naive T	control	TRAV40	None	TRAJ42	TRAC	CLLGDGGSQGNLIF	TGTCTTCTGGGGGATGGAGGAAGCCAAGGAAATCTCATCTTT	1	TRBV28	TRBD1	TRBJ1-5	TRBC1	CASRKPTGSQHF	TGTGCCAGCAGGAAACCTACAGGGTCCCAGCATTTT	11	1	#3
CTCGGGATCACCCTCA-1	CD4+ Naive T	control	TRAV3	None	TRAJ9	TRAC	CAVRAATGGFKTIF	TGTGCTGTGAGAGCCGCTACTGGAGGCTTCAAAACTATCTTT	16	TRBV7-3	TRBD1	TRBJ2-3	TRBC1	CASSAGQGLGTQYF	TGTGCCAGCAGCGCAGGACAGGGGTTAGGTACGCAGTATTTT	14	1	#3
CTCGGGATCGCAAGCC-1	CD4+ Naive T	control	NA	NA	NA	NA	NA	NA	NA	TRBV20-1	TRBD1	TRBJ2-1	TRBC2	CSADRGNNEQFF	TGCAGTGCCGACAGGGGCAACAATGAGCAGTTCTTC	13	1	#3
CTCGGGATCGGAGGTA-1	CD4+ Naive T	control	TRAV8-6	None	TRAJ4	TRAC	CAVSFGGYNKLIF	TGTGCTGTGAGTTTTGGTGGCTACAATAAGCTGATTTTT	6	TRBV7-2	TRBD1	TRBJ1-4	TRBC1	CASSLTGDNEKLFF	TGTGCCAGCAGCTTGACAGGAGATAATGAAAAACTGTTTTTT	12	1	#2
CTCGTACCATATGGTC-1	CD4+ Naive T	control	TRAV2	None	TRAJ30	TRAC	CAVTPGNRDDKIIF	TGTGCTGTGACCCCGGGGAACAGAGATGACAAGATCATCTTT	3	TRBV7-3	TRBD2	TRBJ1-1	TRBC1	CASSLTGVGTEAFF	TGTGCCAGCAGCTTAACAGGGGTAGGGACTGAAGCTTTCTTT	13	1	unclear
CTCGTACGTGATGCCC-1	CD4+ Naive T	control	TRAV27	None	TRAJ45	TRAC	CAGRDRGGGADGLTF	TGTGCAGGACGCGATAGGGGAGGAGGTGCTGACGGACTCACCTTT	4	TRBV7-2	TRBD2	TRBJ2-7	TRBC2	CASSLGLAHYEQYF	TGTGCCAGCAGCTTGGGACTAGCGCACTACGAGCAGTACTTC	17	1	unclear
CTCGTACTCGTGGGAA-1	CD4+ central memory like T	control	NA	NA	NA	NA	NA	NA	NA	TRBV7-9	TRBD1	TRBJ1-1	TRBC1	CASSLGSNRGPKNTEAFF	TGTGCCAGCAGCTTAGGAAGCAACAGGGGGCCAAAGAACACTGAAGCTTTCTTT	3	1	#1
CTCGTCACACCCATGG-1	CD4+ Naive T	control	TRAV38-2DV8	None	TRAJ34	TRAC	CAYRSPDKLIF	TGTGCTTATAGGAGCCCCGACAAGCTCATCTTT	15	TRBV7-2	TRBD1	TRBJ1-3	TRBC1	CASSLGAGTGNTIYF	TGTGCCAGCAGCTTAGGGGCAGGGACTGGAAACACCATATATTTT	14	1	#1
CTCGTCACACCTTGTC-1	CD4+ central memory like T	control	TRAV39	None	TRAJ23	TRAC	CAVGGKLIF	TGTGCCGTGGGAGGAAAGCTTATCTTC	5	TRBV24-1	TRBD2	TRBJ2-1	TRBC1	CATSDPLAGHYNEQFF	TGTGCCACCAGTGATCCCCTAGCAGGACACTACAATGAGCAGTTCTTC	5	1	#3
CTCGTCAGTGAGGCTA-1	CD4+ central memory like T	control	TRAV21	None	TRAJ56	TRAC	CAVSPFTGANSKLTF	TGTGCTGTGAGCCCTTTCACTGGAGCCAATAGTAAGCTGACATTT	4	TRBV28	None	TRBJ2-3	TRBC2	CASSLSLSPGTQYF	TGTGCCAGCAGTTTATCACTTAGCCCGGGTACGCAGTATTTT	10	1	unclear
CTCGTCATCTGCGTAA-1	CD4+ Naive T	control	TRAV34	None	TRAJ37	TRAC	CGADLSGNTGKLIF	TGTGGAGCAGACCTCTCTGGCAACACAGGCAAACTAATCTTT	1	TRBV20-1	None	TRBJ1-3	TRBC1	CSARGYYDRRSGNTIYF	TGCAGTGCTAGAGGTTATTACGACCGACGCTCTGGAAACACCATATATTTT	20	1	#3
CTCTAATAGCTAGGCA-1	CD4+ Naive T	control	TRAV6	None	TRAJ6	TRAC	CARPRAGGSYIPTF	TGTGCTCGCCCGCGGGCAGGAGGAAGCTACATACCTACATTT	7	TRBV5-1	TRBD2	TRBJ2-5	TRBC2	CASSLASGLAGQETQYF	TGCGCCAGCAGCTTGGCGAGTGGGCTAGCGGGACAAGAGACCCAGTACTTC	6	1	#3
CTCTAATAGTGTTAGA-1	CD4+ Naive T	control	NA	NA	NA	NA	NA	NA	NA	TRBV2	None	TRBJ2-7	TRBC2	CASSEFLYEQYF	TGTGCCAGCAGTGAATTCCTCTACGAGCAGTACTTC	13	1	unclear
CTCTACGGTTATCCGA-1	CD4+ central memory like T	control	TRAV8-6	None	TRAJ37	TRAC	CALFSGNTGKLIF	TGTGCTCTCTTCTCTGGCAACACAGGCAAACTAATCTTT	3	TRBV3-1	TRBD1	TRBJ2-5	TRBC2	CASSTRTGRGETQYF	TGTGCCAGCAGCACTCGGACAGGGAGGGGAGAGACCCAGTACTTC	9	1	unclear
CTCTACGTCGGCCGAT-1	CD4+ Naive T	control	TRAV1-2	None	TRAJ27	TRAC	CAVRDNTNAGKSTF	TGTGCTGTGAGAGATAACACCAATGCAGGCAAATCAACCTTT	6	TRBV12-3	TRBD1	TRBJ1-6	TRBC1	CASTASTVRHSPLHF	TGTGCCAGCACCGCCTCGACAGTTCGTCATTCACCCCTCCACTTT	24	1	#3
CTCTGGTGTACCGGCT-1	CD4+ Naive T	control	NA	NA	NA	NA	NA	NA	NA	TRBV10-3	TRBD1	TRBJ1-1	TRBC1	CATKSRDRGLGTEAFF	TGTGCCACTAAATCCCGGGACAGGGGGCTTGGCACTGAAGCTTTCTTT	18	1	#1
CTCTGGTTCTTCAACT-1	CD4+ Naive T	control	NA	NA	NA	NA	NA	NA	NA	TRBV5-4	None	TRBJ2-7	None	CASSLVGSYEQYF	TGTGCCAGCAGCTTGGTCGGGTCCTACGAGCAGTACTTC	7	1	#3
CTGAAACCACAAGACG-1	CD4+ Naive T	control	TRAV29DV5	None	TRAJ58	TRAC	CAASGIGTSGSRLTF	TGTGCAGCAAGCGGGATCGGAACCAGTGGCTCTAGGTTGACCTTT	4	TRBV15	TRBD1	TRBJ2-1	TRBC2	CATSEGTRTYNEQFF	TGTGCCACCAGCGAAGGGACACGTACCTACAATGAGCAGTTCTTC	8	1	unclear
CTGAAGTCAGTTAACC-1	CD4+ Naive T	control	TRAV13-1	None	TRAJ21	TRAC	CAASKDFNKFYF	TGTGCAGCAAGTAAGGACTTCAACAAATTTTACTTT	15	TRBV25-1	TRBD1	TRBJ1-1	TRBC1	CASSAQGAAAFF	TGTGCCAGCAGTGCACAGGGGGCGGCAGCTTTCTTT	15	1	#3
CTGAAGTGTACGACCC-1	CD4+ central memory like T	control	NA	NA	NA	NA	NA	NA	NA	TRBV12-4	None	TRBJ2-4	TRBC2	CASQGPGNIQYF	TGTGCCAGCCAAGGTCCGGGAAACATTCAGTACTTC	17	1	#2
CTGAAGTTCAGGTAAA-1	CD4+ central memory like T	control	TRAV12-1	None	TRAJ36	TRAC	CAALRGANNLFF	TGTGCGGCCCTTAGGGGGGCAAACAACCTCTTCTTT	7	TRBV5-1	TRBD1	TRBJ1-1	TRBC1	CASSSGGGSTEAFF	TGCGCCAGCAGCTCCGGTGGCGGGAGCACTGAAGCTTTCTTT	25	1	unclear
CTGAAGTTCGAGAACG-1	CD4+ central memory like T	control	TRAV38-1	None	TRAJ52	TRAC	CAFNAGGTSYGKLTF	TGTGCTTTCAATGCTGGTGGTACTAGCTATGGAAAGCTGACATTT	2	TRBV2	TRBD1	TRBJ2-4	TRBC2	CASLFDRAKNIQYF	TGTGCCAGCCTTTTCGACAGGGCCAAAAACATTCAGTACTTC	4	1	unclear
CTGAAGTTCTCTTGAT-1	CD4+ Naive T	control	TRAV1-1	None	TRAJ37	TRAC	CAVRERSGNTGKLIF	TGCGCTGTGAGAGAGAGGTCTGGCAACACAGGCAAACTAATCTTT	3	TRBV9	TRBD1	TRBJ1-1	TRBC1	CASSPGQGNTEAFF	TGTGCCAGCAGCCCAGGACAGGGGAACACTGAAGCTTTCTTT	6	1	#3
CTGATAGAGATGTGTA-1	CD4+ central memory like T	control	TRAV2	None	TRAJ13	TRAC	CAVARSGGYQKVTF	TGTGCTGTGGCCCGTTCTGGGGGTTACCAGAAAGTTACCTTT	3	TRBV4-2	TRBD1	TRBJ1-5	TRBC1	CASSQVDRGEGQPQHF	TGTGCCAGCAGCCAAGTGGACAGGGGAGAGGGTCAGCCCCAGCATTTT	5	1	#2
CTGATAGAGTGGTAAT-1	CD4+ central memory like T	control	TRAV8-3	None	TRAJ33	TRAC	CAVGHDSNYQLIW	TGTGCTGTGGGTCACGATAGCAACTATCAGTTAATCTGG	4	TRBV5-5	TRBD1	TRBJ1-1	TRBC1	CASSAGGTMPIPENTEAFF	TGTGCCAGCAGCGCAGGGGGGACAATGCCTATACCGGAGAACACTGAAGCTTTCTTT	9	1	#2
CTGATAGCAACACGCC-1	CD4+ central memory like T	control	NA	NA	NA	NA	NA	NA	NA	TRBV12-3	TRBD2	TRBJ2-1	TRBC2	CASSFRSGAVNEQFF	TGTGCCAGCAGTTTTCGATCGGGAGCGGTGAATGAGCAGTTCTTC	19	1	#1
CTGATAGGTTGCGTTA-1	CD4+ Naive T	control	TRAV41	None	TRAJ47	TRAC	CAVRGGNKLVF	TGTGCTGTCAGGGGGGGAAACAAACTGGTCTTT	3	TRBV18	TRBD1	TRBJ1-3	TRBC1	CASSPLIEGASGNTIYF	TGTGCCAGCTCACCACTTATCGAGGGGGCGTCTGGAAACACCATATATTTT	10	1	unclear
CTGATAGTCACTATTC-1	CD4+ central memory like T	control	TRAV29DV5	None	TRAJ10	TRAC	CAVSGGGNKLTF	TGTGCAGTCTCGGGAGGAGGAAACAAACTCACCTTT	2	TRBV2	None	TRBJ2-1	TRBC1	CASSTNDEQFF	TGTGCCAGCAGCACCAATGATGAGCAGTTCTTC	7	1	#1
CTGATAGTCATAAAGG-1	CD4+ central memory like T	control	TRAV8-1	None	TRAJ11	TRAC	CAVNAPRSGYSTLTF	TGTGCCGTGAATGCGCCAAGGTCAGGATACAGCACCCTCACCTTT	6	TRBV7-2	TRBD2	TRBJ2-1	TRBC2	CASSHSGRTPGLAGGYNEQFF	TGTGCCAGCAGCCACTCCGGACGGACACCGGGACTAGCGGGAGGTTACAATGAGCAGTTCTTC	19	1	#1
CTGATAGTCCGAGCCA-1	CD4+ Naive T	control	TRAV13-1	None	TRAJ52	TRAC	CAASNAGGTSYGKLTF	TGTGCAGCAAGTAATGCTGGTGGTACTAGCTATGGAAAGCTGACATTT	3	TRBV7-2	TRBD1	TRBJ2-2	TRBC2	CASSSLAGPPGELFF	TGTGCCAGCAGCTCACTAGCGGGGCCGCCCGGGGAGCTGTTTTTT	36	1	unclear
CTGATAGTCCGGGTGT-1	CD4+ Naive T	control	TRAV17	None	TRAJ40	TRAC	CATPGGTYKYIF	TGTGCTACGCCGGGGGGAACCTACAAATACATCTTT	3	TRBV11-2	TRBD1	TRBJ1-2	TRBC1	CASVQTGSRGYTF	TGTGCCAGTGTACAAACAGGGAGCCGTGGCTACACCTTC	2	1	unclear
CTGATAGTCCTAGTGA-1	CD4+ Naive T	control	TRAV8-3	None	TRAJ37	TRAC	CAVGGSGNTGKLIF	TGTGCTGTGGGCGGCTCTGGCAACACAGGCAAACTAATCTTT	4	TRBV20-1	None	TRBJ1-5	TRBC1	CSARGVGAGSQHF	TGCAGTGCTAGAGGGGTAGGAGCAGGCTCCCAGCATTTT	9	1	#3
CTGATCCAGAATAGGG-1	CD4+ Naive T	control	TRAV13-1	None	TRAJ43	TRAC	CAASLYNNNDMRF	TGTGCAGCAAGTTTGTACAATAACAATGACATGCGCTTT	4	TRBV30	TRBD2	TRBJ2-7	TRBC1	CAWRGLGELRYF	TGTGCCTGGAGGGGTCTAGGGGAACTTCGGTACTTC	35	1	#3
CTGATCCCAATCGGTT-1	CD4+ central memory like T	control	NA	NA	NA	NA	NA	NA	NA	TRBV12-3	TRBD2	TRBJ1-5	TRBC1	CASSQQGGQPQHF	TGTGCCAGCAGCCAACAGGGAGGTCAGCCCCAGCATTTT	6	1	#3
CTGATCCCATCGGAAG-1	CD4+ Naive T	control	TRAV10	None	TRAJ18	TRAC	CVVSGIDRGSTLGRLYF	TGTGTGGTGAGTGGAATCGACAGAGGCTCAACCCTGGGGAGGCTATACTTT	2	TRBV10-3	TRBD2	TRBJ2-3	TRBC1	CATQTGRASTDTQYF	TGTGCCACCCAAACCGGGCGGGCTAGCACAGATACGCAGTATTTT	23	1	unclear
CTGATCCGTGATAAGT-1	CD4+ Naive T	control	TRAV38-2DV8	None	TRAJ35	TRAC	CAYRSAWSFGNVLHC	TGTGCTTATAGGAGCGCGTGGAGCTTTGGGAATGTGCTGCATTGC	3	TRBV27	TRBD1	TRBJ2-7	TRBC2	CASSPGDRPYEQYF	TGTGCCAGCAGTCCCGGGGACAGACCCTACGAGCAGTACTTC	12	1	unclear
CTGATCCGTTGACGTT-1	CD4+ Naive T	control	TRAV23DV6	None	TRAJ31	TRAC	CAASVIPYARLMF	TGTGCAGCAAGTGTCATTCCGTATGCCAGACTCATGTTT	5	NA	NA	NA	NA	NA	NA	NA	1	#3
CTGATCCGTTGTCGCG-1	CD4+ Naive T	control	NA	NA	NA	NA	NA	NA	NA	TRBV5-4	TRBD2	TRBJ2-3	TRBC2	CASSLPRTSGSSTDTQYF	TGTGCCAGCAGCCTACCTAGGACTAGCGGTTCTAGCACAGATACGCAGTATTTT	9	1	#1
CTGATCCTCCTAAGTG-1	CD4+ Naive T	control	TRAV8-4	None	TRAJ30	TRAC	CAVDRDDKIIF	TGTGCTGTGGACAGAGATGACAAGATCATCTTT	5	TRBV28	None	TRBJ1-6	TRBC1	CASSFPGPINNSPLHF	TGTGCCAGCAGTTTTCCTGGACCTATCAATAATTCACCCCTCCACTTT	3	1	#3
CTGATCCTCGAACGGA-1	CD4+ Naive T	control	TRAV12-3	None	TRAJ9	TRAC	CALRNTGGFKTIF	TGTGCACTCCGAAATACTGGAGGCTTCAAAACTATCTTT	4	TRBV2	TRBD1	TRBJ1-1	TRBC1	CASSGEVRANTEAFF	TGTGCCAGCAGTGGCGAGGTCAGGGCGAACACTGAAGCTTTCTTT	20	1	unclear
CTGATCCTCTGATTCT-1	CD4+ Naive T	control	NA	NA	NA	NA	NA	NA	NA	TRBV7-2	None	TRBJ2-7	TRBC2	CASSPQATYEQYF	TGTGCCAGCAGCCCCCAGGCGACCTACGAGCAGTACTTC	31	1	#1
CTGCCTAAGCGTTTAC-1	CD4+ Naive T	control	NA	NA	NA	NA	NA	NA	NA	TRBV3-1	None	TRBJ2-2	TRBC1	CASSQVNGELFF	TGTGCCAGCAGCCAGGTGAACGGGGAGCTGTTTTTT	9	1	unclear
CTGCCTACATGCCTTC-1	CD4+ Naive T	control	TRAV19	None	TRAJ47	None	CALSEGDEGGNKLVF	TGTGCTCTGAGTGAGGGGGATGAGGGTGGAAACAAACTGGTCTTT	1	NA	NA	NA	NA	NA	NA	NA	1	#3
CTGCCTAGTAATCACC-1	CD4+ central memory like T	control	TRAV38-2DV8	None	TRAJ57	TRAC	CAYRSALGGSEKLVF	TGTGCTTATAGGAGCGCCTTAGGCGGATCTGAAAAGCTGGTCTTT	6	TRBV12-3	TRBD2	TRBJ2-3	TRBC1	CASSFYGGRGVDTQYF	TGTGCCAGCAGTTTCTACGGCGGGAGGGGTGTCGATACGCAGTATTTT	27	1	unclear
CTGCCTAGTATTCTCT-1	CD4+ Naive T	control	NA	NA	NA	NA	NA	NA	NA	TRBV7-8	TRBD2	TRBJ2-7	TRBC2	CASSLKSSGTPFTSYEQYF	TGTGCCAGCAGCTTAAAGTCTAGCGGGACACCTTTCACCTCCTACGAGCAGTACTTC	13	1	#3
CTGCCTATCTGAGTGT-1	CD4+ central memory like T	control	NA	NA	NA	NA	NA	NA	NA	TRBV3-1	TRBD2	TRBJ2-1	TRBC2	CASSRIGTGGPKNEQFF	TGTGCCAGCAGCCGCATCGGGACGGGAGGGCCGAAAAATGAGCAGTTCTTC	9	1	unclear
CTGCGGAAGACAGGCT-1	CD4+ Naive T	control	TRAV21	None	TRAJ16	TRAC	CAVLSDGQKLLF	TGTGCTGTGCTTTCAGATGGCCAGAAGCTGCTCTTT	6	TRBV3-1	None	TRBJ2-2	TRBC2	CASSRAGELFF	TGTGCCAGCAGCCGGGCCGGGGAGCTGTTTTTT	22	1	#3
CTGCGGAAGCTAGTCT-1	CD4+ central memory like T	control	NA	NA	NA	NA	NA	NA	NA	TRBV20-1	TRBD1	TRBJ2-4	TRBC2	CSARFRGQGLDIQYF	TGCAGTGCTAGATTCAGGGGGCAGGGGTTGGACATTCAGTACTTC	17	1	unclear
CTGCGGACATAACCTG-1	CD4+ Naive T	control	NA	NA	NA	NA	NA	NA	NA	TRBV2	TRBD1	TRBJ2-5	TRBC2	CASSRQLGQETQYF	TGTGCCAGCAGTCGACAGTTGGGGCAAGAGACCCAGTACTTC	7	1	#1
CTGCGGAGTGAGTGAC-1	CD4+ Naive T	control	TRAV1-1	None	TRAJ22	TRAC	CAVRVPPFSSGSARQLTF	TGCGCTGTGAGAGTCCCGCCATTTTCTTCTGGTTCTGCAAGGCAACTGACCTTT	4	TRBV6-3	TRBD2	TRBJ2-7	TRBC2	CASSRTSGRALVAEQYF	TGTGCCAGCAGCCGTACTAGCGGGAGGGCCCTCGTGGCCGAGCAGTACTTC	3	1	unclear
CTGCGGATCAACACTG-1	CD4+ central memory like T	control	TRAV8-2	None	TRAJ45	TRAC	CVVRDYSGGGADGLTF	TGTGTTGTGAGGGACTATTCAGGAGGAGGTGCTGACGGACTCACCTTT	8	TRBV15	TRBD1	TRBJ2-1	TRBC2	CATSGGPQGNEQFF	TGTGCCACCAGCGGCGGACCTCAGGGTAATGAGCAGTTCTTC	19	1	unclear
CTGCGGATCCCAAGAT-1	CD4+ central memory like T	control	NA	NA	NA	NA	NA	NA	NA	TRBV7-2	TRBD2	TRBJ2-3	TRBC2	CASSLRLAGGADTQYF	TGTGCCAGCAGCTTAAGACTAGCGGGAGGGGCGGATACGCAGTATTTT	19	1	#3
CTGCTGTAGTAGGTGC-1	CD4+ Naive T	control	TRAV16	None	TRAJ52	TRAC	CALKGGTSYGKLTF	TGTGCTCTAAAAGGTGGTACTAGCTATGGAAAGCTGACATTT	5	NA	NA	NA	NA	NA	NA	NA	1	#3
CTGCTGTTCATCATTC-1	CD4+ Naive T	control	TRAV12-2	None	TRAJ53	TRAC	CAVNMGSGGSNYKLTF	TGTGCCGTGAACATGGGGAGTGGAGGTAGCAACTATAAACTGACATTT	4	NA	NA	NA	NA	NA	NA	NA	1	unclear
CTGCTGTTCATGCTCC-1	CD4+ central memory like T	control	NA	NA	NA	NA	NA	NA	NA	TRBV20-1	None	TRBJ1-5	TRBC1	CSAPPGRDQPQHF	TGCAGTGCTCCCCCGGGTCGGGATCAGCCCCAGCATTTT	6	1	#2
CTGCTGTTCTTGAGAC-1	CD4+ central memory like T	control	NA	NA	NA	NA	NA	NA	NA	TRBV29-1	TRBD1	TRBJ2-1	TRBC2	CSVGVGGPIGNEQFF	TGCAGCGTAGGAGTCGGGGGGCCCATCGGTAATGAGCAGTTCTTC	4	1	#3
CTGGTCTAGTTATCGC-1	CD4+ Naive T	control	NA	NA	NA	NA	NA	NA	NA	TRBV20-1	TRBD1	TRBJ2-2	TRBC2	CSASRDRATGELFF	TGCAGTGCAAGCCGGGACCGGGCCACCGGGGAGCTGTTTTTT	18	1	unclear
CTGGTCTGTACAGTGG-1	CD4+ Naive T	control	TRAV26-1	None	TRAJ49	TRAC	CIAVARGNQFYF	TGCATCGCCGTAGCCCGGGGTAACCAGTTCTATTTT	3	TRBV7-2	TRBD1	TRBJ2-3	TRBC2	CASSLRQARTDTQYF	TGTGCCAGCAGCCTAAGACAGGCCCGCACAGATACGCAGTATTTT	23	1	#3
CTGGTCTTCAGAAATG-1	CD4+ central memory like T	control	NA	NA	NA	NA	NA	NA	NA	TRBV6-5	TRBD1	TRBJ1-3	TRBC1	CASSTYSQGESGNTIYF	TGTGCCAGCAGTACTTATTCACAGGGAGAATCTGGAAACACCATATATTTT	6	1	#2
CTGTGCTCACGCGAAA-1	CD4+ Naive T	control	TRAV2	None	TRAJ29	TRAC	CAVEDRSGNTPLVF	TGTGCTGTGGAGGATCGTTCAGGAAACACACCTCTTGTCTTT	5	TRBV20-1	TRBD2	TRBJ2-7	TRBC2	CSASPRVADYEQYF	TGCAGTGCTAGTCCAAGAGTAGCGGATTACGAGCAGTACTTC	10	1	unclear
CTGTGCTCATCGTCGG-1	CD4+ central memory like T	control	TRAV36DV7	None	TRAJ40	TRAC	CAVGFQPSGTYKYIF	TGTGCTGTGGGTTTTCAGCCCTCAGGAACCTACAAATACATCTTT	2	TRBV5-1	None	TRBJ2-2	TRBC2	CASSLDGPQLITGELFF	TGCGCCAGCAGCTTGGACGGGCCCCAATTGATCACCGGGGAGCTGTTTTTT	7	1	#3
CTGTTTAAGCCAGTTT-1	CD4+ central memory like T	control	NA	NA	NA	NA	NA	NA	NA	TRBV10-3	TRBD2	TRBJ2-1	TRBC2	CATLKTSGEDNEQFF	TGTGCCACTCTGAAGACTAGCGGGGAGGACAATGAGCAGTTCTTC	20	1	unclear
CTGTTTAAGGTAGCTG-1	CD4+ Naive T	control	TRAV26-1	None	TRAJ26	TRAC	CIVKDNYGQNFVF	TGCATCGTCAAGGATAACTATGGTCAGAATTTTGTCTTT	5	TRBV6-3	None	TRBJ1-5	TRBC1	CASSYPGIQPQHF	TGTGCCAGCAGTTACCCGGGGATTCAGCCCCAGCATTTT	13	1	unclear
CTGTTTACACAGACTT-1	CD4+ Naive T	control	TRAV38-2DV8	None	TRAJ40	TRAC	CAYRSTSGTYKYIF	TGTGCTTATAGGAGCACCTCAGGAACCTACAAATACATCTTT	11	TRBV18	TRBD2	TRBJ1-2	TRBC1	CASSARESQEQGYTF	TGTGCCAGCTCGGCCCGGGAGAGCCAAGAGCAGGGCTACACCTTC	16	1	unclear
CTGTTTAGTTCACCTC-1	CD4+ Naive T	control	TRAV38-2DV8	None	TRAJ27	TRAC	CAYRRGPNAGKSTF	TGTGCTTATAGGAGGGGCCCCAATGCAGGCAAATCAACCTTT	7	TRBV18	TRBD1	TRBJ1-1	TRBC1	CASSEGQSNTEAFF	TGTGCCAGCTCAGAAGGACAGTCGAACACTGAAGCTTTCTTT	16	1	unclear
CTTAACTAGACAAAGG-1	CD4+ central memory like T	control	TRAV26-1	None	TRAJ11	TRAC	CIVIEMNSGYSTLTF	TGCATCGTCATAGAAATGAATTCAGGATACAGCACCCTCACCTTT	10	TRBV13	TRBD1	TRBJ1-1	TRBC1	CASSGPGQGAEAFF	TGTGCCAGCAGCGGACCGGGACAGGGGGCAGAAGCTTTCTTT	5	1	#3
CTTAACTAGCATCATC-1	CD4+ Naive T	control	NA	NA	NA	NA	NA	NA	NA	TRBV4-3	TRBD2	TRBJ2-3	TRBC2	CASSQFGLAGGLSTDTQYF	TGCGCCAGCAGCCAATTCGGACTAGCGGGAGGGCTAAGTACAGATACGCAGTATTTT	18	1	#3
CTTAACTCAGGCGATA-1	CD4+ Naive T	control	TRAV12-2	None	TRAJ52	TRAC	CAVTPNAGGTSYGKLTF	TGTGCCGTGACCCCTAATGCTGGTGGTACTAGCTATGGAAAGCTGACATTT	4	TRBV20-1	None	TRBJ2-7	TRBC2	CSASSRNSYEQYF	TGCAGTGCTAGCTCTAGGAACTCCTACGAGCAGTACTTC	14	1	#3
CTTAACTTCCAAGCCG-1	CD4+ Naive T	control	NA	NA	NA	NA	NA	NA	NA	TRBV19	None	TRBJ2-2	TRBC2	CASSTLLVTGELFF	TGTGCCAGTAGTACCCTACTTGTCACCGGGGAGCTGTTTTTT	14	1	unclear
CTTACCGAGGAATCGC-1	CD4+ central memory like T	control	TRAV14DV4	None	TRAJ29	TRAC	CAMREGLTPLVF	TGTGCAATGAGAGAGGGCTTGACACCTCTTGTCTTT	11	TRBV5-6	TRBD2	TRBJ2-5	TRBC2	CASSLSIGRVVGETQYF	TGTGCCAGCAGCTTGTCAATCGGCAGGGTGGTTGGGGAGACCCAGTACTTC	14	1	unclear
CTTACCGAGGACACCA-1	CD4+ central memory like T	control	TRAV13-2	None	TRAJ54	TRAC	CAENGKGAQKLVF	TGTGCAGAGAATGGAAAAGGAGCCCAGAAGCTGGTATTT	2	TRBV5-1	TRBD2	TRBJ1-2	TRBC1	CASSPAGHGYTF	TGCGCCAGCAGCCCTGCGGGGCATGGCTACACCTTC	11	1	unclear
CTTACCGCAATTCCTT-1	CD4+ Naive T	control	TRAV9-2	None	TRAJ7	TRAC	CALSPYGNNRLAF	TGTGCTCTGAGTCCCTATGGGAACAACAGACTCGCTTTT	3	TRBV5-6	TRBD1	TRBJ2-7	TRBC2	CASSSGTAYEQYF	TGTGCCAGCAGCTCCGGGACAGCCTACGAGCAGTACTTC	11	1	#3
CTTACCGGTCAGAGGT-1	CD4+ Naive T	control	TRAV14DV4	None	TRAJ28	TRAC	CAMRDSYSGAGSYQLTF	TGTGCAATGAGAGATTCATACTCTGGGGCTGGGAGTTACCAACTCACTTTC	5	TRBV27	TRBD2	TRBJ2-3	TRBC1	CASSLGSFTDTQYF	TGTGCCAGCAGTTTAGGCAGTTTCACAGATACGCAGTATTTT	5	1	#3
CTTACCGGTCGCCATG-1	CD4+ central memory like T	control	TRAV12-2	None	TRAJ39	TRAC	CAVNILDNAGNMLTF	TGTGCCGTGAACATTCTCGATAATGCAGGCAACATGCTCACCTTT	5	TRBV9	TRBD2	TRBJ2-2	TRBC2	CASSLFGGIGLTGELFF	TGTGCCAGCAGCCTATTCGGAGGAATCGGATTGACCGGGGAGCTGTTTTTT	5	1	#1
CTTACCGGTTAAGACA-1	CD4+ central memory like T	control	TRAV27	None	TRAJ31	TRAC	CAGSPSRNNARLMF	TGTGCAGGATCCCCAAGTCGGAACAATGCCAGACTCATGTTT	2	TRBV7-7	None	TRBJ2-3	TRBC2	CASSVSGIGTDTQYF	TGTGCTAGCAGCGTTAGCGGGATTGGGACAGATACGCAGTATTTT	9	1	#1
CTTACCGTCTCTGCTG-1	CD4+ central memory like T	control	NA	NA	NA	NA	NA	NA	NA	TRBV7-3	TRBD1	TRBJ2-1	TRBC2	CASSLNREFNEQFF	TGTGCCAGCAGCTTAAACAGGGAGTTCAATGAGCAGTTCTTC	12	1	unclear
CTTAGGAAGCTAGTGG-1	CD4+ central memory like T	control	TRAV35	None	TRAJ45	TRAC	CAGPPYSGGGADGLTF	TGTGCTGGGCCCCCGTATTCAGGAGGAGGTGCTGACGGACTCACCTTT	4	TRBV5-1	TRBD1	TRBJ2-1	TRBC1	CASRQNWGPQSSYNEQFF	TGCGCCAGCAGGCAAAACTGGGGCCCTCAGAGCTCCTACAATGAGCAGTTCTTC	22	1	#1
CTTAGGAAGTCGATAA-1	CD4+ central memory like T	control	NA	NA	NA	NA	NA	NA	NA	TRBV6-3	TRBD2	TRBJ2-3	TRBC2	CASGLSGSSGTDTQYF	TGTGCCAGCGGACTTAGCGGGAGTTCGGGCACAGATACGCAGTATTTT	7	1	#1
CTTAGGAGTTCGAATC-1	CD4+ central memory like T	control	TRAV12-2	None	TRAJ23	TRAC	CAVPYNQGGKLIF	TGTGCCGTGCCTTATAACCAGGGAGGAAAGCTTATCTTC	2	TRBV6-5	TRBD2	TRBJ2-3	TRBC2	CASSFGTSDTDTQYF	TGTGCCAGCAGTTTCGGGACTAGCGACACAGATACGCAGTATTTT	13	1	unclear
CTTCTCTAGTCACGCC-1	CD4+ Naive T	control	TRAV13-1	None	TRAJ36	TRAC	CAAFKYVEANNLFF	TGTGCAGCATTTAAGTACGTGGAGGCAAACAACCTCTTCTTT	2	TRBV7-7	TRBD1	TRBJ1-1	TRBC1	CASSLTDRDEAFF	TGTGCTAGCAGCCTTACCGACAGGGATGAAGCTTTCTTT	12	1	#2
CTTCTCTCATATGCTG-1	CD4+ Naive T	control	TRAV39	None	TRAJ18	TRAC	CAVDRSEADRGSTLGRLYF	TGTGCCGTGGACAGATCTGAGGCCGACAGAGGCTCAACCCTGGGGAGGCTATACTTT	4	TRBV7-2	None	TRBJ1-5	TRBC1	CASSLVATQPQHF	TGTGCCAGCAGCTTAGTTGCAACACAGCCCCAGCATTTT	36	1	#3
CTTTGCGCACCGAAAG-1	CD4+ Naive T	control	TRAV17	None	TRAJ35	TRAC	CATDGNVLHC	TGTGCTACGGATGGGAATGTGCTGCATTGC	4	TRBV30	TRBD2	TRBJ2-3	TRBC2	CAWTEGWSTDTQYF	TGTGCCTGGACTGAGGGATGGAGTACAGATACGCAGTATTTT	14	1	#3
CTTTGCGCATATGCTG-1	CD4+ Naive T	control	TRAV29DV5	None	TRAJ54	TRAC	CAASERQGAQKLVF	TGTGCAGCAAGCGAACGTCAGGGAGCCCAGAAGCTGGTATTT	3	TRBV7-2	None	TRBJ1-1	TRBC1	CASSLAVGEAFF	TGTGCCAGCAGCTTAGCGGTCGGTGAAGCTTTCTTT	21	1	#1
CTTTGCGTCAGAGGTG-1	CD4+ central memory like T	control	NA	NA	NA	NA	NA	NA	NA	TRBV7-8	TRBD1	TRBJ2-7	TRBC2	CASSSLGDYEQYF	TGTGCCAGCAGTTCCCTAGGGGACTACGAGCAGTACTTC	6	1	unclear
GAAACTCAGCTTCGCG-1	CD4+ Naive T	control	NA	NA	NA	NA	NA	NA	NA	TRBV28	None	TRBJ1-3	TRBC1	CASSLTGNTIYF	TGTGCCAGCAGTTTAACGGGAAACACCATATATTTT	6	1	#3
GAAACTCCAGATCCAT-1	CD4+ central memory like T	control	TRAV16	None	TRAJ42	TRAC	CALPDYGGSQGNLIF	TGTGCTCTCCCTGATTATGGAGGAAGCCAAGGAAATCTCATCTTT	4	TRBV5-4	TRBD1	TRBJ1-6	None	CASSDRTGRYSPLHF	TGTGCCAGCAGCGACCGGACAGGGCGGTACTCACCCCTCCACTTT	2	1	unclear
GAAACTCTCAGCAACT-1	CD4+ Naive T	control	TRAV9-2	None	TRAJ33	TRAC	CALQDSMDSNYQLIW	TGTGCTCTGCAAGATTCCATGGATAGCAACTATCAGTTAATCTGG	2	TRBV7-2	TRBD1	TRBJ2-4	TRBC2	CASTKGDWGNIQYF	TGTGCCAGCACCAAAGGGGACTGGGGAAACATTCAGTACTTC	9	1	#3
GAAACTCTCCTGCAGG-1	CD4+ central memory like T	control	TRAV9-2	None	TRAJ13	TRAC	CALKDSGGYQKVTF	TGTGCTCTGAAGGATTCTGGGGGTTACCAGAAAGTTACCTTT	4	NA	NA	NA	NA	NA	NA	NA	1	#1
GAAATGAAGGATTCGG-1	CD4+ Naive T	control	TRAV25	None	TRAJ41	TRAC	CAGPNSGYALNF	TGTGCAGGCCCAAATTCCGGGTATGCACTCAACTTC	1	NA	NA	NA	NA	NA	NA	NA	1	#3
GAAATGAAGGGATACC-1	CD4+ Naive T	control	NA	NA	NA	NA	NA	NA	NA	TRBV19	TRBD1	TRBJ1-5	TRBC1	CASSTGGDQPQHF	TGTGCCAGTAGCACAGGGGGAGACCAGCCCCAGCATTTT	11	1	unclear
GAAATGACAAACCCAT-1	CD4+ Naive T	control	NA	NA	NA	NA	NA	NA	NA	TRBV28	TRBD2	TRBJ2-3	TRBC2	CASSAASGGSDTQYF	TGTGCCAGCAGTGCCGCTAGCGGGGGCTCAGATACGCAGTATTTT	25	1	unclear
GAAATGACATTACCTT-1	CD4+ central memory like T	control	TRAV12-1	None	TRAJ12	TRAC	CVVNQLMDSSYKLIF	TGTGTGGTGAACCAATTGATGGATAGCAGCTATAAATTGATCTTC	8	TRBV29-1	TRBD1	TRBJ2-7	TRBC2	CSVSGGRTGTYEQYF	TGCAGCGTTTCTGGGGGTCGGACGGGGACCTACGAGCAGTACTTC	12	1	#3
GAAATGATCGCCTGAG-1	CD4+ Naive T	control	NA	NA	NA	NA	NA	NA	NA	TRBV7-3	TRBD1	TRBJ2-3	TRBC2	CASSPGGFLGTDTQYF	TGTGCCAGCAGCCCAGGGGGGTTCCTGGGGACAGATACGCAGTATTTT	16	1	#3
GAAATGATCTTGAGAC-1	CD4+ Naive T	control	TRAV12-1	None	TRAJ10	TRAC	CAVSPITGGGNKLTF	TGTGCGGTGAGCCCTATCACGGGAGGAGGAAACAAACTCACCTTT	6	TRBV12-4	None	TRBJ1-1	TRBC1	CASSLRLGTEAFF	TGTGCCAGCAGTTTGAGACTTGGCACTGAAGCTTTCTTT	18	1	unclear
GAACATCAGGGCTCTC-1	CD4+ Naive T	control	TRAV4	None	TRAJ33	TRAC	CLVEKDSNYQLIW	TGCCTCGTGGAAAAGGATAGCAACTATCAGTTAATCTGG	7	TRBV10-2	None	TRBJ2-3	TRBC2	CASSATHSVDTQYF	TGCGCCAGCAGTGCCACCCACTCGGTCGATACGCAGTATTTT	1	1	#3
GAACCTAAGCCAACAG-1	CD4+ Naive T	control	TRAV9-2	None	TRAJ11	TRAC	CALGMNSGYSTLTF	TGTGCTCTGGGTATGAATTCAGGATACAGCACCCTCACCTTT	5	TRBV19	TRBD2	TRBJ2-7	TRBC2	CASSEAAGSSYEQYF	TGTGCCAGTAGTGAGGCAGCGGGTAGCTCCTACGAGCAGTACTTC	7	1	unclear
GAACCTAAGTAATCCC-1	CD4+ Naive T	control	TRAV30	None	TRAJ43	TRAC	CGTEIANDMRF	TGTGGCACAGAGATCGCAAATGACATGCGCTTT	16	TRBV28	TRBD1	TRBJ2-3	TRBC2	CASSAGTVRTDTQYF	TGTGCCAGCAGCGCCGGGACAGTTCGCACAGATACGCAGTATTTT	27	1	#3
GAACCTAGTTCTGTTT-1	CD4+ central memory like T	control	TRAV17	None	TRAJ53	TRAC	CATGSNYKLTF	TGTGCTACGGGTAGCAACTATAAACTGACATTT	5	NA	NA	NA	NA	NA	NA	NA	1	unclear
GAACCTATCGTTTGCC-1	CD4+ central memory like T	control	TRAV21	None	TRAJ9	TRAC	CAPKTGGFKTIF	TGTGCCCCCAAAACTGGAGGCTTCAAAACTATCTTT	2	TRBV4-3	None	TRBJ1-2	TRBC1	CASSQELSYGYTF	TGCGCCAGCAGCCAAGAACTTAGCTATGGCTACACCTTC	2	1	#1
GAACGGACACCCTATC-1	CD4+ Naive T	control	NA	NA	NA	NA	NA	NA	NA	TRBV20-1	TRBD1	TRBJ1-6	TRBC1	CSAPQTEMNSPLHF	TGCAGTGCCCCCCAGACAGAGATGAATTCACCCCTCCACTTT	9	1	unclear
GAAGCAGAGAAGGGTA-1	CD4+ central memory like T	control	NA	NA	NA	NA	NA	NA	NA	TRBV4-1	None	TRBJ1-1	TRBC1	CASSQAENTEAFF	TGCGCCAGCAGCCAAGCGGAGAACACTGAAGCTTTCTTT	4	1	#3
GAAGCAGCACTTGGAT-1	CD4+ central memory like T	control	TRAV27	None	TRAJ34	TRAC	CAGARSKLIF	TGTGCAGGGGCTCGGTCCAAGCTCATCTTT	8	TRBV6-6	None	TRBJ1-5	TRBC1	CASSFSDSNQPQHF	TGTGCCAGCAGTTTCAGTGATAGCAATCAGCCCCAGCATTTT	10	1	#1
GAATAAGAGGACGAAA-1	CD4+ central memory like T	control	TRAV13-2	None	TRAJ48	TRAC	CAVGWRGNEKLTF	TGTGCAGTGGGGTGGCGTGGAAATGAGAAATTAACCTTT	6	TRBV4-2	None	TRBJ1-2	TRBC1	CASSQADYGYTF	TGTGCCAGCAGCCAAGCGGACTATGGCTACACCTTC	10	1	#1
GAATAAGTCGCGTAGC-1	CD4+ central memory like T	control	NA	NA	NA	NA	NA	NA	NA	TRBV7-6	TRBD1	TRBJ2-6	TRBC2	CASSAWMGASAGANVLTF	TGTGCCAGCAGCGCCTGGATGGGGGCAAGCGCTGGGGCCAACGTCCTGACTTTC	18	1	unclear
GAATGAAAGCATGGCA-1	CD4+ Naive T	control	TRAV4	None	TRAJ11	TRAC	CLVGAVSGYSTLTF	TGCCTCGTGGGTGCCGTTTCAGGATACAGCACCCTCACCTTT	6	TRBV7-9	TRBD2	TRBJ2-7	TRBC1	CASSLAGEGAVHEQYF	TGTGCCAGCAGCTTAGCGGGGGAGGGGGCTGTCCACGAGCAGTACTTC	34	1	unclear
GAATGAAAGTTCGCAT-1	CD4+ central memory like T	control	TRAV8-2	None	TRAJ18	TRAC	CVVKRGSTLGRLYF	TGTGTTGTGAAGAGAGGCTCAACCCTGGGGAGGCTATACTTT	6	TRBV28	TRBD1	TRBJ2-2	TRBC2	CASSMDSRTTGELFF	TGTGCCAGCAGTATGGACAGCCGAACCACCGGGGAGCTGTTTTTT	12	1	#3
GAATGAAGTAGCGCAA-1	CD4+ Naive T	control	TRAV38-1	None	TRAJ45	TRAC	CAFMKRPNSGGGADGLTF	TGTGCTTTCATGAAGCGCCCGAATTCAGGAGGAGGTGCTGACGGACTCACCTTT	1	TRBV6-1	None	TRBJ2-7	TRBC2	CASSGFRISYEQYF	TGTGCCAGCAGTGGTTTCAGGATCTCCTACGAGCAGTACTTC	4	1	#2
GAATGAAGTTTGACAC-1	CD4+ Naive T	control	TRAV9-2	None	TRAJ45	TRAC	CASYSGGGADGLTF	TGTGCTTCCTATTCAGGAGGAGGTGCTGACGGACTCACCTTT	3	TRBV6-1	None	TRBJ1-1	TRBC1	CASSAKLNTEAFF	TGTGCCAGCAGTGCTAAGCTGAACACTGAAGCTTTCTTT	6	1	#3
GAATGAATCTCTGCTG-1	CD4+ Naive T	control	TRAV38-2DV8	None	TRAJ42	TRAC	CAYRSKYGGSQGNLIF	TGTGCTTATAGGAGTAAATATGGAGGAAGCCAAGGAAATCTCATCTTT	2	TRBV5-1	TRBD2	TRBJ2-7	TRBC2	CASSFTTGEGYEQYF	TGCGCCAGCAGCTTCACCACAGGGGAGGGATACGAGCAGTACTTC	13	1	#3
GACACGCGTGTGACCC-1	CD4+ central memory like T	control	TRAV4	None	TRAJ23	TRAC	CLVGDGGNQGGKLIF	TGCCTCGTGGGTGACGGCGGTAACCAGGGAGGAAAGCTTATCTTC	2	TRBV4-3	None	TRBJ2-7	TRBC1	CASSPRKHVTGEQYF	TGCGCCAGCAGCCCCCGCAAACACGTTACTGGCGAGCAGTACTTC	4	1	unclear
GACACGCTCCACGTGG-1	CD4+ central memory like T	control	TRAV12-2	None	TRAJ49	TRAC	CAGNTGNQFYF	TGTGCCGGGAACACCGGTAACCAGTTCTATTTT	3	TRBV4-2	TRBD1	TRBJ2-7	TRBC2	CASSQAYRTPYEQYF	TGTGCCAGCAGCCAAGCTTACAGGACACCCTACGAGCAGTACTTC	7	1	#2
GACAGAGAGGAATTAC-1	CD4+ Naive T	control	TRAV41	None	TRAJ52	TRAC	CAVIKVGGTSYGKLTF	TGTGCTGTCATAAAGGTTGGTGGTACTAGCTATGGAAAGCTGACATTT	3	TRBV18	TRBD1	TRBJ1-2	TRBC2	CASQGPGQGVRRYTF	TGTGCCAGCCAGGGACCGGGACAGGGGGTTCGTCGCTACACCTTC	2	1	#3
GACAGAGCATTGGTAC-1	CD4+ central memory like T	control	TRAV1-1	None	TRAJ15	TRAC	CAVRDPQAGTALIF	TGCGCTGTGAGAGATCCCCAGGCAGGAACTGCTCTGATCTTT	4	TRBV5-1	TRBD2	TRBJ2-3	TRBC2	CASSSGTPGADTQYF	TGCGCCAGCAGCTCCGGGACCCCCGGGGCGGATACGCAGTATTTT	13	1	#3
GACAGAGTCCTGTACC-1	CD4+ central memory like T	control	NA	NA	NA	NA	NA	NA	NA	TRBV30	TRBD1	TRBJ2-7	TRBC2	CAWSIGPGYEQYF	TGTGCCTGGAGTATAGGACCGGGGTACGAGCAGTACTTC	3	1	#1
GACAGAGTCTTCGGTC-1	CD4+ central memory like T	control	NA	NA	NA	NA	NA	NA	NA	TRBV5-6	None	TRBJ1-1	TRBC1	CASSLDTEAFF	TGTGCCAGCAGCTTGGACACTGAAGCTTTCTTT	6	1	#3
GACCAATAGGATGTAT-1	CD4+ central memory like T	control	TRAV26-1	None	TRAJ20	TRAC	CIVRVQLNDYKLSF	TGCATCGTCAGAGTCCAATTAAACGACTACAAGCTCAGCTTT	4	TRBV7-2	TRBD2	TRBJ2-7	TRBC2	CASSSGGAGGPWSTYEQYF	TGTGCCAGCAGCTCTGGCGGGGCGGGAGGGCCATGGAGTACCTACGAGCAGTACTTC	15	1	#3
GACCTGGGTCCGTTAA-1	CD4+ central memory like T	control	TRAV8-1	None	TRAJ42	TRAC	CAVIPGGSQGNLIF	TGTGCCGTGATCCCAGGAGGAAGCCAAGGAAATCTCATCTTT	1	NA	NA	NA	NA	NA	NA	NA	1	unclear
GACCTGGTCCTAGAAC-1	CD4+ central memory like T	control	TRAV29DV5	None	TRAJ30	TRAC	CAASDRNRDDKIIF	TGTGCAGCAAGCGATAGGAACAGAGATGACAAGATCATCTTT	5	TRBV5-1	None	TRBJ2-5	TRBC2	CASSLVGNQETQYF	TGCGCCAGCAGCTTGGTGGGGAATCAAGAGACCCAGTACTTC	25	1	unclear
GACGCGTAGGCTCATT-1	CD4+ Naive T	control	TRAV4	None	TRAJ12	TRAC	CLVGDEDSSYKLIF	TGCCTCGTGGGTGACGAGGATAGCAGCTATAAATTGATCTTC	4	TRBV2	TRBD2	TRBJ2-3	TRBC2	CASSSRTGGGDTQYF	TGTGCCAGCAGTTCCCGAACGGGGGGAGGGGATACGCAGTATTTT	12	1	#3
GACGCGTGTAAATGAC-1	CD4+ Naive T	control	TRAV21	None	TRAJ44	TRAC	CAVSGGTASKLTF	TGTGCTGTGAGCGGCGGCACTGCCAGTAAACTCACCTTT	9	TRBV12-3	TRBD2	TRBJ1-2	TRBC1	CASSLGGPYGYTF	TGTGCCAGCAGTCTGGGAGGACCCTATGGCTACACCTTC	4	1	#3
GACGCGTGTCCCGACA-1	CD4+ Naive T	control	TRAV4	None	TRAJ43	TRAC	CLVGGNNNNDMRF	TGCCTCGTGGGTGGTAATAATAACAATGACATGCGCTTT	3	TRBV5-5	TRBD2	TRBJ2-3	TRBC2	CASRLYAEGTDTQYF	TGTGCCAGCAGGCTTTATGCGGAGGGCACAGATACGCAGTATTTT	9	1	#1
GACGCGTGTGCTCTTC-1	Treg	control	TRAV12-2	None	TRAJ28	TRAC	CAVEDSGAGSYQLTF	TGTGCCGTGGAGGACTCTGGGGCTGGGAGTTACCAACTCACTTTC	2	TRBV7-9	None	TRBJ2-7	TRBC2	CASSPGDRTQHF	TGTGCCAGCAGCCCAGGTGACCGGACCCAGCACTTC	14	1	#3
GACGCGTTCATCATTC-1	CD4+ central memory like T	control	TRAV35	None	TRAJ38	TRAC	CAGPYAGNNRKLIW	TGTGCTGGGCCCTATGCTGGCAACAACCGTAAGCTGATTTGG	5	TRBV30	None	TRBJ1-2	TRBC1	CAWSGGNHGYTF	TGTGCCTGGAGTGGGGGTAACCATGGCTACACCTTC	22	1	unclear
GACGGCTCACCAGCAC-1	CD4+ Naive T	control	TRAV21	None	TRAJ40	TRAC	CALGGTYKYIF	TGTGCTCTGGGGGGAACCTACAAATACATCTTT	16	TRBV5-1	TRBD2	TRBJ2-3	TRBC2	CASSPSNLAGRTDTQYF	TGCGCCAGCAGCCCCTCCAACTTAGCGGGACGCACAGATACGCAGTATTTT	42	1	#3
GACGTGCAGGGATGGG-1	CD4+ Naive T	control	TRAV12-1	None	TRAJ5	TRAC	CVVNMDTGRRALTF	TGTGTGGTGAACATGGACACGGGCAGGAGAGCACTTACTTTT	9	TRBV3-1	None	TRBJ1-2	TRBC1	CASSQQVQGYTF	TGTGCCAGCAGCCAACAGGTACAAGGCTACACCTTC	4	1	#3
GACGTGCTCCTTTCGG-1	CD4+ central memory like T	control	TRAV12-3	None	TRAJ5	TRAC	CAMDTGRRALTF	TGTGCAATGGACACGGGCAGGAGAGCACTTACTTTT	2	TRBV19	TRBD1	TRBJ1-5	TRBC1	CASSPGTGGQPQHF	TGTGCCAGTAGTCCCGGGACAGGGGGTCAGCCCCAGCATTTT	10	1	unclear
GACGTGCTCGAACTGT-1	CD4+ central memory like T	control	TRAV38-2DV8	None	TRAJ37	TRAC	CAYRSPYGSGNTGKLIF	TGTGCTTATAGGAGCCCCTATGGCTCTGGCAACACAGGCAAACTAATCTTT	4	TRBV27	TRBD1	TRBJ2-7	TRBC2	CASSLSRLPGTWGSYEQYF	TGTGCCAGCAGTTTATCCCGACTCCCGGGGACCTGGGGCTCCTACGAGCAGTACTTC	3	1	#3
GACGTTACAAGGTTTC-1	CD4+ central memory like T	control	TRAV9-2	None	TRAJ31	TRAC	CALSLQRGARLMF	TGTGCTCTGAGTCTCCAACGGGGTGCCAGACTCATGTTT	2	NA	NA	NA	NA	NA	NA	NA	1	unclear
GACGTTACACTGTCGG-1	CD4+ central memory like T	control	TRAV35	None	TRAJ52	TRAC	CAGPAGGTSYGKLTF	TGTGCTGGGCCTGCTGGTGGTACTAGCTATGGAAAGCTGACATTT	8	TRBV11-3	None	TRBJ2-7	TRBC2	CASSLVASYEQYF	TGTGCCAGCAGCTTAGTCGCGTCCTACGAGCAGTACTTC	7	1	#2
GACGTTAGTATTCGTG-1	CD4+ central memory like T	control	TRAV21	None	TRAJ42	TRAC	CAVKNYGGSQGNLIF	TGTGCTGTGAAGAATTATGGAGGAAGCCAAGGAAATCTCATCTTT	8	TRBV2	TRBD1	TRBJ2-7	TRBC2	CASSVLQWEQYF	TGTGCCAGCAGTGTCTTACAGTGGGAGCAGTACTTC	14	1	unclear
GACGTTATCATTCACT-1	CD4+ Naive T	control	TRAV38-2DV8	None	TRAJ43	TRAC	CAYRGNNDMRF	TGTGCTTATAGGGGTAACAATGACATGCGCTTT	9	TRBV4-2	TRBD2	TRBJ2-5	TRBC2	CASSQETGLALETQYF	TGTGCCAGCAGCCAAGAGACGGGACTAGCCCTAGAGACCCAGTACTTC	3	1	unclear
GACTAACAGCGTTCCG-1	CD4+ Naive T	control	NA	NA	NA	NA	NA	NA	NA	TRBV6-5	TRBD1	TRBJ2-7	TRBC2	CASSFRRGTNYEQYF	TGTGCCAGCAGTTTCCGCCGGGGGACAAACTACGAGCAGTACTTC	4	1	#3
GACTAACAGTGGTAAT-1	CD4+ Naive T	control	TRAV8-4	None	TRAJ36	None	CVVSDHDGANNLFF	TGTGTTGTGAGTGATCACGATGGGGCAAACAACCTCTTCTTT	5	TRBV6-1	TRBD1	TRBJ1-1	TRBC1	CASSGDNHVEAFF	TGTGCCAGCAGTGGGGACAACCACGTTGAAGCTTTCTTT	10	1	unclear
GACTAACCAACTTGAC-1	CD4+ Naive T	control	TRAV13-1	None	TRAJ7	TRAC	CAASIRMNNRLAF	TGTGCAGCAAGTATACGTATGAACAACAGACTCGCTTTT	3	TRBV27	TRBD2	TRBJ2-7	TRBC2	CASAYTSDYEQYF	TGTGCCAGCGCTTACACTAGCGACTACGAGCAGTACTTC	7	1	unclear
GACTAACGTAGGCTGA-1	CD4+ Naive T	control	NA	NA	NA	NA	NA	NA	NA	TRBV19	TRBD2	TRBJ2-3	TRBC2	CASGTSGGIIDTQYF	TGTGCCAGCGGGACTAGCGGGGGGATAATAGATACGCAGTATTTT	3	1	unclear
GACTAACTCCTAAGTG-1	CD4+ central memory like T	control	TRAV38-1	None	TRAJ47	TRAC	CAFMKRSGEYGNKLVF	TGTGCTTTCATGAAGCGCTCTGGGGAATATGGAAACAAACTGGTCTTT	5	TRBV7-3	TRBD1	TRBJ2-2	TRBC1	CASSPVRGARNTGELFF	TGTGCCAGCAGCCCCGTACGGGGGGCCAGGAACACCGGGGAGCTGTTTTTT	31	1	#1
GACTAACTCGATCCCT-1	CD4+ Naive T	control	TRAV36DV7	None	TRAJ32	TRAC	CAADGGATNKLIF	TGTGCTGCCGATGGTGGTGCTACAAACAAGCTCATCTTT	2	TRBV6-3	TRBD1	TRBJ2-2	TRBC2	CASSKRDRGTGELFF	TGTGCCAGCAGTAAGCGGGACAGGGGCACCGGGGAGCTGTTTTTT	13	1	unclear
GACTAACTCGTAGGTT-1	CD4+ Naive T	control	TRAV12-3	None	TRAJ52	TRAC	CAMSSNAGGTSYGKLTF	TGTGCAATGAGTTCTAATGCTGGTGGTACTAGCTATGGAAAGCTGACATTT	5	TRBV28	TRBD1	TRBJ1-1	TRBC1	CASRDRGMASEAFF	TGTGCCAGCAGAGACAGGGGTATGGCTTCTGAAGCTTTCTTT	8	1	#3
GACTACACACTCGACG-1	CD4+ Naive T	control	TRAV10	None	TRAJ29	TRAC	CVVSEVGGNTPLVF	TGTGTGGTGAGCGAGGTCGGAGGAAACACACCTCTTGTCTTT	4	TRBV12-3	TRBD2	TRBJ1-6	TRBC1	CASSPGREYSPLHF	TGTGCCAGCAGCCCGGGACGGGAGTATTCACCCCTCCACTTT	3	1	unclear
GACTACAGTCTGCGGT-1	CD4+ Naive T	control	TRAV1-1	None	TRAJ33	TRAC	CAVRIKGGNYQLIW	TGCGCTGTGAGAATAAAAGGGGGCAACTATCAGTTAATCTGG	2	TRBV4-2	None	TRBJ2-2	TRBC2	CASSPLTGELFF	TGTGCCAGCAGCCCCCTGACCGGGGAGCTGTTTTTT	9	1	#1
GAGCAGACACATTTCT-1	CD4+ Naive T	control	TRAV4	None	TRAJ34	TRAC	CLVGSYNTDKLIF	TGCCTCGTGGGCTCCTATAACACCGACAAGCTCATCTTT	5	TRBV7-8	TRBD2	TRBJ2-3	TRBC2	CASSLATSAGGTDTQYF	TGTGCCAGCAGCTTAGCAACCTCCGCGGGGGGCACAGATACGCAGTATTTT	27	1	unclear
GAGCAGACATAGGATA-1	CD4+ Naive T	control	NA	NA	NA	NA	NA	NA	NA	TRBV19	TRBD1	TRBJ2-7	TRBC2	CASSPGQSYEQYF	TGTGCCAGTAGTCCCGGACAGTCTTACGAGCAGTACTTC	24	1	#3
GAGCAGATCCGTCAAA-1	CD4+ central memory like T	control	NA	NA	NA	NA	NA	NA	NA	TRBV3-1	TRBD1	TRBJ1-2	TRBC1	CASSRGVINYGYTF	TGTGCCAGCAGCCGAGGGGTCATTAACTATGGCTACACCTTC	7	1	unclear
GAGGTGACAAAGGAAG-1	CD4+ central memory like T	control	TRAV12-3	None	TRAJ37	TRAC	CAMSAGSGNTGKLIF	TGTGCAATGAGCGCAGGCTCTGGCAACACAGGCAAACTAATCTTT	5	TRBV5-1	TRBD2	TRBJ2-2	TRBC2	CASKDVAGPDTGELFF	TGCGCCAGCAAAGACGTCGCGGGGCCGGACACCGGGGAGCTGTTTTTT	9	1	unclear
GAGGTGACACCAGGCT-1	CD4+ Naive T	control	TRAV12-3	None	TRAJ48	TRAC	CAMSATNFGNEKLTF	TGTGCAATGAGCGCGACGAACTTTGGAAATGAGAAATTAACCTTT	3	TRBV7-2	TRBD2	TRBJ2-7	TRBC2	CASSFASGGGYEQYF	TGTGCCAGCAGCTTCGCTAGCGGGGGGGGCTACGAGCAGTACTTC	37	1	unclear
GAGGTGAGTTCGCTAA-1	CD4+ central memory like T	control	TRAV19	None	TRAJ27	TRAC	CALIVNTNAGKSTF	TGTGCTCTTATAGTTAACACCAATGCAGGCAAATCAACCTTT	3	TRBV7-8	None	TRBJ2-5	TRBC2	CASSSRLTALETQYF	TGTGCCAGCAGCTCCAGATTGACCGCTTTAGAGACCCAGTACTTC	7	1	#3
GAGTCCGAGCCAGAAC-1	CD4+ Naive T	control	NA	NA	NA	NA	NA	NA	NA	TRBV6-3	None	TRBJ1-5	TRBC1	CASSYSGSWQPQHF	TGTGCCAGCAGTTACTCGGGGTCGTGGCAGCCCCAGCATTTT	16	1	unclear
GAGTCCGAGGGTGTTG-1	CD4+ central memory like T	control	TRAV13-1	None	TRAJ54	TRAC	CAASIQGAQKLVF	TGTGCAGCATCAATTCAGGGAGCCCAGAAGCTGGTATTT	3	TRBV20-1	None	TRBJ2-2	TRBC2	CSARTDPVTGELFF	TGCAGTGCTAGAACGGATCCGGTCACCGGGGAGCTGTTTTTT	25	1	#1
GAGTCCGGTTTCCACC-1	CD4+ central memory like T	control	TRAV16	None	TRAJ31	TRAC	CALSPHNNARLMF	TGTGCTCTAAGTCCGCATAACAATGCCAGACTCATGTTT	3	TRBV7-3	TRBD2	TRBJ2-3	TRBC2	CASSPKGGGDTQYF	TGTGCCAGCAGCCCAAAAGGGGGAGGGGATACGCAGTATTTT	15	1	#1
GATCAGTAGACGCACA-1	CD4+ central memory like T	control	TRAV17	None	TRAJ57	TRAC	CATEGQGGSEKLVF	TGTGCTACGGAGGGTCAGGGCGGATCTGAAAAGCTGGTCTTT	5	TRBV3-1	TRBD2	TRBJ2-7	TRBC2	CASSQRAWGGSSYEQYF	TGTGCCAGCAGCCAACGCGCTTGGGGGGGGAGCTCCTACGAGCAGTACTTC	17	1	unclear
GATCAGTAGATGCGAC-1	CD4+ central memory like T	control	TRAV38-1	None	TRAJ28	TRAC	CAFMKYSGAGSYQLTF	TGTGCTTTCATGAAGTACTCTGGGGCTGGGAGTTACCAACTCACTTTC	8	TRBV2	None	TRBJ1-1	TRBC1	CASSGVKEWTKTEAFF	TGTGCCAGCAGTGGGGTGAAGGAGTGGACCAAAACTGAAGCTTTCTTT	10	1	unclear
GATCAGTAGGCGTACA-1	CD4+ Naive T	control	TRAV9-2	None	TRAJ57	TRAC	CAPGSEKLVF	TGTGCTCCCGGATCTGAAAAGCTGGTCTTT	3	NA	NA	NA	NA	NA	NA	NA	1	#3
GATCAGTCAGGAATCG-1	CD4+ central memory like T	control	NA	NA	NA	NA	NA	NA	NA	TRBV6-3	TRBD2	TRBJ2-1	TRBC2	CASSYPFRREWDNEQFF	TGTGCCAGCAGTTACCCCTTTCGTCGGGAATGGGACAATGAGCAGTTCTTC	17	1	#1
GATCAGTGTGAAGGCT-1	CD4+ Naive T	control	NA	NA	NA	NA	NA	NA	NA	TRBV20-1	TRBD2	TRBJ2-7	TRBC1	CSARVLAGVGEQYF	TGCAGTGCTAGAGTACTAGCGGGAGTCGGCGAGCAGTACTTC	17	1	#1
GATCAGTTCACATAGC-1	CD4+ Naive T	control	NA	NA	NA	NA	NA	NA	NA	TRBV18	None	TRBJ1-4	TRBC1	CASSDKINEKLFF	TGTGCCAGCTCGGATAAGATTAATGAAAAACTGTTTTTT	8	1	unclear
GATCGATAGGTCATCT-1	CD4+ central memory like T	control	TRAV38-1	None	TRAJ20	TRAC	CACSNDYKLSF	TGTGCTTGTTCTAACGACTACAAGCTCAGCTTT	2	TRBV19	TRBD2	TRBJ2-1	TRBC2	CASSIVAAGNEQFF	TGTGCCAGTAGTATAGTGGCAGCGGGAAATGAGCAGTTCTTC	13	1	#3
GATCGATGTATTAGCC-1	CD4+ central memory like T	control	TRAV38-2DV8	None	TRAJ20	TRAC	CAYRSAVNDYKLSF	TGTGCTTATAGGAGCGCCGTTAACGACTACAAGCTCAGCTTT	9	TRBV18	TRBD1	TRBJ1-2	TRBC1	CASSLRSGVLYGYTF	TGTGCCAGCTCCCTTCGTTCGGGGGTTCTCTATGGCTACACCTTC	11	1	unclear
GATCGATTCATGTAGC-1	CD4+ central memory like T	control	TRAV16	None	TRAJ34	TRAC	CALSAYNTDKLIF	TGTGCTCTAAGTGCTTATAACACCGACAAGCTCATCTTT	5	TRBV12-4	TRBD2	TRBJ2-3	TRBC2	CASSLVRIGKTDTQYF	TGTGCCAGCAGTTTAGTCCGTATCGGGAAAACAGATACGCAGTATTTT	3	1	#3
GATCGATTCCAAGTAC-1	CD4+ Naive T	control	TRAV9-2	None	TRAJ31	TRAC	CALSIARLMF	TGTGCTCTGTCTATCGCCAGACTCATGTTT	1	TRBV28	TRBD2	TRBJ2-7	TRBC2	CASSLFEGPFSYEQYF	TGTGCCAGCAGTTTATTTGAGGGACCATTCTCCTACGAGCAGTACTTC	6	1	#1
GATCGATTCGCACTCT-1	CD4+ central memory like T	control	TRAV8-6	None	TRAJ37	None	CAMSSSGNTGKLIC	TGTGCTATGAGCTCCTCTGGCAACACAGGCAAACTAATCTGT	3	TRBV20-1	TRBD2	TRBJ2-5	TRBC2	CSARNSPETQYF	TGCAGTGCTAGGAATAGCCCAGAGACCCAGTACTTC	11	1	#1
GATCGCGAGATATGCA-1	CD4+ central memory like T	control	NA	NA	NA	NA	NA	NA	NA	TRBV25-1	None	TRBJ1-5	TRBC1	CASSDYRDNQPQHF	TGTGCCAGCAGTGATTACCGAGACAATCAGCCCCAGCATTTT	9	1	unclear
GATCGCGCACAGAGGT-1	CD4+ central memory like T	control	TRAV26-1	None	TRAJ57	TRAC	CIVRLAQGGSEKLVF	TGCATCGTCAGACTGGCTCAGGGCGGATCTGAAAAGCTGGTCTTT	4	TRBV11-2	TRBD1	TRBJ1-6	TRBC1	CASSLVVGGGSPLHF	TGTGCCAGCAGCTTAGTCGTGGGGGGTGGTTCACCCCTCCACTTT	2	1	unclear
GATCGCGGTAGGAGTC-1	CD4+ central memory like T	control	TRAV13-1	None	TRAJ17	TRAC	CAASIETAGNKLTF	TGTGCAGCAAGTATCGAAACTGCAGGCAACAAGCTAACTTTT	7	TRBV19	TRBD2	TRBJ2-7	TRBC2	CASIRGSSYEQYF	TGTGCCAGTATACGGGGGAGCTCCTACGAGCAGTACTTC	30	1	unclear
GATCGCGTCATGGTCA-1	CD4+ Naive T	control	NA	NA	NA	NA	NA	NA	NA	TRBV4-3	TRBD2	TRBJ2-7	TRBC2	CASSQVVGLTHEQYF	TGCGCCAGCAGCCAAGTGGTGGGTTTAACCCACGAGCAGTACTTC	26	1	#3
GATCGCGTCTCGCATC-1	CD4+ Naive T	control	TRAV2	None	TRAJ5	TRAC	CGRQMLLFTTVLWRSGTGRRALTF	TGCGGGAGGCAGATGCTGCTGTTTACTACTGTGCTGTGGAGGTCAGGCACGGGCAGGAGAGCACTTACTTTT	1	TRBV5-5	None	TRBJ1-1	TRBC1	CASSLGHNMNTEAFF	TGTGCCAGCAGCCTGGGACATAACATGAACACTGAAGCTTTCTTT	28	1	#3
GATCGTAAGGTGACCA-1	CD4+ central memory like T	control	TRAV21	None	TRAJ57	TRAC	CAVRQGGSEKLVF	TGTGCTGTGAGACAGGGCGGATCTGAAAAGCTGGTCTTT	1	TRBV7-9	TRBD2	TRBJ2-1	TRBC2	CASSRDRPWNEQFF	TGTGCCAGCAGCCGGGACCGCCCTTGGAATGAGCAGTTCTTC	13	1	unclear
GATCGTAGTAGTGAAT-1	CD4+ Naive T	control	TRAV14DV4	None	TRAJ39	TRAC	CAMREGSAGNMLTF	TGTGCAATGAGAGAGGGCAGTGCAGGCAACATGCTCACCTTT	1	TRBV4-1	TRBD1	TRBJ2-7	TRBC2	CASSRGQGGIYEQYF	TGCGCCAGCAGCAGGGGACAGGGGGGGATATACGAGCAGTACTTC	10	1	unclear
GATCGTATCCGTACAA-1	CD4+ Naive T	control	TRAV12-2	None	TRAJ8	TRAC	CAARRGFQKLVF	TGTGCCGCCCGTAGGGGCTTTCAGAAACTTGTATTT	1	TRBV2	TRBD2	TRBJ2-7	TRBC1	CASRGIAGRGEQYF	TGTGCCAGCAGAGGGATAGCGGGCAGGGGCGAGCAGTACTTC	14	1	#3
GATCGTATCTGTCAAG-1	CD4+ Naive T	control	NA	NA	NA	NA	NA	NA	NA	TRBV5-1	None	TRBJ1-1	TRBC1	CASSLGTEAFF	TGCGCCAGCAGCTTGGGCACTGAAGCTTTCTTT	8	1	#3
GATGAAAGTAAATGTG-1	CD4+ Naive T	control	TRAV12-1	None	TRAJ9	TRAC	CAVNTGGFKTIF	TGTGCGGTCAATACTGGAGGCTTCAAAACTATCTTT	15	TRBV28	TRBD1	TRBJ2-6	TRBC2	CASSPPQGAGGANVLTF	TGTGCCAGCAGTCCTCCACAGGGGGCAGGAGGGGCCAACGTCCTGACTTTC	20	1	unclear
GATGAGGAGAGCAATT-1	CD4+ Naive T	control	NA	NA	NA	NA	NA	NA	NA	TRBV3-1	TRBD2	TRBJ2-1	TRBC2	CASSRPSPGYNEQFF	TGTGCCAGCAGCCGGCCTAGTCCCGGTTACAATGAGCAGTTCTTC	9	1	unclear
GATGAGGAGCCACCTG-1	CD4+ Naive T	control	TRAV12-1	None	TRAJ34	TRAC	CVVNVYNTDKLIF	TGTGTGGTGAACGTCTATAACACCGACAAGCTCATCTTT	5	TRBV24-1	TRBD1	TRBJ2-5	TRBC2	CATSGGDQETQYF	TGTGCCACCAGTGGGGGGGACCAAGAGACCCAGTACTTC	5	1	#1
GATGAGGAGCCACGCT-1	Treg	control	TRAV12-3	None	TRAJ48	TRAC	CAMRASNFGNEKLTF	TGTGCAATGAGAGCCTCTAACTTTGGAAATGAGAAATTAACCTTT	12	TRBV4-1	TRBD1	TRBJ1-3	TRBC1	CASSFSDGGNTIYF	TGCGCCAGCAGCTTCTCAGACGGGGGAAACACCATATATTTT	12	1	#3
GATGAGGAGGACACCA-1	CD4+ central memory like T	control	TRAV20	None	TRAJ10	TRAC	CAVQAGGLTGGGNKLTF	TGTGCTGTGCAGGCGGGAGGGCTCACGGGAGGAGGAAACAAACTCACCTTT	6	TRBV19	None	TRBJ2-1	TRBC2	CASSTAYNEQFF	TGTGCCAGTAGTACCGCTTACAATGAGCAGTTCTTC	9	1	unclear
GATGAGGGTTAGATGA-1	CD4+ Naive T	control	TRAV13-1	None	TRAJ48	TRAC	CAASSFGNEKLTF	TGTGCAGCAAGTAGCTTTGGAAATGAGAAATTAACCTTT	3	TRBV2	TRBD1	TRBJ1-3	TRBC1	CASTGQGARTIYF	TGTGCCAGCACGGGACAGGGGGCAAGGACCATATATTTT	9	1	#3
GATGAGGTCCGGCACA-1	CD4+ central memory like T	control	TRAV22	None	TRAJ42	TRAC	CGGSQGNLIF	TGTGGAGGAAGCCAAGGAAATCTCATCTTT	2	TRBV6-1	TRBD1	TRBJ2-2	TRBC2	CASLRYRRNTGELFF	TGTGCCAGCCTAAGATACAGGAGGAACACCGGGGAGCTGTTTTTT	11	1	#1
GATGCTAAGCCAGAAC-1	CD4+ central memory like T	control	TRAV14DV4	None	TRAJ28	TRAC	CAMREGLAGSGAGSYQLTF	TGTGCAATGAGAGAGGGCTTAGCGGGCTCTGGGGCTGGGAGTTACCAACTCACTTTC	3	TRBV12-3	TRBD1	TRBJ2-3	TRBC2	CASSLRLTGADTQYF	TGTGCCAGCAGTCTACGGTTGACAGGGGCTGATACGCAGTATTTT	4	1	#3
GATGCTAGTAGCGATG-1	CD4+ central memory like T	control	TRAV20	None	TRAJ33	TRAC	CAVPTDSNYQLIW	TGTGCTGTGCCGACGGATAGCAACTATCAGTTAATCTGG	7	TRBV2	TRBD1	TRBJ2-7	TRBC2	CASNPKTASYEQYF	TGTGCCAGCAATCCCAAGACAGCGAGCTACGAGCAGTACTTC	11	1	#2
GATGCTATCGTTTGCC-1	CD4+ central memory like T	control	TRAV38-1	None	TRAJ43	TRAC	CAFMNVNNNDMRF	TGTGCTTTCATGAATGTAAATAACAATGACATGCGCTTT	1	TRBV20-1	TRBD2	TRBJ2-1	TRBC2	CSASGLAGVLSDEQFF	TGCAGTGCTAGTGGGCTAGCGGGAGTATTATCGGATGAGCAGTTCTTC	11	1	unclear
GATGCTATCTTGTACT-1	CD4+ Naive T	control	TRAV26-1	None	TRAJ21	TRAC	CIVGPLYNFNKFYF	TGCATCGTCGGGCCTTTATACAACTTCAACAAATTTTACTTT	1	TRBV11-2	TRBD2	TRBJ2-3	TRBC2	CASSSNSGTTFTITQYF	TGTGCCAGCAGCTCAAACTCCGGGACCACATTTACGATTACGCAGTATTTT	7	1	unclear
GATTCAGAGATGCCAG-1	CD4+ central memory like T	control	TRAV26-1	None	TRAJ13	None	CIVRAYPLSGGYQKVTF	TGCATCGTCAGAGCCTACCCACTTTCTGGGGGTTACCAGAAAGTTACCTTT	2	TRBV7-6	TRBD1	TRBJ2-7	TRBC2	CASSPQGSPSSYEQYF	TGTGCCAGCAGCCCACAGGGATCACCCTCCTCCTACGAGCAGTACTTC	10	1	unclear
GATTCAGGTTCCCGAG-1	CD4+ Naive T	control	NA	NA	NA	NA	NA	NA	NA	TRBV5-6	None	TRBJ1-5	TRBC1	CASSLVGNQPQHF	TGTGCCAGCAGCTTGGTGGGTAATCAGCCCCAGCATTTT	9	1	unclear
GCAAACTCAAAGCGGT-1	CD4+ central memory like T	control	TRAV19	None	TRAJ49	TRAC	CALRSFTGNQFYF	TGTGCTCTGAGGAGCTTTACCGGTAACCAGTTCTATTTT	4	TRBV28	TRBD2	TRBJ2-7	TRBC2	CASSLLASGSPYEQYF	TGTGCCAGCAGTTTATTGGCTAGCGGGAGCCCCTACGAGCAGTACTTC	10	1	#1
GCAAACTGTGGTGTAG-1	CD4+ Naive T	control	TRAV38-2DV8	None	TRAJ47	TRAC	CAYSMEYGNKLVF	TGTGCTTATAGCATGGAATATGGAAACAAACTGGTCTTT	1	TRBV3-1	TRBD1	TRBJ1-1	TRBC1	CASSPYRRNTEAFF	TGTGCCAGCAGCCCGTACAGGCGGAACACTGAAGCTTTCTTT	8	1	#3
GCAAACTTCACGACTA-1	CD4+ central memory like T	control	TRAV29DV5	None	TRAJ40	TRAC	CAASGKTSGTYKYIF	TGTGCAGCAAGCGGAAAAACCTCAGGAACCTACAAATACATCTTT	5	TRBV7-2	TRBD1	TRBJ2-7	TRBC2	CASSSRDRGYEQYF	TGTGCCAGCAGCTCCCGGGACAGGGGCTACGAGCAGTACTTC	1	1	#3
GCAAACTTCTACTCAT-1	CD4+ central memory like T	control	NA	NA	NA	NA	NA	NA	NA	TRBV30	TRBD1	TRBJ2-1	TRBC1	CAWDLGTHNEQFF	TGTGCCTGGGACCTCGGGACACACAATGAGCAGTTCTTC	14	1	#2
GCAATCAAGAAACCTA-1	CD4+ Naive T	control	TRAV41	None	TRAJ48	TRAC	CAVTSFGNEKLTF	TGTGCTGTCACCTCATTTGGAAATGAGAAATTAACCTTT	5	TRBV16	TRBD1	TRBJ1-5	TRBC1	CASSQSMGVQQPQHF	TGTGCCAGCAGCCAATCGATGGGGGTTCAACAGCCCCAGCATTTT	26	1	unclear
GCAATCAAGAAGGTTT-1	CD4+ Naive T	control	TRAV9-2	None	TRAJ43	TRAC	CALYYNDMRF	TGTGCTCTGTACTACAATGACATGCGCTTT	12	TRBV7-2	TRBD2	TRBJ1-2	TRBC1	CASSLGGLDYGYTF	TGTGCCAGCAGCTTAGGAGGGCTGGACTATGGCTACACCTTC	21	1	#1
GCAATCACAAGTCTAC-1	CD4+ central memory like T	control	TRAV9-2	None	TRAJ58	TRAC	CALSEETSGSRLTF	TGTGCTCTCTCCGAAGAAACCAGTGGCTCTAGGTTGACCTTT	6	TRBV30	TRBD1	TRBJ2-5	TRBC1	CALSGGQGRRETQYF	TGTGCCCTATCGGGAGGACAGGGGCGACGGGAGACCCAGTACTTC	21	1	#3
GCAATCACACCTGGTG-1	CD4+ central memory like T	control	TRAV9-2	None	TRAJ8	TRAC	CALKDDTGFQKLVF	TGTGCTCTGAAAGATGACACAGGCTTTCAGAAACTTGTATTT	4	TRBV20-1	TRBD1	TRBJ2-2	TRBC2	CSAPQPRGAGELFF	TGCAGTGCGCCGCAACCCAGGGGTGCCGGGGAGCTGTTTTTT	9	1	unclear
GCACATACACGACGAA-1	CD4+ central memory like T	control	TRAV9-2	None	TRAJ22	TRAC	CALHISSGSARQLTF	TGTGCTCTGCATATTTCTTCTGGTTCTGCAAGGCAACTGACCTTT	4	TRBV5-1	TRBD1	TRBJ2-7	TRBC2	CASSLSTGGLYEQYF	TGCGCCAGCAGCTTGTCAACAGGGGGCCTCTACGAGCAGTACTTC	2	1	unclear
GCACATACAGCATGAG-1	CD4+ Naive T	control	NA	NA	NA	NA	NA	NA	NA	TRBV5-1	TRBD1	TRBJ2-2	TRBC1	CASSPLRGSTGELFF	TGCGCCAGCAGCCCCCTTAGGGGGTCTACCGGGGAGCTGTTTTTT	15	1	#2
[truncated: 635 more rows]
